# Supplementary material for: Industrial green total factor productivity in China’s Yangtze River Economic Zone: Temporal and spatial difference analysis based on 108 panel data
Source: PLoS One. 2022 Jul 1;17(7):e0259366. doi: 10.1371/journal.pone.0259366 (PMC9249244; doi:10.1371/journal.pone.0259366)
Supplement: S1 Data — (XLSX) [file pone.0259366.s001.xlsx]

## Sheet: Sheet1
year	city	城市	工业用电（万千瓦时）	工业用水（万吨）	工业从业人数（万人）	利润总额	规模以上企业流动资产（万元）	三废
2005	重庆市	1	1527515	34395	102.82	1557631	13571979	0.0158722
2006	重庆市	1	1810000	27953	104.2	2417273	15484263	0.0162817
2007	重庆市	1	2066928	36655	107.88	2417273	18541937	0.015907
2008	重庆市	1	2197692	27861	112.79	3086786	23628843	0.0158698
2009	重庆市	1	2705385	40441	116.69	3560249	28630140	0.0158281
2010	重庆市	1	3222492	46091	116.69	5185939	36084780	0.0150691
2011	重庆市	1	3855201	47427	149.34	6603471	45089210	0.0135226
2012	重庆市	1	3813387	49009	367.99	6453886	53572842	0.0145531
2013	重庆市	1	4121536	54370	405.74	9076025	62293267	0.0147423
2014	重庆市	1	4670329	60177	420.39	12296456	71747271	0.0131976
2015	重庆市	1	4940621	63366	429.13	14118589	80949784	0.0131764
2016	重庆市	1	4955086	71068	201.529	16483624	92379294	0.0135528
2017	重庆市	1	5870002	63240.5	192.039	15018747	12582938	0.012794
2018	重庆市	1	6536703	55413	178.934	13333772	94890957	0.0149194
2005	成都市	1	436115	31068	65.22	1094612	9250637	0.0125462
2006	成都市	1	401282	28102	68.35	1756072	10994595	0.0105688
2007	成都市	1	336503	15414	73	1756072	13385366	0.010553
2008	成都市	1	454715	20627	79.13	2646880	18006268	0.0104585
2009	成都市	1	889964	19157	84.34	2901359	21920617	0.0106018
2010	成都市	1	1024362	30371	90.91	3916415	27885126	0.00974012
2011	成都市	1	1143750	24400	109.68	5016426	34238758	0.00937577
2012	成都市	1	1217294	23905	115.03	6377711	41322857	0.00944011
2013	成都市	1	1327738	41105	202.14	6174021	46033998	0.00934337
2014	成都市	1	821900	40927	121.07	6987033	51115810	0.0094544
2015	成都市	1	996308	38626	191.365	4692199	55825750	0.00967333
2016	成都市	1	1239292	47122	184.349	8450074	63328549	0.0113827
2017	成都市	1	2574020	49513	201.893	9942305	12582939	0.0121828
2018	成都市	1	2896822	30531	197.383	6719220	79393066	0.00912402
2005	自贡市	1	149930	3421	9.08	198541	2050207	0.00866717
2006	自贡市	1	154168	3501	9.51	148187	2097331	0.00856997
2007	自贡市	1	207780	2062	10.98	148187	2363862	0.00842567
2008	自贡市	1	208972	2220	11.09	125922	2961848	0.00861068
2009	自贡市	1	200904	2268	9.91	252385	3885944	0.00860439
2010	自贡市	1	206437	3055	7.21	649950	4097894	0.0088623
2011	自贡市	1	225461	3806	7.94	706069	4792007	0.00856179
2012	自贡市	1	239511	3885	7.81	738320	5522096	0.00858084
2013	自贡市	1	177663	3004	11.14	694493	6867683	0.00855024
2014	自贡市	1	129452	3004	10.7524	756139	6829281	0.00851099
2015	自贡市	1	108891	3162	9.6512	760796	6433526	0.00864792
2016	自贡市	1	102417	2987	9.1951	715029	6562659	0.00840573
2017	自贡市	1	157182	2868	8.8421	762113	12582940	0.00828277
2018	自贡市	1	174669	1875	8.5108	655027	5667900	0.0082659
2005	攀枝花市	1	489307	6788	13.24	208969	2040984	0.00883158
2006	攀枝花市	1	562867	7258	12.69	398072	2104295	0.00875081
2007	攀枝花市	1	649781	6897	12.19	398072	2729816	0.00872222
2008	攀枝花市	1	673679	7936	11.66	302565	3540481	0.00866402
2009	攀枝花市	1	712538	8282	11.61	168716	4395916	0.00881198
2010	攀枝花市	1	883763	9046	11.48	498909	4782356	0.00938253
2011	攀枝花市	1	997877	9197	13.77	745771	6294431	0.00918096
2012	攀枝花市	1	851508	9608	12.31	377415	8522390	0.00957896
2013	攀枝花市	1	798803	9974	17.55	135216	8152152	0.00948582
2014	攀枝花市	1	899957	11883	16.1652	4556783	77425065	0.00917169
2015	攀枝花市	1	758440	9405	17.4642	194366	7229562	0.00903788
2016	攀枝花市	1	591484	9321	15.0215	-638345	7620078	0.00990629
2017	攀枝花市	1	1003041	9321	15.2559	890438	12582941	0.0118102
2018	攀枝花市	1	1081432	9321	15.4472	1510272	7068944	0.0105054
2005	泸州市	1	100183	5517	10.75	181359	1051841	0.00902748
2006	泸州市	1	125799	6326	11.41	350835	1169880	0.00890065
2007	泸州市	1	128968	4974	13.19	350835	1462775	0.00907914
2008	泸州市	1	129145	5889	13.98	415975	1854405	0.0089435
2009	泸州市	1	130436	6041	14.26	705430	2120100	0.00902013
2010	泸州市	1	196309	6253	13.42	885138	2498126	0.0091468
2011	泸州市	1	161934	6690	13.43	1350489	3485733	0.00895628
2012	泸州市	1	186343	7148	14.16	1401466	4859550	0.00876339
2013	泸州市	1	216849	6378	20.17	1187020	4870208	0.00874695
2014	泸州市	1	249376	4087	21.1381	875569	5075792	0.00860086
2015	泸州市	1	264677	3699	20.9572	1033203	5065087	0.00887364
2016	泸州市	1	289627	3608	21.3527	1194496	5231463	0.00882399
2017	泸州市	1	435659	2839	12.7045	1172581	12582942	0.00859474
2018	泸州市	1	493273	2341	18.832	1394398	6664232	0.00879134
2005	德阳市	1	114829	3794	11.41	693441	3725737	0.00867808
2006	德阳市	1	116248	2721	11.4	968506	4858064	0.00862681
2007	德阳市	1	136095	2845	11.36	968506	6047583	0.00861175
2008	德阳市	1	150452	2858	11.83	455297	7705209	0.00850643
2009	德阳市	1	156514	2736	12.58	866211	10506509	0.00866341
2010	德阳市	1	195635	3138	14.1	1259174	12607015	0.00871694
2011	德阳市	1	200913	3064	14.94	1600948	13687146	0.00891185
2012	德阳市	1	191203	3054	13.58	1597075	14112950	0.00884111
2013	德阳市	1	192873	3248	21.35	1584704	14680595	0.00884238
2014	德阳市	1	180184	3207	18.9655	911247	15005592	0.00889339
2015	德阳市	1	161756	3488	16.4393	1811602	14257269	0.00888675
2016	德阳市	1	151812	3340	16.3117	2342118	16235025	0.00878224
2017	德阳市	1	715638	3033	15.4051	2496531	12582943	0.00884128
2018	德阳市	1	810390	1302	15.198	3039033	17273079	0.00889389
2005	绵阳市	1	105844	3136	14.56	80732	2679660	0.00914893
2006	绵阳市	1	105475	2949	14.85	264723	2812623	0.00902435
2007	绵阳市	1	105370	3534	16.31	264723	3703417	0.00911782
2008	绵阳市	1	84213	4085	17.07	357777	4904386	0.00920754
2009	绵阳市	1	112813	4224	17.53	994637	6311023	0.00932765
2010	绵阳市	1	122853	3876	16.31	953315	7443353	0.00932989
2011	绵阳市	1	166822	3168	17.56	1248168	9686254	0.00911951
2012	绵阳市	1	173438	4543	18.31	1097096	10775811	0.00886322
2013	绵阳市	1	286007	4389	23.59	909492	11423774	0.00885737
2014	绵阳市	1	269660	4556	24.6627	991795	12237004	0.00864434
2015	绵阳市	1	270013	4505	24.479	1015870	11544857	0.00907828
2016	绵阳市	1	331985	3833	24.0092	1222658	12215080	0.00858654
2017	绵阳市	1	516932	2863	22.1785	1400368	12582944	0.0087937
2018	绵阳市	1	601780	3319	22.9466	1187974	14660396	0.00878512
2005	广元市	1	258798	2713	4.92	25099	401061	0.00882261
2006	广元市	1	180424	2932	4.73	71682	455064	0.00886786
2007	广元市	1	214306	3877	4.58	71682	562003	0.00897436
2008	广元市	1	207759	1049	4.53	31324	625296	0.00894149
2009	广元市	1	214315	1055	3.74	97283	834112	0.0088203
2010	广元市	1	239110	1237	2.66	144978	1068581	0.00899969
2011	广元市	1	253112	1432	3.66	250135	1223642	0.00864991
2012	广元市	1	219706	1437	3.72	339163	1356976	0.00862743
2013	广元市	1	279029	1394	4.43	317072	1399490	0.00859327
2014	广元市	1	266352	1529	4.8567	308559	1452213	0.00865778
2015	广元市	1	284763	1635	4.7065	348870	1644100	0.00855615
2016	广元市	1	295416	2038	4.8284	424213	1647282	0.0083346
2017	广元市	1	389527	956	4.9611	591759	12582945	0.0083088
2018	广元市	1	379687	891	4.944	818044	2453980	0.0083545
2005	遂宁市	1	14527	1606	9.85	100860	512449	0.00838655
2006	遂宁市	1	18913	2080	9.75	119817	507945	0.00831165
2007	遂宁市	1	35463	1052	10.6	119817	638611	0.00836627
2008	遂宁市	1	42807	1177	11.35	227840	846526	0.00834319
2009	遂宁市	1	50871	1428	11.18	321697	897948	0.00859574
2010	遂宁市	1	48909	1226	8.02	433711	1263800	0.00849455
2011	遂宁市	1	56859	1565	8.27	848025	1546731	0.00853306
2012	遂宁市	1	55079	1627	8.61	837611	2023918	0.00841243
2013	遂宁市	1	67455	1683	10.85	842213	2370159	0.00840961
2014	遂宁市	1	74126	2113	10.417	760788	2665772	0.00845115
2015	遂宁市	1	81691	3704	9.985	690098	2928646	0.00855099
2016	遂宁市	1	75689	2512	19.7854	787238	3431714	0.00831396
2017	遂宁市	1	196578	1053	10.4692	2036700	12582946	0.00825234
2018	遂宁市	1	216248	1299	10.141	1383107	3967228	0.00825095
2005	内江市	1	27263	2863	12.22	106918	939204	0.0093452
2006	内江市	1	27973	2118	12.99	180001	1095824	0.00973553
2007	内江市	1	30576	2236	12.55	180001	1274664	0.0090694
2008	内江市	1	28371	2277	12.62	305496	1542072	0.00873473
2009	内江市	1	32680	2284	10.15	471470	1908476	0.00866273
2010	内江市	1	32860	2310	10.66	735436	2291170	0.00923207
2011	内江市	1	71254	2366	10.49	1069721	2427377	0.00916544
2012	内江市	1	66673	1375	10.85	782904	3143869	0.00898948
2013	内江市	1	77427	1573	13.91	956110	4367349	0.00910473
2014	内江市	1	85294	1820	18.348	752209	4248429	0.00881786
2015	内江市	1	64238	1989	17.256	719831	3859929	0.00897869
2016	内江市	1	61743	2056	15.273	670113	3235136	0.00947659
2017	内江市	1	415240	1166	13.243	336379	12582947	0.00920126
2018	内江市	1	502597	1069	15.7092	534106	3901145	0.0092692
2005	乐山市	1	212424	2423	16.49	259300	1502563	0.0100228
2006	乐山市	1	241312	3725	15.93	534557	1738299	0.00954783
2007	乐山市	1	298167	2310	16.16	534557	2131201	0.00949171
2008	乐山市	1	345177	2016	16.91	567223	2772265	0.00950465
2009	乐山市	1	518510	2129	16.32	879393	3734294	0.00945245
2010	乐山市	1	676119	2142	16.08	777215	4964055	0.00937927
2011	乐山市	1	747597	1907	15.1	744375	5594736	0.00904489
2012	乐山市	1	657147	1938	14.8	634006	6974470	0.00909736
2013	乐山市	1	526109	1903	15.27	685738	7209978	0.00906054
2014	乐山市	1	494964	2045	11.88	384186	7317744	0.00906774
2015	乐山市	1	590343	1964	14.5109	517506	7247309	0.00904946
2016	乐山市	1	634677	2055	11.5842	812837	7068839	0.00945162
2017	乐山市	1	1459886	1408	10.8083	901815	12582948	0.00969811
2018	乐山市	1	1539449	1274	9.4792	1186277	6980126	0.00955208
2005	南充市	1	86327	4538	8.67	61559	535408	0.00857839
2006	南充市	1	74932	4506	8.62	135292	785188	0.00838773
2007	南充市	1	118492	3565	8.81	135292	785800	0.00832814
2008	南充市	1	105943	3565	8.88	311593	2087011	0.0082767
2009	南充市	1	105310	3570	9.11	821411	2124984	0.00835025
2010	南充市	1	111330	3570	6.87	801808	2942396	0.00838637
2011	南充市	1	128482	3650	6.91	1023213	3610031	0.00861329
2012	南充市	1	131971	3980	9.72	1300928	3794693	0.00849992
2013	南充市	1	125831	4090	19.49	1232166	4307914	0.00854453
2014	南充市	1	120833	4179	19.26	1334861	4425299	0.00869114
2015	南充市	1	138932	4300	20.9216	1565841	4911944	0.00867283
2016	南充市	1	188111	4680	18.8876	1766946	5308654	0.00882056
2017	南充市	1	246648	3910	18.2043	1657514	12582949	0.00916994
2018	南充市	1	281075	4000	16.6626	1956966	5440797	0.00942655
2005	眉山市	1	262954	1020	4.69	128672	733125	0.00888048
2006	眉山市	1	286316	1153	4.46	275522	822022	0.00888935
2007	眉山市	1	357065	1240	4.93	275522	1036483	0.00912544
2008	眉山市	1	340640	1013	3.73	249678	1355492	0.00940487
2009	眉山市	1	118253	1132	4.96	243082	1823735	0.00917141
2010	眉山市	1	170072	2044	6.43	456366	2021024	0.00944946
2011	眉山市	1	391748	1439	6.62	914778	2396304	0.00874182
2012	眉山市	1	461698	1309	6.35	674941	2811668	0.00901599
2013	眉山市	1	453755	1487	9.35	679882	3115068	0.00874168
2014	眉山市	1	105186	1291	9.0135	708091	3357749	0.00874874
2015	眉山市	1	102138	1914	9.198	807604	3518910	0.00895879
2016	眉山市	1	131564	1647	9.1304	925620	3917554	0.00882543
2017	眉山市	1	722718	604	8.7724	732088	12582950	0.0088027
2018	眉山市	1	815094	1251	8.371	735335	4197608	0.00891785
2005	宜宾市	1	189844	2446	15.19	419042	1725247	0.00959136
2006	宜宾市	1	212156	4586	16.16	522195	1962667	0.00942023
2007	宜宾市	1	228795	4077	17.01	522195	2755615	0.00940531
2008	宜宾市	1	238886	3075	17.51	1174643	3431264	0.0091991
2009	宜宾市	1	245001	2821	18.56	839667	4277327	0.0092177
2010	宜宾市	1	355682	1657	18.41	1484061	6100366	0.00934029
2011	宜宾市	1	372918	2124	21.02	2093589	7918701	0.0095439
2012	宜宾市	1	308625	2204	20.87	2406163	9900437	0.00955977
2013	宜宾市	1	244231	3087	18.88	2152778	9373209	0.00928349
2014	宜宾市	1	215354	3170	18.1567	1871817	10714656	0.00910657
2015	宜宾市	1	193891	3337	18.0501	2027506	11828688	0.0104036
2016	宜宾市	1	178672	3440	17.1592	2058529	13084594	0.0105878
2017	宜宾市	1	473710	1904	17.4076	2632707	12582951	0.00970261
2018	宜宾市	1	766006	2428	18.825	3810834	16801518	0.00929706
2005	广安市	1	4617	1415	2.29	61246	324803	0.00994744
2006	广安市	1	5589	1120	2.43	84427	356896	0.010173
2007	广安市	1	6575	1330	2.82	84427	432624	0.0104094
2008	广安市	1	6583	1143	2.89	77051	569566	0.0109951
2009	广安市	1	36311	1217	2.84	229765	695500	0.00873303
2010	广安市	1	97967	587	2.88	301860	909814	0.0089158
2011	广安市	1	108231	664	2.84	425622	1293524	0.00890374
2012	广安市	1	88845	747	2.9	865398	1575027	0.00879327
2013	广安市	1	141549	1024	3.39	608331	1748311	0.0090209
2014	广安市	1	161666	1294	3.6289	546429	2071878	0.00856148
2015	广安市	1	132699	1296	4.923	522434	2149521	0.0087463
2016	广安市	1	132699	1331	4.2157	619429	2332029	0.00908687
2017	广安市	1	303892	1006	17.6423	969439	12582952	0.00866922
2018	广安市	1	400296	1100	17.2445	685897	2498581	0.00850752
2005	达州市	1	44499	1473	8.74	66968	409886	0.00978936
2006	达州市	1	48521	1880	8.89	109454	472152	0.0101144
2007	达州市	1	82760	1611	9.18	109454	566826	0.00893999
2008	达州市	1	111151	1788	9.23	150716	775414	0.008749
2009	达州市	1	141037	1761	8.69	246736	1387607	0.00895224
2010	达州市	1	159467	1879	8.81	429451	1181309	0.00895365
2011	达州市	1	153899	2056	9.24	630059	1837760	0.00889665
2012	达州市	1	157748	2185	10.13	777093	2021028	0.00873553
2013	达州市	1	208151	1919	15.83	893138	2915296	0.00863614
2014	达州市	1	340510	2651	13.9142	957839	2703083	0.00882215
2015	达州市	1	340754	1100	14.0789	560799	2217772	0.00882101
2016	达州市	1	240676	1100	15.3501	139874	3212224	0.00910052
2017	达州市	1	535659	1281	22.0185	511000	12582953	0.00921201
2018	达州市	1	612178	1437	24.8392	1057000	4061500	0.00888216
2005	雅安市	1	25735	2227	2.83	54284	446596	0.00839286
2006	雅安市	1	34475	1639	2.81	176496	470126	0.00830039
2007	雅安市	1	38060	1363	2.97	176496	612690	0.00833446
2008	雅安市	1	49763	1378	2.99	235583	852328	0.00837858
2009	雅安市	1	63295	1866	2.85	212891	1208456	0.00841226
2010	雅安市	1	34828	1635	2.87	291463	1600969	0.00844066
2011	雅安市	1	21151	889	2.99	343844	1715814	0.0102209
2012	雅安市	1	112928	767	3.35	618909	1646049	0.00842492
2013	雅安市	1	159085	1288	3.37	304066	1798821	0.00846477
2014	雅安市	1	177796	1303	3.4593	305700	1857900	0.00843052
2015	雅安市	1	182043	1285	3.6124	322400	2003700	0.00855568
2016	雅安市	1	149001	1033	3.5153	302408	2010345	0.00833564
2017	雅安市	1	806953	999	3.4607	294732	12582954	0.00838399
2018	雅安市	1	862510	497	3.4265	326382	2577129	0.00836529
2005	巴中市	1	6532	595	3.99	11208	104239	0.0082937
2006	巴中市	1	6853	1144	4.09	14848	113032	0.00854295
2007	巴中市	1	6071	1001	4.15	14848	117485	0.00839756
2008	巴中市	1	6326	787	4	19343	129497	0.00844327
2009	巴中市	1	12691	617	4.02	21647	196854	0.00853085
2010	巴中市	1	10600	671	4.93	29073	192635	0.00854145
2011	巴中市	1	12341	715	7.89	44335	244638	0.00842156
2012	巴中市	1	14450	899	8.14	67694	318045	0.00829756
2013	巴中市	1	17552	1069	14.67	91550	422180	0.00834204
2014	巴中市	1	26822	1206	15.6463	138447	665495	0.0100847
2015	巴中市	1	16924	2893	17.0964	169536	731287	0.00844366
2016	巴中市	1	30332	3068	16.4264	201939	817515	0.00836945
2017	巴中市	1	95392	1616	17.65	225276	12582955	0.00838157
2018	巴中市	1	102064	1621	18.0573	315392	893293	0.00823991
2005	资阳市	1	32442	1117	4.69	65062	664173	0.00859026
2006	资阳市	1	32877	1477	4.83	136755	807377	0.00859052
2007	资阳市	1	43617	1552	5.02	136755	1069491	0.00863419
2008	资阳市	1	46211	1559	5.21	378812	1273577	0.00860433
2009	资阳市	1	46484	1572	5.94	538585	1815813	0.00864534
2010	资阳市	1	54234	1105	6.26	1193229	2422049	0.00863295
2011	资阳市	1	58806	1269	6.63	1202408	2833265	0.00846975
2012	资阳市	1	49757	1261	7.21	1584178	3490569	0.00836697
2013	资阳市	1	55477	1271	15.1	1612828	4085210	0.00840188
2014	资阳市	1	47759	1302	13.1848	1421163	4413607	0.0085549
2015	资阳市	1	46357	1338	11.9079	1252372	4154361	0.00849987
2016	资阳市	1	46455	1393	7.9249	568502	2412286	0.00834219
2017	资阳市	1	89102	1129	7.3928	457024	12582956	0.00826992
2018	资阳市	1	85672	773	8.5646	388429	2579159	0.00823772
2005	贵阳市	1	698063	14951	31.76	392135	3454154	0.00987493
2006	贵阳市	1	791382	11606	29.87	495372	3472703	0.00925591
2007	贵阳市	1	826640	11715	32.38	495372	3911681	0.00909341
2008	贵阳市	1	765879	9535	31.88	387885	5046224	0.00897967
2009	贵阳市	1	839833	8890	31.74	430131	5139883	0.00896769
2010	贵阳市	1	1046488	10934	34.12	558615	6372156	0.00903926
2011	贵阳市	1	1181680	9339	40.18	831630	7981905	0.00903245
2012	贵阳市	1	1044331	9627	44.76	1268690	8743403	0.00893967
2013	贵阳市	1	994064	14209	52.56	2154742	10164410	0.0089866
2014	贵阳市	1	933877	15321	53.9661	2169960	12439839	0.00908937
2015	贵阳市	1	933878	16864	53.0957	2351000	14475100	0.00891611
2016	贵阳市	1	1.31417e+06	18407	53.7883	2204152	16039147	0.00914826
2017	贵阳市	1	1694469	10226	54.4699	2178686	12582957	0.00976678
2018	贵阳市	1	1392272	11057	51.8579	2061953	17994668	0.00927381
2005	六盘水市	1	153265	1980	10.63	72075	961745	0.00934746
2006	六盘水市	1	208476	1980	10.63	220676	1097444	0.00969206
2007	六盘水市	1	218460	2061	10.94	220676	1347804	0.00966355
2008	六盘水市	1	203160	1668	10.13	324183	2100163	0.0095557
2009	六盘水市	1	310008	1213	10.66	558505	2595462	0.00961263
2010	六盘水市	1	178609	1166	11.31	826171	3411923	0.00945808
2011	六盘水市	1	238489	1916	13.02	916418	3998264	0.0101015
2012	六盘水市	1	382600	1978	14.83	1293148	4506567	0.0100792
2013	六盘水市	1	406300	1919	14.37	608500	6793179	0.0100327
2014	六盘水市	1	338639	2846	13.3704	216814	6563319	0.00932414
2015	六盘水市	1	338640	1509	12.4834	130688	9983770	0.00947965
2016	六盘水市	1	161373	1590	11.2053	402722	8480247	0.0102567
2017	六盘水市	1	1149500	1260	11.0843	385800	12582958	0.0122471
2018	六盘水市	1	574517	1042	10.196	561000	7423900	0.0113815
2005	遵义市	1	231100	1658	10.1	432120	1615505	0.00870299
2006	遵义市	1	264256	1705	10.83	668308	1699082	0.00852046
2007	遵义市	1	263511	2079	10.96	668308	2031804	0.00870207
2008	遵义市	1	234148	2385	8.89	866724	2781905	0.00886242
2009	遵义市	1	361224	2658	8.92	1261810	33987801	0.00886477
2010	遵义市	1	236815	2518	8.3	1728313	4493706	0.00888746
2011	遵义市	1	318646	1505	10.11	2266458	5848946	0.00900769
2012	遵义市	1	319209	1523	13.46	3055265	6949541	0.00892342
2013	遵义市	1	282933	1584	14.5	2699360	9416758	0.00900865
2014	遵义市	1	246269	1891	14.97	2857300	10067500	0.0092313
2015	遵义市	1	208505	6159	13.4393	3009786	12911458	0.00907645
2016	遵义市	1	633098	1717	13.3834	3327003	15977241	0.00916315
2017	遵义市	1	1419773	970	12.4312		15977242	0.00946393
2018	遵义市	1	1419774	970	12.4312		15977243	0.00948533
2005	安顺市	1	4501	180	3.21	22551	274092	0.00866417
2006	安顺市	1	8414	282	3.35	55259	361040	0.00856456
2007	安顺市	1	14449	441	3.13	55259	425109	0.00834815
2008	安顺市	1	2197	567	2.39	49554	557887	0.00864411
2009	安顺市	1	165511	794	3.03	110699	697510	0.00873861
2010	安顺市	1	196730	1244	3.35	108952	1706490	0.00934771
2011	安顺市	1	222643	778	4.9	109970	1929531	0.00901955
2012	安顺市	1	244692	748	5.49	127272	2052964	0.00898502
2013	安顺市	1	263734	911	6.36	550284	2606658	0.00891538
2014	安顺市	1	288606	1076	6.0389	457800	3018800	0.00866265
2015	安顺市	1	297683	1927	6.6266	328352	3285540	0.00870305
2016	安顺市	1	294655	1787	6.4466	710613	3592690	0.0084992
2017	安顺市	1	753074	1697	7.2028	434959	3943565	0.00853262
2018	安顺市	1	355689	1607	4.7827	564487	4693208	0.00846763
2005	昆明市	1	427233	26911	28.82	997109	5800407	0.00886848
2006	昆明市	1	406540	21922	32.11	1134560	6814179	0.00893811
2007	昆明市	1	446658	15525	36.92	1134560	8665344	0.00895255
2008	昆明市	1	514551	18623	38.78	673254	10350296	0.00890366
2009	昆明市	1	840334	19236	37.73	1119798	11607782	0.00890661
2010	昆明市	1	584556	20538	38.86	694154	12350296	0.00905849
2011	昆明市	1	584556	22597	48.84	1807393	16097479	0.0112498
2012	昆明市	1	1569234	10444	54.27	1685486	18489191	0.00988959
2013	昆明市	1	640159	20784	61.23	1873964	20424659	0.00938381
2014	昆明市	1	624841	27219	48.62	1526724	16915207	0.00892559
2015	昆明市	1	624842	27285	54.8664	1536913	22467813	0.00909544
2016	昆明市	1	1.24952e+06	28278	55.0527	1108785	24175551	0.0100875
2017	昆明市	1	1874195	18131	55.3305	1767460	26100091	0.0103041
2018	昆明市	1	2056461	18469	53.0323	2192838	27725650	0.0106047
2005	曲靖市	1	46217	2105	8.49	477384	1832984	0.00972252
2006	曲靖市	1	43542	2025	8.59	542049	2469432	0.00982066
2007	曲靖市	1	67162	3666	14.02	542049	2981672	0.0100259
2008	曲靖市	1	60065	2589	14.87	412816	3586339	0.0103861
2009	曲靖市	1	224302	2195	16.22	507104	4397194	0.010271
2010	曲靖市	1	239308	2213	17.34	731387	5157602	0.00975382
2011	曲靖市	1	271145	2173	17.04	717838	6221071	0.0100939
2012	曲靖市	1	106213	2209	26.71	642671	7280639	0.00985691
2013	曲靖市	1	312976	2046	28.79	793651	7998680	0.00975833
2014	曲靖市	1	284701	1630	30.37	64324	7842138	0.00900128
2015	曲靖市	1	172798	2190	25.7334	260004	7757517	0.00965544
2016	曲靖市	1	135791	2170	25.5808	250519	7512668	0.0111721
2017	曲靖市	1	2151510	1307	25.4766	1347772	7955691	0.0107429
2018	曲靖市	1	2359441	1587	22.7902	1247602	8293945	0.0111219
2005	玉溪市	1	96599	734	3.75	435592	3632667	0.00836718
2006	玉溪市	1	134502	628	3.96	569361	4226709	0.0083366
2007	玉溪市	1	134723	727	7.28	569361	3519825	0.00837362
2008	玉溪市	1	189858	912	7.53	566291	4285515	0.00830417
2009	玉溪市	1	220147	1135	7.74	615573	4271206	0.00847046
2010	玉溪市	1	316647	1115	8.14	870025	4634801	0.00847407
2011	玉溪市	1	276022	1231	8.37	1050739	5817275	0.00853896
2012	玉溪市	1	270685	1284	12.97	908607	6231431	0.00880174
2013	玉溪市	1	332867	1298	13.98	784538	6733246	0.00898858
2014	玉溪市	1	377074	1386	13.29	222581	3603585	0.00936742
2015	玉溪市	1	309000	1249	13.051	296555	3727191	0.00900858
2016	玉溪市	1	378890	1639	13.9432	4201408	8530165	0.00930409
2017	玉溪市	1	976521	1219	13.3308	1125494	8970485	0.00999086
2018	玉溪市	1	1069832	1328	14.9676	1124000	9507000	0.0107481
2005	保山市	1	24995	307	2.48	47939	212436	0.00842843
2006	保山市	1	28618	207	2.83	53646	297121	0.00832297
2007	保山市	1	35730	518	6.74	53646	366120	0.00838152
2008	保山市	1	35547	380	4.61	45449	507698	0.00836152
2009	保山市	1	34671	460	5.88	64332	627922	0.00849002
2010	保山市	1	36119	450	6.12	129993	83260	0.00848202
2011	保山市	1	43805	1594	7.16	154316	936902	0.00887934
2012	保山市	1	44184	1070	8.52	160724	1063129	0.00881751
2013	保山市	1	51981	1145	8.08	194292	1443958	0.00880307
2014	保山市	1	56055	1125	8.0031	321442	1818531	0.0088594
2015	保山市	1	64215	1121	8.3248	266558	1922860	0.00899543
2016	保山市	1	83551	1120	9.1403	302145	1734973	0.00901363
2017	保山市	1	488596	934	9.6093	321530	2322917	0.00851897
2018	保山市	1	453981	763	10.082	570645	3020750	0.00851456
2005	昭通市	1	18537.7	647	3.33	129898	124609	0.00844133
2006	昭通市	1	31675	626	3.63	166076	569815	0.00833856
2007	昭通市	1	36077	648	3.79	166076	761558	0.00836995
2008	昭通市	1	37477	677	4.05	145931	815761	0.00828791
2009	昭通市	1	46746	634	4.26	170900	1355800	0.00838606
2010	昭通市	1	51669	625	4.43	158900	1522400	0.00860385
2011	昭通市	1	58585	571	7.09	226101	2026481	0.00853951
2012	昭通市	1	79626	516	7.59	159584	2160002	0.00866703
2013	昭通市	1	61998	520	7.06	237510	2491211	0.00867722
2014	昭通市	1	83028	551	5.2201	438325	1912712	0.00856474
2015	昭通市	1	56566	571	5.205	574431	2353767	0.00866966
2016	昭通市	1	59963	575	5.4974	603040	1814603	0.00860889
2017	昭通市	1	387611	579	5.9448	770699	2679824	0.00858296
2018	昭通市	1	422149	162	5.123	871316	2908804	0.00869334
2005	丽江市	1	2567	650	0.66	15231	110009	0.00826021
2006	丽江市	1	2310	659	0.66	37380	129351	0.00818936
2007	丽江市	1	5104	669	1.93	37380	158984	0.00820226
2008	丽江市	1	7747	669	1.97	28123	179159	0.00819332
2009	丽江市	1	8972	1027	2.38	46970	320298	0.00830743
2010	丽江市	1	10781	946	2.51	87013	386012	0.00831503
2011	丽江市	1	14730	607	2.91	106478	598994	0.00847426
2012	丽江市	1	8034	576	3.22	178324	1304241	0.0085891
2013	丽江市	1	1016	1197	2.9	265467	1576563	0.00859961
2014	丽江市	1	19444	1394	2.2491	288005	1543350	0.00846177
2015	丽江市	1	6596	1473	2.2228	106054	1431531	0.00848158
2016	丽江市	1	3826	1614	1.8815	14047	1706864	0.00839717
2017	丽江市	1	65670	1153	1.7454	-9360	1981542	0.00832672
2018	丽江市	1	128871	1422	1.525	59193	2099335	0.00835633
2005	普洱市	1	18844	230	3.81	34178	224098	0.0084191
2006	普洱市	1	21779	394	3.64	110122	295733	0.00832142
2007	普洱市	1	28557	333	4.52	110122	376851	0.00837178
2008	普洱市	1	29022	371	4.38	28943	465826	0.00835531
2009	普洱市	1	42989	631	4.81	25670	549891	0.00845917
2010	普洱市	1	29054	518	4.53	86555	721026	0.00845685
2011	普洱市	1	13123	625	5.41	156667	819655	0.00856427
2012	普洱市	1	14182	674	6.2	130075	1011520	0.00856692
2013	普洱市	1	41234	515	7.06	202172	1299407	0.00861004
2014	普洱市	1	47040	883	7.16	150907	1368488	0.00854948
2015	普洱市	1	42782	775	6.7482	59591	1477481	0.00870511
2016	普洱市	1	47367	1160	6.574	39998	1626681	0.0086132
2017	普洱市	1	169878	827	6.497	170100	1597354	0.00860991
2018	普洱市	1	177854	857	6.6566	314179	1651025	0.00876546
2005	临沧市	1	3599	128	2.65	70012	162844	0.0083727
2006	临沧市	1	4756	152	2.61	122040	230627	0.00827865
2007	临沧市	1	2982	194	3.22	122040	322995	0.0082899
2008	临沧市	1	13717	120	3.27	4245	335911	0.00825555
2009	临沧市	1	5961	102	2.7	95100	415800	0.00838337
2010	临沧市	1	18800	580	2.07	112600	624500	0.00839681
2011	临沧市	1	19876	502	3.54	216388	826547	0.00880722
2012	临沧市	1	21979	116	4.19	169430	1163699	0.00864976
2013	临沧市	1	29069	132	5.39	189366	1222314	0.00871331
2014	临沧市	1	30685	284	5.7736	304305	1370129	0.00855441
2015	临沧市	1	23746	163	4.9851	90354	1574143	0.00900939
2016	临沧市	1	14682	686	4.7981	99120	1462129	0.00875427
2017	临沧市	1	101115	101	4.3556	129679	1625780	0.0083111
2018	临沧市	1	125477	1162	4.5292	221779	1790721	0.0083079
2005	南昌市	2	324507	20990	24.17	383342	3499803	0.00901078
2006	南昌市	2	414303	20054	24.42	531905	3958762	0.00919927
2007	南昌市	2	463725	21925	28.11	531905	4468989	0.00919096
2008	南昌市	2	478087	19403	28.31	539416	6071637	0.00914305
2009	南昌市	2	473277	22566	30.79	967836	7015112	0.00899674
2010	南昌市	2	526480	27814	32.11	1387275	9064364	0.00898589
2011	南昌市	2	598900	27126	51.1	1683301	10339923	0.00909093
2012	南昌市	2	591000	28171	54.5	2113992	12112575	0.00913588
2013	南昌市	2	785620	33945	73.3	2507625	13162371	0.00918566
2014	南昌市	2	597833	29756	75.8794	3167045	17202585	0.00920838
2015	南昌市	2	664865	26098	77.5464	3097572	20028478	0.0092679
2016	南昌市	2	723259	27468	78.6363	3610540	23353950	0.00943405
2017	南昌市	2	1054552	18202	71.3965	3758497	30406520	0.00889759
2018	南昌市	2	1168520	19650	66.2627	3633715	33530461	0.00919144
2005	景德镇市	2	43537	4529	8.29	6288	1106676	0.00874232
2006	景德镇市	2	51033	4529	8.16	3841	1303061	0.00868505
2007	景德镇市	2	91740	4928	8.62	3841	1453736	0.00876944
2008	景德镇市	2	93000	2643	8.12	86745	1467913	0.00868965
2009	景德镇市	2	48567	3818	8.28	131963	2045210	0.00880791
2010	景德镇市	2	153042	3818	8.8	261380	1969737	0.00883866
2011	景德镇市	2	111580	2255	10.58	265353	3621334	0.00903812
2012	景德镇市	2	118200	1437	10.48	364219	4076325	0.00894949
2013	景德镇市	2	122010	2254	10.05	480397	4989833	0.00893355
2014	景德镇市	2	122341	2367	10.3131	464248	3107835	0.00888701
2015	景德镇市	2	127121	2414	9.2636	485013	3098281	0.00906192
2016	景德镇市	2	124358	2414	8.9326	542072	3795262	0.00907365
2017	景德镇市	2	345039	1619	8.7127	543433	3537062	0.00946289
2018	景德镇市	2	373546	539	7.2445	343307	3640062	0.00853325
2005	萍乡市	2	192005	2278	5.86	118095	690031	0.0088358
2006	萍乡市	2	232065	2642	6.01	229876	819877	0.00897362
2007	萍乡市	2	235919	2246	6.42	229876	887932	0.00876247
2008	萍乡市	2	236618	2488	6.46	429715	1615771	0.00877487
2009	萍乡市	2	252543	3529	6.37	690477	1293248	0.00885019
2010	萍乡市	2	316468	3406	6.85	1063045	1398193	0.0089055
2011	萍乡市	2	375936	3410	6.63	1217838	1265905	0.00912798
2012	萍乡市	2	371837	2817	6.54	1547497	1349111	0.00940366
2013	萍乡市	2	344563	2415	11.38	1851041	1796280	0.00927491
2014	萍乡市	2	332835	2346	11.7443	2028062	1956114	0.00932803
2015	萍乡市	2	321194	2068	11.5216	1999970	2255425	0.00899476
2016	萍乡市	2	308591	1950	11.7104	1952260	2176988	0.00919133
2017	萍乡市	2	458762	1053	9.8116	1211223	2181865	0.00941117
2018	萍乡市	2	467590	1395	7.4581	1014642	2949298	0.00894894
2005	九江市	2	192760	24343	14.97	36089	1182257	0.00925153
2006	九江市	2	168836	18544	15.86	284970	1407983	0.00917519
2007	九江市	2	190784	18344	14.96	284970	1730642	0.00918922
2008	九江市	2	213005	6129	14.2	15460	2170040	0.00918405
2009	九江市	2	224369	5300	14.44	462374	2605868	0.00924144
2010	九江市	2	262010	5970	15.44	821853	3559541	0.00947118
2011	九江市	2	160939	4813	19.75	1097022	4025371	0.00943548
2012	九江市	2	217175	4738	21.75	1643763	4597462	0.00965871
2013	九江市	2	272200	4881	21.16	2597957	5935630	0.00899711
2014	九江市	2	270100	4960	23.2928	3073195	6348378	0.00979124
2015	九江市	2	308500	4690	23.1158	3488268	7625793	0.0100548
2016	九江市	2	333400	4708	21.1709	4149819	8874764	0.0102648
2017	九江市	2	1303970	2970	21.1728	4742550	9124107	0.00985604
2018	九江市	2	1422916	3198	17.0509	5000257	10909141	0.0100052
2005	新余市	2	223323	5795	21.71	115615	749851	0.00873526
2006	新余市	2	263690	6032	22.68	374764	1097294	0.00863134
2007	新余市	2	410373	5700	22.98	374764	1899575	0.00869537
2008	新余市	2	344502	2347	14.19	645954	2519798	0.00867191
2009	新余市	2	419491	2209	5.59	542476	3075399	0.00871987
2010	新余市	2	589491	2553	5.79	940304	4230499	0.00880252
2011	新余市	2	791025	3505	5.96	879242	4925008	0.00914955
2012	新余市	2	513053	3166	6.77	371384	5414056	0.00925354
2013	新余市	2	487900	3183	8.91	597819	5871734	0.00918353
2014	新余市	2	681223	3552	9.06	655500	6196100	0.00965618
2015	新余市	2	693497	3667	9.1689	499900	6242500	0.00916324
2016	新余市	2	745516	3823	9.3563	713118	6545074	0.00952083
2017	新余市	2	790131	2867	8.4038	971445	6773327	0.00839845
2018	新余市	2	790485	2489	6.6047	1112262	6911627	0.00998605
2005	鹰潭市	2	9530	1106	3.62	666705	1036150	0.00883574
2006	鹰潭市	2	11487	1122	3.61	575332	1479837	0.00877879
2007	鹰潭市	2	12498	1148	2.23	575332	2100488	0.00879618
2008	鹰潭市	2	17814	1160	2.67	714625	3099121	0.0085883
2009	鹰潭市	2	19711	1029	2.82	396525	3065796	0.00860287
2010	鹰潭市	2	23748	1112	4.36	753677	5118203	0.00862852
2011	鹰潭市	2	25887	1360	4.41	1065814	7067325	0.00874051
2012	鹰潭市	2	27067	1257	4.43	1119417	8263996	0.00851843
2013	鹰潭市	2	26085	1273	7.61	1039770	9110342	0.00857148
2014	鹰潭市	2	24645	1414	8.42	1063278	9623814	0.00846819
2015	鹰潭市	2	25453	1340	9.5527	877778	10115232	0.00880487
2016	鹰潭市	2	29611	1408	9.4202	998463	9575146	0.0084159
2017	鹰潭市	2	319968	851	9.7815	1070940	11006579	0.0094991
2018	鹰潭市	2	336833	1189	8.6068	892068	11959113	0.00834257
2005	赣州市	2	112150	1648	13.13	220174	895964	0.0088469
2006	赣州市	2	137720	2554	14.83	317662	1175945	0.00900265
2007	赣州市	2	172159	3120	14.93	317662	1570775	0.00911045
2008	赣州市	2	193679	3763	16.13	319240	1811048	0.00933088
2009	赣州市	2	86120	2425	16.05	378666	2446852	0.00929583
2010	赣州市	2	86416	2452	16.74	874374	3476791	0.00930922
2011	赣州市	2	97067	2696	17.94	1478616	5815883	0.00936381
2012	赣州市	2	100951	2907	20.62	1501858	6374441	0.00997538
2013	赣州市	2	95832	4164	24.3	1722553	6403595	0.00965708
2014	赣州市	2	201129	5866	24.071	2029011	7007916	0.00979305
2015	赣州市	2	210925	5790	23.3163	1986925	7841461	0.00958325
2016	赣州市	2	189814	6147	23.0085	2372327	8985029	0.00983674
2017	赣州市	2	903833	6247	19.9494	2447474	10990649	0.00911375
2018	赣州市	2	995486	6349	17.8317	2113085	12399474	0.00972583
2005	吉安市	2	37323	1205	5.51	94729	432792	0.00895381
2006	吉安市	2	45013	914	5.6	162357	542590	0.00917013
2007	吉安市	2	53170	1733	4.74	162357	711005	0.00927035
2008	吉安市	2	52685	1871	3.99	411857	984907	0.00932255
2009	吉安市	2	61583	1787	3.75	460501	1040101	0.00930181
2010	吉安市	2	35592	1769	3.87	787608	1238545	0.00923147
2011	吉安市	2	95826	1876	5.39	1048410	1476193	0.00893418
2012	吉安市	2	96039	1419	5.83	1629058	1961663	0.00889399
2013	吉安市	2	84134	1470	16.26	1974188	2591074	0.00885237
2014	吉安市	2	79210	1872	16.8461	2281976	3434335	0.00880103
2015	吉安市	2	93396	2175	17.9784	2436100	4418800	0.00896105
2016	吉安市	2	97817	2416	18.0271	2704600	5116900	0.00895524
2017	吉安市	2	619514	1906	18.6088	2337956	4976862	0.0103983
2018	吉安市	2	676147	2072	16.811	2526928	6879222	0.00895632
2005	宜春市	2	19068	840	8.34	135601	857580	0.00884601
2006	宜春市	2	24030	1285	9.71	300216	1179749	0.00887217
2007	宜春市	2	29430	1249	10.14	300216	1436918	0.00881756
2008	宜春市	2	31807	1350	10.51	394618	1399833	0.0088652
2009	宜春市	2	26954	1581	9.87	639141	1911232	0.00896276
2010	宜春市	2	57009	1603	10.81	713497	2849567	0.00922398
2011	宜春市	2	64078	1454	16.8	2309415	3353901	0.00943234
2012	宜春市	2	68363	1438	17.51	1989304	4917970	0.00961808
2013	宜春市	2	73649	1602	22.04	2425210	5293658	0.00947817
2014	宜春市	2	83317	1933	22.6949	2827509	6701514	0.00951788
2015	宜春市	2	90779	2235	23.7679	4514050	8226543	0.00934691
2016	宜春市	2	99546	2345	23.4362	3477321	9441504	0.00968484
2017	宜春市	2	1319912	1641	23.1807	5120345	10329300	0.00868546
2018	宜春市	2	1392014	1807	21.0327	2797412	11368098	0.0103642
2005	抚州市	2	53666	1815	6.5	55873	345237	0.00898469
2006	抚州市	2	59045	1815	6.62	108147	446390	0.00908583
2007	抚州市	2	79146	3533	7.03	108147	597024	0.00929237
2008	抚州市	2	80423	3533	6.99	128550	662630	0.00939793
2009	抚州市	2	53000	1970	7.72	182293	921691	0.00923408
2010	抚州市	2	60230	1507	7.38	316090	1189086	0.00906397
2011	抚州市	2	66230	1942	9.55	354963	1213739	0.00876762
2012	抚州市	2	82021	2435	14.87	401397	1789164	0.00905045
2013	抚州市	2	91234	2410	19.61	756947	2452503	0.00894749
2014	抚州市	2	69698	2532	21.4538	888079	3070747	0.00875689
2015	抚州市	2	70116	2555	21.9584	923479	3301986	0.00882171
2016	抚州市	2	79550	2972	20.0797	1053512	4113232	0.00919196
2017	抚州市	2	393941	3295	18.3783	854667	3924397	0.00924745
2018	抚州市	2	446964	2051	16.5428	930206	4131648	0.00861328
2005	上饶市	2	50887	1768	8.63	71348	728091	0.00879306
2006	上饶市	2	69386	1779	8.76	117251	852245	0.00877888
2007	上饶市	2	80539	1993	10.29	117251	1114407	0.00882867
2008	上饶市	2	60539	1810	9.55	126617	1353257	0.00882171
2009	上饶市	2	18064	1839	8.1	316716	1762071	0.00886071
2010	上饶市	2	16613	1853	7.32	822358	2579191	0.0088204
2011	上饶市	2	19466	2372	8.17	1046545	3384492	0.00888689
2012	上饶市	2	13820	2578	16.97	1091985	3775996	0.00901284
2013	上饶市	2	19301	2651	19.96	1852168	4334222	0.00898754
2014	上饶市	2	16358	2818	20.4216	2380343	6225000	0.0091022
2015	上饶市	2	90750	3575	20.106	2484867	6978745	0.00907798
2016	上饶市	2	104365	3616	19.4954	2792638	8365358	0.00916548
2017	上饶市	2	896945	2950	18.421	2275869	9755460	0.00947532
2018	上饶市	2	956415	3128	15.0575	1898695	10591312	0.00968527
2005	武汉市	2	1194437	53646	61.17	1490939	11561608	0.0104564
2006	武汉市	2	1133310	47385	66.2	2440754	13037235	0.0105117
2007	武汉市	2	1385179	57103	77.7	2440754	16014334	0.0105708
2008	武汉市	2	1634010	57565	84.5	2854430	24521252	0.0106073
2009	武汉市	2	1518617	57876	88.58	2964400	27458000	0.0104322
2010	武汉市	2	1913385	59899	89.04	3669100	34880700	0.00988172
2011	武汉市	2	1975226	75427	98.98	4312094	39920271	0.0102244
2012	武汉市	2	2016330	74167	100,91	3911749	46332671	0.0100152
2013	武汉市	2	2185527	78045	102.28	4658820	51276485	0.00975614
2014	武汉市	2	2140852	80662	103.972	4681700	54484800	0.00970767
2015	武汉市	2	2115824	79559	104.676	4806500	61198600	0.00990765
2016	武汉市	2	2143890	78456	105.308	6913100	67288000	0.00989104
2017	武汉市	2	2625262	57110	103.763	7595600	71146800	0.0102112
2018	武汉市	2	2796653	59236	90.176	7334000	71146801	0.0107258
2005	黄石市	2	443142	10480	18.74	302424	1721346	0.0089511
2006	黄石市	2	493449	9575	19.28	406174	1877382	0.00916941
2007	黄石市	2	504976	8524	19.54	406174	2558078	0.0090665
2008	黄石市	2	471965	8151	19.31	307400	3155200	0.00902766
2009	黄石市	2	423829	7738	20.04	379000	4061300	0.0091138
2010	黄石市	2	532690	7862	29.7	549700	5220600	0.00924131
2011	黄石市	2	584023	9428	20.65	687200	6315900	0.00935003
2012	黄石市	2	527468	3442	21.49	622300	7692200	0.0092012
2013	黄石市	2	560275	3696	21.37	895000	8650900	0.009225
2014	黄石市	2	545139	9143	20.89	956300	9229400	0.00934365
2015	黄石市	2	543722	4107	19.6322	609600	9037300	0.00914694
2016	黄石市	2	560021	4055	18.2949	765700	9786100	0.00938394
2017	黄石市	2	963625	4055	18.4142	1121200	10745900	0.00950765
2018	黄石市	2	1060222	3106	17.6134	1149893	11187537	0.00966495
2005	十堰市	2	311780	8087	14.45	243440	4334217	0.0087186
2006	十堰市	2	341600	10488	14.28	32320	3157325	0.00868935
2007	十堰市	2	165469	8697	16.43	32320	3726536	0.00854189
2008	十堰市	2	240589	8371	19.54	458694	4942679	0.00853461
2009	十堰市	2	205026	7440	19.88	1148300	8049300	0.00860622
2010	十堰市	2	285275	7729	21.5	1562859	14083288	0.00862626
2011	十堰市	2	277962	6032	25.34	2019113	13018529	0.00866465
2012	十堰市	2	259322	5529	28.74	1806605	15363584	0.00871041
2013	十堰市	2	240710	5737	31.71	1924661	12034882	0.0086561
2014	十堰市	2	284403	6366	31.37	1573874	11057415	0.00848203
2015	十堰市	2	263454	6979	31.4013	1598314	12881691	0.0086994
2016	十堰市	2	336058	6788	31.7207	2125321	15490443	0.00844187
2017	十堰市	2	578400	4272	32.1369	2389008	19429883	0.00831225
2018	十堰市	2	617064	3680	32.2073	2170251	13892560	0.00831717
2005	宜昌市	2	249184	7021	20.72	1151299	3908812	0.00924805
2006	宜昌市	2	336728	9763	22.37	1777476	3845256	0.00927346
2007	宜昌市	2	447599	4411	16.98	1777476	4601394	0.00918522
2008	宜昌市	2	456683	6736	17.91	1991718	6019514	0.0092152
2009	宜昌市	2	523550	6051	28.65	2044149	6863005	0.00923319
2010	宜昌市	2	643885	6427	31.27	2122960	8102893	0.00939801
2011	宜昌市	2	671132	7029	38.09	2459664	11075211	0.00982409
2012	宜昌市	2	633061	7129	27.44	2972728	12191310	0.00976507
2013	宜昌市	2	609374	6697	48.08	4147766	13846820	0.00971009
2014	宜昌市	2	581375	6628	48.81	4152382	14349760	0.00952613
2015	宜昌市	2	560452	6687	51.5474	3785912	14327482	0.0100556
2016	宜昌市	2	530610	10507	52.1313	3873090	14645610	0.00912996
2017	宜昌市	2	1738120	7976	47.293	2890745	11390037	0.00927317
2018	宜昌市	2	1759607	8558	46.4261	4446620	12058202	0.00930314
2005	襄阳市	2	143848	12386	16.54	237733	2282420	0.00931513
2006	襄阳市	2	150377	9715	16.57	320430	2547821	0.00937027
2007	襄阳市	2	158849	10615	17.51	320430	3394637	0.0094183
2008	襄阳市	2	196220	12670	18.61	1065828	4356612	0.00949316
2009	襄阳市	2	224157	15816	17.71	623232	5182773	0.00941487
2010	襄阳市	2	280956	10418	22.77	1184100	7387800	0.00928995
2011	襄阳市	2	271957	11306	27.43	2814200	8509200	0.00911838
2012	襄阳市	2	316992	10413	38.09	4898600	10626800	0.00913832
2013	襄阳市	2	385796	11719	48.85	5173100	12177300	0.00916512
2014	襄阳市	2	389353	12900	59.28	4804000	13982000	0.00900548
2015	襄阳市	2	374047	11175	50.3445	2823881	14737663	0.00919198
2016	襄阳市	2	402998	11197	52.2026	3875700	16126000	0.00901751
2017	襄阳市	2	890201	4653	50.2163	4249600	16951500	0.00867961
2018	襄阳市	2	951365	4669	53.6566	6110600	18189800	0.00870594
2005	鄂州市	2	262576	21241	9.27	170909	544667	0.00869804
2006	鄂州市	2	279263	23215	9.49	198619	604359	0.00878672
2007	鄂州市	2	308877	21944	9.11	198619	688825	0.00886638
2008	鄂州市	2	306520	3169	9.45	730611	774209	0.00889829
2009	鄂州市	2	331784	3056	10.58	244073	1083970	0.00889906
2010	鄂州市	2	485340	3534	12.02	202385	1470038	0.00885065
2011	鄂州市	2	518583	240	12.9	232830	1768137	0.00881671
2012	鄂州市	2	471514	2998	13.44	261505	1825316	0.00875348
2013	鄂州市	2	499106	222	13.24	424411	1893984	0.00879237
2014	鄂州市	2	549618	1876	14.1631	385746	1985003	0.00911194
2015	鄂州市	2	527101	2725	14.3301	303833	2191351	0.00875836
2016	鄂州市	2	556338	3091	14.6975	405200	2846672	0.00869747
2017	鄂州市	2	489774	1700	14.8022	355700	2682200	0.00867457
2018	鄂州市	2	525200	2466	14.7629	487997	2940000	0.00882175
2005	荆门市	2	177795	4271	8.3	—4202	944184	0.00916028
2006	荆门市	2	178120	3836	8.62	174919	1014041	0.00930854
2007	荆门市	2	214737	4854	12.16	174919	1263144	0.00913417
2008	荆门市	2	241300	5460	14.19	56189	1760240	0.00913611
2009	荆门市	2	184424	4220	15.43	435877	2142322	0.00923502
2010	荆门市	2	188233	5192	15.94	557914	2805402	0.00910683
2011	荆门市	2	281511	5252	19.89	1025800	3350000	0.00895321
2012	荆门市	2	270580	5395	19.85	1079608	3888554	0.00957085
2013	荆门市	2	267732	4908	21.77	1315600	4227400	0.00936367
2014	荆门市	2	318573	4746	21.1991	1382340	4767158	0.00945192
2015	荆门市	2	387970	4812	21.1153	1498558	5329873	0.00890504
2016	荆门市	2	412117	5035	21.1561	1505600	5993000	0.00863882
2017	荆门市	2	677541	1796	20.7469	1461278	7149773	0.00863888
2018	荆门市	2	730440	1995	21.4835	2495600	7480000	0.00873228
2005	孝感市	2	23807	1338	19.15	233961	1068615	0.00900722
2006	孝感市	2	30054	1126	21.28	183087	1219901	0.00907481
2007	孝感市	2	35850	1271	27.11	183087	1459887	0.00911953
2008	孝感市	2	41437	1276	29.2	221399	1901790	0.00937781
2009	孝感市	2	11167	1147	32.22	651069	2121469	0.00904654
2010	孝感市	2	40662	1228	35.16	637547	2634244	0.00896593
2011	孝感市	2	57825	1487	36.86	824373	3239606	0.00896198
2012	孝感市	2	67762	1626	40.62	1035738	4536785	0.0089136
2013	孝感市	2	82290	1650	47.75	1209653	4895644	0.00904412
2014	孝感市	2	89356	2492	47.0744	1145159	5393480	0.00889345
2015	孝感市	2	97094	2722	46.2423	1263000	5970165	0.00895171
2016	孝感市	2	121358	3010	46.0796	1219915	5985923	0.00881214
2017	孝感市	2	781773	2523	45.8038	1189194	6024268	0.00862294
2018	孝感市	2	839264	1224	45.1639	1374923	6369638	0.00871449
2005	荆州市	2	211605	4154	13.57	233605	1297895	0.00885381
2006	荆州市	2	226929	5537	13.28	162531	1379104	0.0089234
2007	荆州市	2	279380	7823	14.15	162531	1662786	0.00897202
2008	荆州市	2	296173	7868	14.08	170259	2130498	0.00893568
2009	荆州市	2	152913	7866	16.01	352300	2731400	0.00901117
2010	荆州市	2	196956	4458	18.85	563500	3177700	0.00976029
2011	荆州市	2	214414	4662	13.54	593274	3817887	0.00943238
2012	荆州市	2	262519	4184	15.08	756500	4389200	0.00919451
2013	荆州市	2	261408	4376	19.33	1181939	5712630	0.00921396
2014	荆州市	2	288069	4447	19.9096	1270862	6577135	0.00912289
2015	荆州市	2	264551	4474	19.03	1289876	7128556	0.0093929
2016	荆州市	2	289133	4087	18.1267	1122119	7544573	0.00870403
2017	荆州市	2	640191	2977	16.9027	1283976	8415182	0.00870292
2018	荆州市	2	717102	3110	13.9448	2911418	10033802	0.00880315
2005	黄冈市	2	18182	1858	8.91	35506	503316	0.0085042
2006	黄冈市	2	23800	2018	9.05	107026	563498	0.00843182
2007	黄冈市	2	23222	1961	13.24	107026	735884	0.00847485
2008	黄冈市	2	27356	1980	13.3	283244	1121294	0.00852103
2009	黄冈市	2	26910	1926	13.45	355800	1520800	0.00862234
2010	黄冈市	2	30568	1576	18.52	647600	1947400	0.0086354
2011	黄冈市	2	37773	2355	15.01	563700	2242900	0.00869808
2012	黄冈市	2	42471	2206	13.64	344000	2719000	0.00885754
2013	黄冈市	2	39323	1879	20.28	541020	3963282	0.00880533
2014	黄冈市	2	41727	1952	38.28	836800	4194200	0.00874098
2015	黄冈市	2	68851	1560	37.2553	727100	4573700	0.00873161
2016	黄冈市	2	45430	2210	39.4556	806200	4821600	0.00847611
2017	黄冈市	2	619707	2241	44.1142	775328	5828958	0.00841824
2018	黄冈市	2	656591	1399	46.8305	766892	6532677	0.00848294
2005	咸宁市	2	35512	1550	7.27	85612	459109	0.00865831
2006	咸宁市	2	38750	1550	9.2	274700	567969	0.00869212
2007	咸宁市	2	56027	2170	9.2	274700	777247	0.00873162
2008	咸宁市	2	59065	2244	9.87	329630	983689	0.00877179
2009	咸宁市	2	85284	2250	6.56	329854	1162005	0.00874538
2010	咸宁市	2	171151	1880	7.25	668609	1658906	0.00871041
2011	咸宁市	2	64559	1349	8.64	709924	2088983	0.00868525
2012	咸宁市	2	98981	1484	9.54	1144000	2714300	0.00865428
2013	咸宁市	2	84445	1569	9.87	1358900	3356200	0.00879146
2014	咸宁市	2	85282	1690	9.552	1062400	3753200	0.00858548
2015	咸宁市	2	71454	1720	9.485	1311705	3659965	0.00868072
2016	咸宁市	2	71840	1970	8.9553	1425100	3984000	0.00852002
2017	咸宁市	2	422852	1000	8.6995	926000	4505100	0.00843561
2018	咸宁市	2	544652	1308	4.3925	2224064	4396410	0.0085166
2005	随州市	2	37189	2841	4.24	87236	347441	0.00841149
2006	随州市	2	27326	2842	4.48	120984	463714	0.00839852
2007	随州市	2	51315	2841	3.9	120984	437489	0.00840518
2008	随州市	2	51010	3034	4.03	377311	687578	0.00839774
2009	随州市	2	56510	2299	4.42	299200	784400	0.00845888
2010	随州市	2	74610	1728	4.63	289722	1337124	0.00845174
2011	随州市	2	82094	1822	5.7	607718	1519393	0.00853271
2012	随州市	2	45332	2224	6.14	791340	1840437	0.00853282
2013	随州市	2	57208	2228	7.12	789418	2122918	0.00854725
2014	随州市	2	64900	2228	6.95	807591	2294900	0.00842692
2015	随州市	2	65727	2231	6.6643	1166000	2796000	0.00855618
2016	随州市	2	71762	2400	7.0865	906000	3076000	0.00822158
2017	随州市	2	203304	1442	6.6979	920700	3025000	0.00814386
2018	随州市	2	220083	1413	5.2809	880422	3291988	0.00817461
2005	长沙市	2	190732	10429	30.99	950519	5078993	0.00921158
2006	长沙市	2	200408	10887	32.46	1724713	6008890	0.00915349
2007	长沙市	2	167545	8209.6	35.9	1724713	6901332	0.00928221
2008	长沙市	2	198858	19996	37.73	2024659	10717919	0.00962688
2009	长沙市	2	185517	18547	45.17	3341951	14094846	0.00944399
2010	长沙市	2	223612	19820	50.11	4324042	18927020	0.00926984
2011	长沙市	2	308003	21981	58.64	5632994	24386980	0.00876018
2012	长沙市	2	332841	12047	58.36	6084527	31078962	0.00869811
2013	长沙市	2	383172	21476	61.64	6106733	32520589	0.00881425
2014	长沙市	2	387454	21709	63.2513	6549215	41059381	0.00874707
2015	长沙市	2	423836	22514	62.6445	6754329	44827621	0.00885577
2016	长沙市	2	527313	25357	53.5755	6355174	48302600	0.00861929
2017	长沙市	2	1302867	16316	57.0111	7515701	53668587	0.00861728
2018	长沙市	2	1488684	17934	50.3391		53668588	0.0086135
2005	株洲市	2	301701	33333	16.69	263368	2112338	0.00961299
2006	株洲市	2	348730	26029	16.61	366831	2459766	0.00973092
2007	株洲市	2	362626	12219	16.62	366831	3427501	0.00976053
2008	株洲市	2	392560	9707	16.89	402782	3941825	0.00991118
2009	株洲市	2	413612	10682	18.05	416335	4585395	0.0096553
2010	株洲市	2	474020	10295	19.48	984165	4902788	0.008993
2011	株洲市	2	470072	10601	23.94	1250934	6877552	0.0102596
2012	株洲市	2	498562	10283	24.72	1190928	7476664	0.00878297
2013	株洲市	2	512885	10839	25.73	1416274	9192268	0.00894467
2014	株洲市	2	528818	7969	25.235	1412785	9289396	0.00872704
2015	株洲市	2	420392	7559	25.827	1599200	12593200	0.00889418
2016	株洲市	2	502717	9237	25.6046	1750000	13790000	0.00891011
2017	株洲市	2	631370	9470	24.3604	1884439	14255189	0.00890623
2018	株洲市	2	645489	5819	21.4674	1241700	15686893	0.00891815
2005	湘潭市	2	227196	41330	13.56	174191	1586389	0.0096856
2006	湘潭市	2	340063	5048	15.95	345703	1755307	0.00984443
2007	湘潭市	2	423436	5251	17.81	345703	2178461	0.00943105
2008	湘潭市	2	525534	4725	16.44	275070	2702935	0.00936992
2009	湘潭市	2	475981	8895	14.45	553100	3355668	0.00944042
2010	湘潭市	2	524731	7115	17.07	1071494	4999344	0.00927378
2011	湘潭市	2	595421	7112	17.93	728195	7181973	0.00925076
2012	湘潭市	2	624809	8099	20.11	713454	7276563	0.00908498
2013	湘潭市	2	623460	6347	22.48	1104981	7841933	0.00906804
2014	湘潭市	2	618036	8090	21.75	685743	7810479	0.00951626
2015	湘潭市	2	621782	8278	18.1	1192600	8670710	0.0109
2016	湘潭市	2	613450	7942	20.0272	1735133	8228037	0.00942144
2017	湘潭市	2	741637	4534	19.4968	991517	9619264	0.00982018
2018	湘潭市	2	807258	3202	17.927	1771728	7841658	0.00987914
2005	衡阳市	2	163479	21417	17.66	160381	1152624	0.00939637
2006	衡阳市	2	203563	16584	18.82	239143	1336025	0.00939317
2007	衡阳市	2	223608	17320	18.82	239143	1513407	0.00939859
2008	衡阳市	2	310671	17227	20.71	660963	1873047	0.00952854
2009	衡阳市	2	348923	11393	23.13	490119	2535130	0.00952037
2010	衡阳市	2	386342	12343	23.96	1476356	2785092	0.00950719
2011	衡阳市	2	428401	17175	27.52	2085585	3521155	0.00929605
2012	衡阳市	2	447596	20854	27.49	1602150	3995891	0.00962894
2013	衡阳市	2	447532	15492	28.15	1751661	4655947	0.00935394
2014	衡阳市	2	439636	15385	25.9314	952827	4947929	0.00934265
2015	衡阳市	2	504609	12534	25.0439	1836488	4898566	0.00930956
2016	衡阳市	2	502296	12369	23.968	1043671	5828991	0.00969404
2017	衡阳市	2	753508	4192	23.4181	1340428	6864705	0.00914387
2018	衡阳市	2	826361	4685	20.0731	1169710	6590610	0.0090051
2005	邵阳市	2	33985	8800	11.05	25195	469491	0.0092316
2006	邵阳市	2	38269	5737	11.51	96876	497920	0.00933554
2007	邵阳市	2	35307	4102	11.46	96876	496128	0.00949137
2008	邵阳市	2	33290	6851	11.68	137190	705189	0.00867833
2009	邵阳市	2	48506	6132	11.67	210964	837764	0.00868671
2010	邵阳市	2	53114	4711	12.04	641449	897894	0.00872418
2011	邵阳市	2	62915	4300	12.63	918122	996239	0.00883244
2012	邵阳市	2	64598	4106	12.59	887400	1408600	0.00884404
2013	邵阳市	2	86620	4301	14.23	1248131	1719796	0.00909957
2014	邵阳市	2	83777	4245	15.29	617097	1861263	0.00899834
2015	邵阳市	2	80994	4833	14.9297	944600	2192200	0.00887071
2016	邵阳市	2	85573	5108	14.2118	657307	2284959	0.00860744
2017	邵阳市	2	350797	5354	14.0282	1376907	2389907	0.00854569
2018	邵阳市	2	351675	2717	13.3607	893178	2485971	0.00845608
2005	岳阳市	2	227372	24623	11.41	62714	1695095	0.00916748
2006	岳阳市	2	226230	24623	10.76	261907	1854519	0.00919257
2007	岳阳市	2	377949	12196	17.02	261907	2020322	0.00928558
2008	岳阳市	2	383213	10525	16.41	95121	2113519	0.00932195
2009	岳阳市	2	380205	9908	19.8	359903	2259781	0.00939871
2010	岳阳市	2	431862	9449	27.47	984303	3072290	0.00940051
2011	岳阳市	2	462466	13727	22.73	1048773	3564272	0.0094242
2012	岳阳市	2	475062	14431	22.64	1891559	4650544	0.00960051
2013	岳阳市	2	497743	14662	23.8	1509930	5047759	0.00956353
2014	岳阳市	2	486999	11642	23.59	1250349	5386912	0.00926385
2015	岳阳市	2	502872	9649	21.5996	1415000	5515800	0.00944667
2016	岳阳市	2	501978	9868	19.9614	1597100	5719000	0.0090484
2017	岳阳市	2	798625	4897	17.9504	1516598	6364027	0.00901057
2018	岳阳市	2	857612	1931	19.5372	1719912	6786693	0.00914001
2005	常德市	2	51284	4587	11.62	381258	1484644	0.00968068
2006	常德市	2	52942	4369	12.61	560350	1749705	0.00928641
2007	常德市	2	33100	4962	14.09	560350	2227010	0.00931545
2008	常德市	2	48397	4436	14.69	648664	2924167	0.00918854
2009	常德市	2	86245	3412	15.65	831800	3657400	0.0093063
2010	常德市	2	108220	3415	16.98	1052405	4672253	0.0092468
2011	常德市	2	118928	3665	16.53	1707327	5963295	0.00919281
2012	常德市	2	92547	4046	17.85	1762795	7620958	0.00932952
2013	常德市	2	104354	4232	19.14	2040781	8357672	0.00932343
2014	常德市	2	174566	4479	18.62	1819426	8964547	0.00920802
2015	常德市	2	129556	4587	17.6233	1601254	9017209	0.00928593
2016	常德市	2	152148	4767	17.465	1740848	9937446	0.00880892
2017	常德市	2	488793	2823	17.9296	1809128	10377867	0.00860548
2018	常德市	2	548830	2993	17.427	1963628	11241024	0.00866546
2005	张家界市	2	5511	1054	1.51	706	91089	0.00837663
2006	张家界市	2	6714	1686	1.52	-510	90288	0.00830467
2007	张家界市	2	11132	1433	1.63	-510	101453	0.00831043
2008	张家界市	2	12689	1059	1.54	-3828	110132	0.00831228
2009	张家界市	2	37433	983	1.56	31069	538812	0.00840378
2010	张家界市	2	22700	975	1.7	178386	536177	0.00839375
2011	张家界市	2	23313	2147	2.12	54412	542386	0.00855134
2012	张家界市	2	25785	1368	2.22	26834	210777	0.00840309
2013	张家界市	2	28869	1600	2.34	31682	227659	0.00845941
2014	张家界市	2	28345	1648	2.4826	262500	262900	0.00835939
2015	张家界市	2	27081	1639	2.0556	96262	317892	0.00860926
2016	张家界市	2	27836	1549	1.9019	110729	397616	0.00845021
2017	张家界市	2	69236	1986	1.9386	76926	419233	0.00822563
2018	张家界市	2	72527	959	1.8418	60757	421616	0.00820886
2005	益阳市	2	57459	2570	6.45	50523	567984	0.00927841
2006	益阳市	2	62206	3081	7.22	61182	631147	0.00926317
2007	益阳市	2	59137	2393	7.5	61182	725263	0.00923746
2008	益阳市	2	75090	2229	7.28	83388	848783	0.0092027
2009	益阳市	2	75064	1629	7.18	221726	1061607	0.00938083
2010	益阳市	2	107980	1897	8.03	539333	1496727	0.00940863
2011	益阳市	2	119446	2030	10.45	739949	1785643	0.00913146
2012	益阳市	2	121167	2036	10.79	710652	2299044	0.00918094
2013	益阳市	2	140275	3066	12.53	838169	2697379	0.00917298
2014	益阳市	2	149696	2908	12.305	642820	2920519	0.00906428
2015	益阳市	2	134101	2557	10.6895	774100	3366900	0.00902133
2016	益阳市	2	133303	2306	11.1547	768350	3699651	0.00880721
2017	益阳市	2	369034	1405	10.9276	821825	4140252	0.00855797
2018	益阳市	2	422172	1596	9.0235	889715	4554266	0.00853058
2005	郴州市	2	75603	5154	7.96	379360	934454	0.00937213
2006	郴州市	2	84319	5865	7.89	531371	1112654	0.00955006
2007	郴州市	2	94269	5704	7.29	531371	1379275	0.00981475
2008	郴州市	2	97671	5639	10.08	622080	1595688	0.00983551
2009	郴州市	2	114157	5579	10.75	832527	2064535	0.00959805
2010	郴州市	2	128526	5462	11	1499585	2674599	0.00952177
2011	郴州市	2	234884	4312	12.99	1580042	3586822	0.00927355
2012	郴州市	2	232314	3498	14.63	1865200	4037302	0.00930965
2013	郴州市	2	279900	3461	15.6	1942176	4835161	0.00923035
2014	郴州市	2	282500	3524	15.3856	1986909	5622383	0.00929016
2015	郴州市	2	277000	3262	14.4309	1751400	6153500	0.00924369
2016	郴州市	2	297775	2988	13.6203	1772600	6303000	0.0088285
2017	郴州市	2	818720	2921	13.5136	1643381	7482979	0.00870536
2018	郴州市	2	894779	2257	12.3184	1460563	7019589	0.0088472
2005	永州市	2	62092	3526	6.99	62771	441898	0.00890203
2006	永州市	2	91038	5443	7.57	152684	575898	0.00899558
2007	永州市	2	102358	6456	8.5	152684	661318	0.00906794
2008	永州市	2	113883	6202	8.49	153443	680735	0.00914211
2009	永州市	2	102950	6133	8.68	252700	959003	0.0092842
2010	永州市	2	117044	5886	8.92	480300	1005537	0.00877435
2011	永州市	2	156496	8270	10.43	742176	1474500	0.00890141
2012	永州市	2	121652	7242	10.8	367106	1525012	0.00919334
2013	永州市	2	107789	7164	11.08	417200	1634000	0.00910541
2014	永州市	2	116664	6499	11.16	411200	1956772	0.00903449
2015	永州市	2	98881	5706	11.39	348686	2212396	0.00880491
2016	永州市	2	69970	6203	10.8837	414575	2204050	0.0085572
2017	永州市	2	425179	3586	11.3065	531841	2372784	0.00834725
2018	永州市	2	465161	3833	10.4851	602345	2335086	0.00840989
2005	怀化市	2	48097	1138	6.35	38462	399804	0.009003
2006	怀化市	2	54008	410	6.7	77072	417601	0.0089317
2007	怀化市	2	64209	1365	6.68	77072	540122	0.00881499
2008	怀化市	2	73639	1335	6.64	88663	593570	0.00879885
2009	怀化市	2	102548	2427	5.77	214611	950848	0.0090679
2010	怀化市	2	93424	2618	5.96	489840	1317237	0.00915027
2011	怀化市	2	11620	2996	7.27	684742	1271405	0.00907998
2012	怀化市	2	4510	2582	7.97	432908	1456672	0.00899534
2013	怀化市	2	4550	2521	7.87	495989	1361318	0.00905553
2014	怀化市	2	39498	2680	7.0187	654998	1802957	0.00925216
2015	怀化市	2	43700	2531	6.6252	381000	1529000	0.00903512
2016	怀化市	2	27050	2987	6.1455	434915	1699419	0.0085882
2017	怀化市	2	420429	3052	5.2955	464408	1941776	0.00847907
2018	怀化市	2	453687	1415	5.5067	545916	1911306	0.0084749
2005	娄底市	2	154319	2340	10.99	162361	1137107	0.0103057
2006	娄底市	2	205403	1567	10.01	163398	1182589	0.0101391
2007	娄底市	2	237117	872	11.2	163398	1181479	0.0102838
2008	娄底市	2	235642	869	11.8	628508	2048156	0.0106024
2009	娄底市	2	236987	891	12.12	327189	2363483	0.00929553
2010	娄底市	2	249812	870	13.12	510449	2825629	0.0093545
2011	娄底市	2	296321	1032	14.66	784233	3619237	0.00896985
2012	娄底市	2	390882	1810	14.43	861226	3321017	0.00884425
2013	娄底市	2	561179	1809	15.15	1094517	3773551	0.00953011
2014	娄底市	2	506875	2384	14.9294	918486	4006048	0.00929611
2015	娄底市	2	462791	2348	14.2466	626420	3835962	0.00927383
2016	娄底市	2	521669	2228	14.8519	1127384	4339068	0.00970274
2017	娄底市	2	931473	1791	14.4106	1550624	4526634	0.00943437
2018	娄底市	2	1015723	1197	12.668	1588483	4652348	0.00977744
2005	上海市	3	6175900	184453	169.64	10969167	78332750	0.0122865
2006	上海市	3	6561000	185162	135.96	13292150	87121469	0.0121896
2007	上海市	3	7059000	256236	160.22	13292150	103161076	0.0123972
2008	上海市	3	7271300	255581	159.71	9671982	116238686	0.012176
2009	上海市	3	7015838	244062	157.37	14319722	131383721	0.0118405
2010	上海市	3	7866100	211007	158.16	22996590	157282514	0.0117602
2011	上海市	3	8057600	214289	229.74	22538224	172653520	0.0119552
2012	上海市	3	7862500	210107	273.47	21494233	181445502	0.0129616
2013	上海市	3	7994500	216690	254.21	24152004	196981952	0.0123242
2014	上海市	3	7713718	217095	257.27	26611306	205398154	0.0129689
2015	上海市	3	7870200	208012	245.713	26805310	213744406	0.01219
2016	上海市	3	7981800	216404	218.4	29139106	234148176	0.0124142
2017	上海市	3	7982214	140263	207.535	32437961	249555896	0.0110448
2018	上海市	3	7802115	137573	196.259	33504429	255868131	0.0109117
2005	南京市	3	1673545	91595	40.31	2148844	16541755	0.0114626
2006	南京市	3	1799519	96932	43.14	3694543	17584110	0.0112644
2007	南京市	3	1987688	100348	43.12	3694543	20529201	0.0113899
2008	南京市	3	1988225	83980	46.06	1255138	24938804	0.0112514
2009	南京市	3	2142048	80411	55.16	3541788	29330305	0.0111082
2010	南京市	3	2296124	82223	59.59	4979105	37034524	0.0109747
2011	南京市	3	2424317	87473	68.98	5943999	41343490	0.0103989
2012	南京市	3	2520751	87068	71.13	6044450	45502559	0.0105719
2013	南京市	3	2867065	90020	110.05	9791044	50104085	0.0109035
2014	南京市	3	2890160	84188	114.76	8793900	54320800	0.0110813
2015	南京市	3	3005429	86112	98.8161	8373900	55310642	0.0107076
2016	南京市	3	3108100	94260	90.6756	9593500	59959524	0.0105616
2017	南京市	3	3181389	22452	90.62	8676900	65118000	0.0104113
2018	南京市	3	3312687	48358	93.3723	8949600	70165700	0.0107199
2005	无锡市	3	1341936	11890	29.35	3510983	23514511	0.0116054
2006	无锡市	3	1529740	16949	31.57	4914464	28760425	0.0119035
2007	无锡市	3	1741188	21107	35.29	4914464	35593683	0.0120968
2008	无锡市	3	1688434	21592	39.19	5277441	42886129	0.0117154
2009	无锡市	3	1648934	24890	40.15	7374052	51696537	0.0115349
2010	无锡市	3	1899827	32015	52.16	9459095	65366382	0.0111093
2011	无锡市	3	1923331	29534	54.83	11493842	76798824	0.0103986
2012	无锡市	3	1879643	31214	56.6	8786901	81302344	0.0104664
2013	无锡市	3	1940069	28524	86.62	8334735	87979418	0.0104267
2014	无锡市	3	1958780	26500	82.41	8731400	88878400	0.0110186
2015	无锡市	3	1981961	27503	77.9346	8950900	88825064	0.0104464
2016	无锡市	3	2089667	28573	72.6198	9680200	92180583	0.011278
2017	无锡市	3	5246766	22580	72.655	10536128	98976932	0.0118975
2018	无锡市	3	5514903	17468	70.9214	12049400	104951100	0.0121827
2005	徐州市	3	530240	9869	23.69	870389	3803616	0.00995908
2006	徐州市	3	566882	10898	24.63	1256176	4482916	0.00970189
2007	徐州市	3	597031	6776	23.86	1256176	5307618	0.0094069
2008	徐州市	3	612487	11482	24.31	2156619	7751804	0.009552
2009	徐州市	3	772010	12991	24.08	2941696	10846380	0.00944254
2010	徐州市	3	1195500	13414	23.85	4578037	13810505	0.00959708
2011	徐州市	3	1391151	16235	24.94	6435392	18166359	0.00984666
2012	徐州市	3	1557021	16396	26.11	7433779	21545883	0.0103697
2013	徐州市	3	1588975	16784	67.2	8560785	23784970	0.0103354
2014	徐州市	3	1530186	19661	64.53	8997300	25204700	0.0101311
2015	徐州市	3	1554067	18019	61.9142	9785300	25381935	0.00983875
2016	徐州市	3	1506007	19708	56.1116	11088900	25896707	0.0107665
2017	徐州市	3	2453497	6298	54.1673	8730750	28016100	0.0107319
2018	徐州市	3	2199125	8310	44.3916	2927100	30462800	0.00942467
2005	常州市	3	1118609	20838	18.94	1422670	10974388	0.0105447
2006	常州市	3	1351918	23314	19	1887823	13359590	0.0102124
2007	常州市	3	1455628	25935	18.88	1887823	16485048	0.0106219
2008	常州市	3	1418769	20858	18.89	2200744	19745267	0.0105741
2009	常州市	3	1478420	24690	18.84	2767689	25003223	0.0107514
2010	常州市	3	1681577	18522	18.83	4134695	31923746	0.0105009
2011	常州市	3	1899324	20804	29	4684335	39565336	0.00966249
2012	常州市	3	1961658	18687	26.71	4437735	41875942	0.00963959
2013	常州市	3	2154766	14707	45.1	5256942	46567266	0.00949422
2014	常州市	3	2189134	16461	44.54	6184900	48824200	0.0106068
2015	常州市	3	2680826	14528	42.2139	6422700	48469994	0.00956655
2016	常州市	3	2744188	14919	40.9972	7252700	52172376	0.010126
2017	常州市	3	3512077	7769	41.5864	7322200	54953400	0.0109162
2018	常州市	3	3730514	12061	40.1257	7262600	61100700	0.0105575
2005	苏州市	3	1150394	25034	69.61	5914347	40602256	0.0132818
2006	苏州市	3	1352661	23222	81.54	7958634	50992091	0.0131489
2007	苏州市	3	1590004	27901	93.46	7958634	64663553	0.0138281
2008	苏州市	3	1655559	25539	87.28	8956435	74839047	0.0125635
2009	苏州市	3	1627878	31262	84.67	10388855	92221790	0.0125967
2010	苏州市	3	1905634	35267	94.69	15070575	116235578	0.0142369
2011	苏州市	3	2042397	38457	94.9	14847255	134625223	0.0131241
2012	苏州市	3	3969926	55355	93.68	12527005	141547251	0.0133142
2013	苏州市	3	4180034	49442	217.77	13501159	152906922	0.0134405
2014	苏州市	3	4176415	50111	238.98	14601300	156862500	0.013168
2015	苏州市	3	4328525	50733	228.322	15290400	160603014	0.0135008
2016	苏州市	3	4547831	54034	214.24	17727400	171499147	0.0137027
2017	苏州市	3	12020351	37789	212.421	20021491	187800527	0.0136454
2018	苏州市	3	12277696	35916	207.327	20340800	200444800	0.0134337
2005	南通市	3	425195	7219	29.07	1570533	6552646	0.00959971
2006	南通市	3	489894	8987	31.05	2468690	8292925	0.00993959
2007	南通市	3	566651	6393	33.82	2468690	11792423	0.0100994
2008	南通市	3	538817	9636	34.05	3036115	15367718	0.0102016
2009	南通市	3	737395	12156	35.56	4021000	19960900	0.0101483
2010	南通市	3	838683	12839	36.39	5530883	24424508	0.0100887
2011	南通市	3	887781	11759	38.23	6948546	29043347	0.00982341
2012	南通市	3	625672	11533	39.55	7865895	33399793	0.00998228
2013	南通市	3	966163	12142	147.23	8615231	35605365	0.00975265
2014	南通市	3	991734	12732	182.65	9378500	36843100	0.00984788
2015	南通市	3	1026505	18074	171.581	10152500	38983455	0.0098726
2016	南通市	3	1062479	20585	166.771	11182700	41547357	0.00988734
2017	南通市	3	2757619	11447	171.753	11281800	43979600	0.00941066
2018	南通市	3	2958565	12044	174.995	11655500	47069000	0.00937232
2005	连云港市	3	134167	4049	9.78	238564	1431780	0.00875901
2006	连云港市	3	163036	5614	11.32	466506	1715267	0.00874463
2007	连云港市	3	153743	6324	12.07	466506	2388084	0.00867792
2008	连云港市	3	158006	6402	12.66	811279	3582883	0.00869822
2009	连云港市	3	164951	7103	13.22	1059474	5193745	0.00865864
2010	连云港市	3	191819	7938	13.67	1658184	6795483	0.0087388
2011	连云港市	3	241011	8024	14.18	1901011	8096286	0.00904149
2012	连云港市	3	253117	7444	14.17	2731951	8837944	0.00898444
2013	连云港市	3	283472	7203	24.06	3160934	10018521	0.00900923
2014	连云港市	3	666062	7620	24.33	3722900	11627100	0.00927969
2015	连云港市	3	450259	8978	22.8416	4346400	12655884	0.00918103
2016	连云港市	3	413027	7910	22.2287	4965300	13478637	0.00954595
2017	连云港市	3	1205886	5630	19.5752	4474800	13414800	0.00926996
2018	连云港市	3	1065201	6034	20.8911	2304700	14508900	0.00903809
2005	淮安市	3	323216	3035	13.42	356687	1783566	0.00916807
2006	淮安市	3	338978	4760	13.2	525137	2190969	0.00919066
2007	淮安市	3	397654	3357	15.7	525137	2521797	0.00915363
2008	淮安市	3	461712	4579	18.22	572709	3275116	0.0093048
2009	淮安市	3	481319	7637	18.21	778897	4628480	0.00920233
2010	淮安市	3	516414	7718	18.82	1243900	5820915	0.00927109
2011	淮安市	3	575073	8953	20.05	1502108	6454438	0.0092125
2012	淮安市	3	593112	12398	22.27	2091348	8250759	0.00923212
2013	淮安市	3	636443	12455	39.12	2231445	9300864	0.00918415
2014	淮安市	3	664984	10281	49.34	3046400	10252200	0.00916356
2015	淮安市	3	683777	10896	47.8787	3743600	11756139	0.0093102
2016	淮安市	3	806431	12186	44.8202	4048100	12383114	0.00909245
2017	淮安市	3	1110172	4764	40.9274	3609500	12748500	0.00889391
2018	淮安市	3	1159667	5513	23.6784	2134000	13343300	0.00879734
2005	盐城市	3	127940	4461	20.18	457412	3177718	0.00901353
2006	盐城市	3	147732	6978	20.75	675101	3947041	0.00901238
2007	盐城市	3	171693	3089	22.38	675101	4525533	0.00898291
2008	盐城市	3	180811	1627	22.81	875009	5244890	0.00902566
2009	盐城市	3	186796	3634	23.76	1376213	7266850	0.00908972
2010	盐城市	3	227718	3794	24.37	2170800	9009800	0.00939633
2011	盐城市	3	247210	3635	24.67	2691700	11524700	0.00965131
2012	盐城市	3	240976	3510	25.48	3969052	13440326	0.0097458
2013	盐城市	3	249550	3324	55.79	4279918	15325319	0.00978198
2014	盐城市	3	266677	3427	54.77	5093200	17353500	0.0100461
2015	盐城市	3	684717	5399	55.8361	5643400	19304541	0.00976194
2016	盐城市	3	705584	5439	53.6894	4758300	20561913	0.00979335
2017	盐城市	3	1901789	2979	50.7624	4343700	22051200	0.00954104
2018	盐城市	3	2125411	3230	47.6519	2983100	24189200	0.00944428
2005	扬州市	3	211627	8263	18.55	844442	4227677	0.00932956
2006	扬州市	3	240349	8660	18.43	1235826	5181951	0.00925682
2007	扬州市	3	288272	8169	19.77	1235826	6987123	0.00917637
2008	扬州市	3	432111	7787	20.65	1420045	9408390	0.00919576
2009	扬州市	3	46513	7880	21.74	2297409	11427592	0.00919514
2010	扬州市	3	407707	9371	22.98	4175307	14488563	0.00911995
2011	扬州市	3	463454	9916	24.09	5172500	16996800	0.00920068
2012	扬州市	3	658294	9880	24.14	4988080	18528971	0.00909152
2013	扬州市	3	697009	9857	75.71	5760476	20872731	0.00921202
2014	扬州市	3	751058	10126	86.35	6068200	21749600	0.00904671
2015	扬州市	3	747645	11216	81.0358	6056400	22366745	0.00929685
2016	扬州市	3	881160	11945	76.1353	5931500	23810792	0.00903077
2017	扬州市	3	1622145	7561	72.66	5310100	26361000	0.00894468
2018	扬州市	3	1656353	8485	73.8475	4248800	27230000	0.00934582
2005	镇江市	3	458528	10835	14.04	702390	6006612	0.00945735
2006	镇江市	3	523530	10400	16.59	1031628	6954187	0.00949431
2007	镇江市	3	597150	11656	18.74	1031628	8533117	0.00922205
2008	镇江市	3	613010	11888	19.92	1212888	10203874	0.00915829
2009	镇江市	3	649300	12207	20.3	1562361	11435816	0.00915051
2010	镇江市	3	689165	12592	21.2	2280834	15065782	0.00914771
2011	镇江市	3	789674	12014	22.47	3015846	19678072	0.00952265
2012	镇江市	3	811309	13027	23.59	3631109	21954245	0.00932273
2013	镇江市	3	846658	10894	27.88	4396292	24754369	0.00935038
2014	镇江市	3	818367	11111	31.8	5165800	26617400	0.00924555
2015	镇江市	3	861712	11412	30.8594	5567300	27824839	0.00929917
2016	镇江市	3	892167	13007	28.8363	5821700	28998023	0.00943173
2017	镇江市	3	1800153	7004	23.6506	4433300	28628800	0.00880342
2018	镇江市	3	1834182	7690	20.459	2333600	28920900	0.00884785
2005	泰州市	3	183674	3399	14.93	731484	4541561	0.00932152
2006	泰州市	3	219944	3342	14.92	1101099	5571752	0.00934748
2007	泰州市	3	251681	3318	15.88	1101099	7788940	0.00929526
2008	泰州市	3	248367	3254	16.1	1520100	9677900	0.00955485
2009	泰州市	3	282488	3054	16.99	2517303	13203327	0.00958507
2010	泰州市	3	290497	3304	17.92	3438750	16463025	0.00953874
2011	泰州市	3	288111	4177	19.43	4379904	20634036	0.00936492
2012	泰州市	3	322592	4374	20.6	5380648	22184191	0.0091498
2013	泰州市	3	534321	5752	71.45	5960851	6696459	0.00910766
2014	泰州市	3	568423	5702	83.13	7138700	27122700	0.00909079
2015	泰州市	3	569914	5436	82.6305	8400000	29974272	0.00910217
2016	泰州市	3	568519	6044	84.896	9386700	36025776	0.0088782
2017	泰州市	3	2017467	4012	88.5009	8616600	35564400	0.00879838
2018	泰州市	3	2057352	4189	88.7729	4555100	34346000	0.00882865
2005	宿迁市	3	34776	30706	5.64	118448	561659	0.00861717
2006	宿迁市	3	94556	1711	5.7	238491	773082	0.00859022
2007	宿迁市	3	121876	1747	6.41	238491	1039673	0.00862235
2008	宿迁市	3	145144	1687	6.73	297071	1376007	0.00863213
2009	宿迁市	3	171448	1894	8	823951	2719894	0.00878555
2010	宿迁市	3	256818	3618	8.82	1128641	3731863	0.00884253
2011	宿迁市	3	362563	3758	9.78	1905324	5639340	0.00884759
2012	宿迁市	3	436650	4195	10.97	2508258	7839042	0.00915348
2013	宿迁市	3	510137	4698	38.45	3283034	10282306	0.00906511
2014	宿迁市	3	554603	5173	34.78	3335900	12053200	0.00909445
2015	宿迁市	3	558742	4561	34.4595	3748500	14724657	0.0088423
2016	宿迁市	3	590701	4779	31.1958	3919300	16326470	0.00898496
2017	宿迁市	3	1139320	2685	28.8264	2792500	13275800	0.00904795
2018	宿迁市	3	1238351	3452	29.0597	2718300	13253900	0.00897161
2005	杭州市	3	1725628	50411	45.95	3144912	25606478	0.0129318
2006	杭州市	3	1976054	40287	64.11	4145523	30564142	0.0123778
2007	杭州市	3	2199196	41287	81.92	4145523	36497590	0.0129437
2008	杭州市	3	2212787	40927	99.88	4539151	42772567	0.012978
2009	杭州市	3	2302033	41391	112.82	5109668	49682100	0.0131784
2010	杭州市	3	2583460	31718	125.86	7644672	60116766	0.0127182
2011	杭州市	3	2829458	30276	144.91	7955252	67097621	0.0113531
2012	杭州市	3	2789334	35321	155.01	7715824	72147188	0.0111877
2013	杭州市	3	2960819	37014	153.39	8541359	76160953	0.0112578
2014	杭州市	3	3550615	39278	159.786	9046043	79385120	0.0113868
2015	杭州市	3	3452332	40598	150.753	8911224	83067772	0.0111122
2016	杭州市	3	3370405	40009	146.666	9460607	85029167	0.0108209
2017	杭州市	3	4322669	37116	138.588	9985605	90095810	0.0105524
2018	杭州市	3	4460889	40889	132.743	10151571	98854167	0.0105055
2005	宁波市	3	1173294	26947	47.89	3126283	20897086	0.00973163
2006	宁波市	3	1368100	24801	60	3873125	26427685	0.00994798
2007	宁波市	3	1626751	27088	66.61	3873125	33729835	0.0099186
2008	宁波市	3	1660809	27117	73.57	2197251	40343264	0.00990148
2009	宁波市	3	1715773	23607	87.69	4621083	43997516	0.010179
2010	宁波市	3	1938747	30779	92.07	6577732	54551296	0.0102095
2011	宁波市	3	2100153	31453	118.26	6316612	59744501	0.0103357
2012	宁波市	3	2260968	32263	117.02	5532121	63776216	0.0103717
2013	宁波市	3	2262718	32703	112.05	7016804	68701412	0.0102819
2014	宁波市	3	2374295	31590	110.575	6882464	70776014	0.00991415
2015	宁波市	3	2394546	36624	104.584	7762821	72467212	0.0101388
2016	宁波市	3	3068195	38699	92.5029	10168929	78513525	0.0101119
2017	宁波市	3	5254029	31096	98.412	12874556	88159049	0.0100135
2018	宁波市	3	5717293	30706	87.2965	12594960	94912652	0.0101102
2005	温州市	3	548408	11823	52.58	1257394	9886767	0.0091032
2006	温州市	3	612575	17941	63.74	1567809	12140668	0.00894418
2007	温州市	3	649078	15758	69.77	1567809	15160471	0.00899556
2008	温州市	3	647789	15671	70.72	1587230	17675972	0.00897458
2009	温州市	3	661223	23928	73.77	1815436	21128733	0.00893358
2010	温州市	3	753824	15012	72.51	2624226	26815714	0.00938028
2011	温州市	3	785312	14814	72.31	2228023	27577607	0.00906587
2012	温州市	3	746335	14392	70.08	2098232	27909059	0.00907652
2013	温州市	3	735419	15253	61.49	2368065	27718944	0.00906111
2014	温州市	3	779475	14422	61.4526	2786332	27375525	0.00889735
2015	温州市	3	725358	14923	60.661	2768184	26652889	0.00907997
2016	温州市	3	822428	15363	59.2671	2831284	27154235	0.00877416
2017	温州市	3	2389334	16204	69.6509	2510967	26349349	0.00869921
2018	温州市	3	2501850	11555	59.933	2553866	28022270	0.00859001
2005	嘉兴市	3	351453	6924	44.12	1239412	8703262	0.00953681
2006	嘉兴市	3	398547	4174	50.58	1653721	10932570	0.00976016
2007	嘉兴市	3	478768	4937	53.08	1653721	13490013	0.00975669
2008	嘉兴市	3	492406	4636	53.64	1463772	16227114	0.00975886
2009	嘉兴市	3	509462	4374	53.28	2029096	19690840	0.00988944
2010	嘉兴市	3	587923	7534	56.48	3211009	25051275	0.00983029
2011	嘉兴市	3	675259	7050	53.79	3095176	27988421	0.0100143
2012	嘉兴市	3	734622	7372	53.09	2799404	31450076	0.0100938
2013	嘉兴市	3	768964	7703	53.05	3563875	35690340	0.0100493
2014	嘉兴市	3	800089	6885	52.414	3748437	38908657	0.00998955
2015	嘉兴市	3	820919	6241	53.0538	4028971	40128223	0.0103008
2016	嘉兴市	3	897341	6238	52.1634	5105855	42702264	0.00997314
2017	嘉兴市	3	3900849	4692	50.2898	5627869	46820340	0.0100379
2018	嘉兴市	3	4155611	4414	45.9104	6097528	53416070	0.0100675
2005	湖州市	3	293117	4825	13.23	679587	3897333	0.0089935
2006	湖州市	3	322925	3992	16.1	820022	4864223	0.00904063
2007	湖州市	3	355747	4812	18.08	820022	6083399	0.00910899
2008	湖州市	3	366479	4811	20.57	813374	7307252	0.00911132
2009	湖州市	3	387682	4928	21.74	1051384	8723091	0.0092239
2010	湖州市	3	440622	5306	25.07	1441428	11400558	0.00919469
2011	湖州市	3	486553	5313	27.79	1699718	13288863	0.00926494
2012	湖州市	3	508943	5299	31.37	1684069	14905565	0.00932783
2013	湖州市	3	532200	5151	31.82	2202697	16266830	0.00935086
2014	湖州市	3	561503	5154	32.4665	2403265	17776984	0.00931269
2015	湖州市	3	592623	5094	32.86	2642504	18883502	0.00924481
2016	湖州市	3	647036	5481	32.67	2952594	20778856	0.00938619
2017	湖州市	3	1821630	4535	32.5181	3061938	22343231	0.00946378
2018	湖州市	3	2034719	4177	29.8124	2577169	24104877	0.00955197
2005	绍兴市	3	283190	7063	41.92	1878509	14895221	0.00975019
2006	绍兴市	3	318919	6819	45.14	2507812	17716895	0.00999283
2007	绍兴市	3	340939	7303	52.14	2507812	22432055	0.010174
2008	绍兴市	3	332587	8020	66.2	2642189	27212056	0.010039
2009	绍兴市	3	311058	8284	72.87	2984838	32012470	0.0103007
2010	绍兴市	3	357015	8363	85.03	4052658	38230605	0.0101823
2011	绍兴市	3	391252	8880	101.88	4807592	42526030	0.0104133
2012	绍兴市	3	396203	9295	106.48	4546728	46208926	0.0102139
2013	绍兴市	3	2013613	27047	111.53	5054964	49733050	0.0103969
2014	绍兴市	3	2077161	29527	114.042	5475273	52140047	0.010357
2015	绍兴市	3	2074648	31595	112.675	5452213	51408276	0.0105551
2016	绍兴市	3	2002498	32650	110.996	5921035	51541888	0.0103054
2017	绍兴市	3	3214714	30778	94.4904	5049055	45056648	0.0101877
2018	绍兴市	3	3381429	25770	89.71	3965880	44743727	0.0102615
2005	金华市	3	131533	4463	18.78	769206	7004405	0.00889519
2006	金华市	3	157225	3643	25	996691	8887483	0.00891998
2007	金华市	3	176953	3373	18.76	996691	11755717	0.00929268
2008	金华市	3	186265	2734	18.55	897449	13732501	0.00918064
2009	金华市	3	190923	3140	23.46	1191972	15952350	0.00942839
2010	金华市	3	222253	3364	26.47	1947206	20584520	0.00922378
2011	金华市	3	247970	3483	30.25	2427399	21297120	0.00920018
2012	金华市	3	263243	4009	59.82	2323259	23761421	0.00931003
2013	金华市	3	302977	3124	60.07	2319608	27107746	0.00929894
2014	金华市	3	309239	2867	65.1865	2537450	27168860	0.00929032
2015	金华市	3	308270	4290	62.9818	2440200	26791347	0.00919139
2016	金华市	3	327841	4714	61.0948	2738272	25740937	0.00902598
2017	金华市	3	2282794	3627	43.8879	1803043	22842367	0.00919048
2018	金华市	3	2441262	3904	55.8175	1965120	23816952	0.00928349
2005	衢州市	3	293503	11183	5.5	216644	1603514	0.0091469
2006	衢州市	3	331478	10841	5.53	307222	1895183	0.00912133
2007	衢州市	3	377340	10226	6.07	307222	2271619	0.00926115
2008	衢州市	3	418301	8996	6.66	430097	2936347	0.00928098
2009	衢州市	3	418240	7486	7.03	466126	3589372	0.00925601
2010	衢州市	3	460348	8747	7.5	812014	4352079	0.00910015
2011	衢州市	3	497275	5164	8.77	1232282	5578533	0.00938057
2012	衢州市	3	539532	3250	9.1	979757	6655336	0.00946494
2013	衢州市	3	571817	3297	9.25	966988	7787751	0.00993682
2014	衢州市	3	572386	3336	9.3045	919274	8167476	0.00998684
2015	衢州市	3	617113	5535	8.9782	745086	8832260	0.00958951
2016	衢州市	3	663982	4449	8.6264	989234	9161363	0.00956869
2017	衢州市	3	1200262	2957	8.0269	1187475	8038244	0.00964821
2018	衢州市	3	1318494	3092	7.1389	1341776	9164845	0.00960382
2005	舟山市	3	95456	2651	3.96	119127	1432646	0.0086474
2006	舟山市	3	107693	2441	3.73	207960	1809339	0.00865743
2007	舟山市	3	120666	2651	4.46	207960	3089009	0.0087039
2008	舟山市	3	150455	2650	5.47	256361	4958334	0.00874805
2009	舟山市	3	172520	2663	6.46	260431	5430530	0.00880692
2010	舟山市	3	198658	2925	6.63	656440	6906867	0.0088384
2011	舟山市	3	196247	2789	6.53	326247	7557488	0.00859758
2012	舟山市	3	180671	2600	6.55	100044	8313842	0.00847688
2013	舟山市	3	180537	2714	7.04	116969	8733534	0.00851629
2014	舟山市	3	189102	2749	17.9	34289	8021112	0.00842238
2015	舟山市	3	181161	2821	17.94	137591	7976061	0.00871232
2016	舟山市	3	174393	3156	17.95	276696	8246342	0.00830701
2017	舟山市	3	243918	2643	6.1018	125845	7681804	0.00825872
2018	舟山市	3	101247	2633	5.8511	59488	9456798	0.00830573
2005	台州市	3	301840	7761	19.87	999075	7101615	0.0087554
2006	台州市	3	346236	6620	20.69	1202461	8853111	0.00871254
2007	台州市	3	400980	7969	27.05	1202461	11598973	0.00883305
2008	台州市	3	442113	6983	33.8	993352	13225481	0.00876416
2009	台州市	3	478449	7276	38.5	1326342	15811636	0.00876028
2010	台州市	3	545261	7469	42.8	1882838	20017671	0.00874907
2011	台州市	3	575276	7549	58.19	1752665	19815242	0.00902214
2012	台州市	3	598744	7573	66	1807704	21075843	0.00893821
2013	台州市	3	643060	7662	71.1	1975263	22918366	0.0103245
2014	台州市	3	651513	7883	76.2567	2061537	23436114	0.00883532
2015	台州市	3	635014	8149	69.4797	2131978	23830595	0.00901186
2016	台州市	3	692503	8620	63.0933	2598113	25030078	0.00884239
2017	台州市	3	2053891	7302	69.5304	2779066	28286714	0.00886748
2018	台州市	3	2146201	7404	63.3518	3141669	32151428	0.00891835
2005	丽水市	3	38882	1987	3.99	153035	1219043	0.00883673
2006	丽水市	3	45538	1593	3.86	276049	1650819	0.00886201
2007	丽水市	3	58521	1600	4.37	276049	2268675	0.00866771
2008	丽水市	3	70932	2150	4.95	272248	2981770	0.00862481
2009	丽水市	3	76656	2194	4.87	336352	3814416	0.00873552
2010	丽水市	3	83246	2332	5.18	973833	4890387	0.00866046
2011	丽水市	3	99885	2650	5.77	1199302	5855200	0.00897665
2012	丽水市	3	103126	2513	5.75	1291783	6800782	0.00895419
2013	丽水市	3	100458	2577	4.96	1481747	7369466	0.0089757
2014	丽水市	3	103027	2379	4.4548	1447421	7497504	0.00883845
2015	丽水市	3	100333	2265	4.3944	1309270	7355502	0.00895144
2016	丽水市	3	108648	2270	4.08	1371896	7341509	0.00870584
2017	丽水市	3	528795	2039	4.1519	810700	6526505	0.00872016
2018	丽水市	3	651511	2052	4.4226	734683	6958523	0.00868914
2005	合肥市	3	265712	10700	15.53	534552	4153500	0.00878033
2006	合肥市	3	281825	13297	19.18	639728	5085291	0.00875977
2007	合肥市	3	311927	13210	19.49	639728	6139607	0.00873633
2008	合肥市	3	335884	12759	19.78	614030	7878057	0.0086804
2009	合肥市	3	318066	13932	27.31	2000604	10485072	0.00870287
2010	合肥市	3	369124	15171	32.93	3823783	15406276	0.00879349
2011	合肥市	3	457248	16895	50.54	3716045	19432279	0.00904754
2012	合肥市	3	433114	17641	64.46	3585527	22315739	0.00934801
2013	合肥市	3	441803	18839	88.67	4988691	26445697	0.00927062
2014	合肥市	3	561945	20742	87.8341	4613509	32110705	0.0102319
2015	合肥市	3	624346	22617	85.1377	5033556	37375768	0.00901512
2016	合肥市	3	645139	25057	85.9857	5404676	43833069	0.00876561
2017	合肥市	3	1503879	16071	86.1398	4947266	46380220	0.00891543
2018	合肥市	3	1720280	19210	113.031	3465052	53619300	0.0090866
2005	芜湖市	3	145717	21423	11.81	292679	2478462	0.00861493
2006	芜湖市	3	173908	18929	12.67	486981	3636982	0.00856354
2007	芜湖市	3	266404	7887	14.9	486981	4831789	0.00876255
2008	芜湖市	3	324835	8150	13.91	553693	5596537	0.00884995
2009	芜湖市	3	371368	9481	13.66	843987	7200766	0.0089029
2010	芜湖市	3	388879	10633	15.56	1179838	10009483	0.00893013
2011	芜湖市	3	481240	11831	17.86	1760618	14849255	0.00887076
2012	芜湖市	3	550745	10831	19.9	2042430	18033347	0.00927667
2013	芜湖市	3	650363	9617	24.17	2760332	19538118	0.00916375
2014	芜湖市	3	728164	10893	24.2884	3068278	22677048	0.00937362
2015	芜湖市	3	735189	11776	24.3006	3367248	23800635	0.00907413
2016	芜湖市	3	808088	12285	25.2456	3086914	26799281	0.00932688
2017	芜湖市	3	1336210	7476	23.8027	2937949	29480260	0.00946549
2018	芜湖市	3	1385704	7443	30.8978	3490083	28477677	0.00958182
2005	蚌埠市	3	156651	8873	5.92	100856	1343814	0.00886416
2006	蚌埠市	3	156829	4131	5.96	134946	1353808	0.00880877
2007	蚌埠市	3	146772	3794	5.74	134946	1481727	0.00888227
2008	蚌埠市	3	157794	3312	6.11	179706	1780370	0.00885991
2009	蚌埠市	3	172446	15725	5.74	302609	2312143	0.00887076
2010	蚌埠市	3	182646	11724	5.89	455748	2597465	0.0088157
2011	蚌埠市	3	196737	11501	8.51	411420	3477653	0.00873357
2012	蚌埠市	3	213017	10712	11.15	617286	4366049	0.00866119
2013	蚌埠市	3	242158	12123	12.07	620634	5035084	0.00873255
2014	蚌埠市	3	268979	12388	12.937	645110	5726860	0.00862015
2015	蚌埠市	3	276873	12692	12.428	723371	6907435	0.00871817
2016	蚌埠市	3	285508	12338	12.4787	826496	7980220	0.00842218
2017	蚌埠市	3	431194	4600	10.9413	761209	8616397	0.00838025
2018	蚌埠市	3	460723	3719	12.5407	1983804	9220531	0.00844574
2005	淮南市	3	255704	9286	18	139560	1056619	0.00935413
2006	淮南市	3	281640	9128	17.94	201617	1198005	0.00958328
2007	淮南市	3	326342	9732	17.86	201617	1379932	0.00954143
2008	淮南市	3	346835	5652	17.82	272987	2377045	0.00996895
2009	淮南市	3	365292	7559	19.11	285779	2845614	0.00990153
2010	淮南市	3	371191	7160	20.9	448161	3852940	0.00983989
2011	淮南市	3	361653	7283	23.5	541028	3996502	0.00937314
2012	淮南市	3	373348	5712	22.44	523737	5004733	0.00940422
2013	淮南市	3	394104	5872	22.14	189168	4756828	0.00940772
2014	淮南市	3	396236	4273	19.7707	-50146	5116564	0.00931751
2015	淮南市	3	377158	5158	17.7335	145668	5067193	0.00939793
2016	淮南市	3	370434	5176	15.5694	512202	4878781	0.00924201
2017	淮南市	3	529385	3088	14.1484	533229	5810965	0.00934211
2018	淮南市	3	519092	2354	13.3174	720212	5854033	0.00944813
2005	马鞍山市	3	400447	45073	9.68	406894	2209653	0.00896629
2006	马鞍山市	3	440207	45009	9.64	407416	2471652	0.0088817
2007	马鞍山市	3	531789	65891	9.64	407416	3295604	0.00897077
2008	马鞍山市	3	871287	51963	9.59	668534	4379043	0.00901998
2009	马鞍山市	3	849392	20706	9.74	568912	5166578	0.00901907
2010	马鞍山市	3	893765	18467	9.68	1175415	5916669	0.00897445
2011	马鞍山市	3	898900	16114	10.7	1051642	7930787	0.0092055
2012	马鞍山市	3	890359	14063	10.32	1082695	8501635	0.00935944
2013	马鞍山市	3	1001988	13226	13.34	1512031	9551849	0.00931263
2014	马鞍山市	3	1119492	13142	12.893	979591	9471382	0.0102291
2015	马鞍山市	3	1142403	10634	12.8402	664784	9283984	0.00922661
2016	马鞍山市	3	1179832	8520	11.9075	1158296	10039522	0.00991918
2017	马鞍山市	3	1684424	3727	11.588	1694632	11551082	0.0107541
2018	马鞍山市	3	1730715	3922	16.9973	2145347	13797359	0.0114787
2005	淮北市	3	186512	6153	13.01	63943	1283145	0.00905761
2006	淮北市	3	201544	5793	13.43	56862	1519394	0.00915899
2007	淮北市	3	225769	2281	12.91	56862	1683126	0.00901367
2008	淮北市	3	233342	2243	12.58	380012	2189729	0.00911757
2009	淮北市	3	248440	2223	14.81	358415	2499039	0.00914428
2010	淮北市	3	259018	4150	14.9	621238	4394470	0.00899169
2011	淮北市	3	254919	4335	15.52	720838	5062155	0.00885258
2012	淮北市	3	207385	4389	15.64	822786	5626554	0.00896897
2013	淮北市	3	246507	2691	20.63	614638	6098527	0.00888215
2014	淮北市	3	250073	2940	19.7142	567327	7088806	0.0088031
2015	淮北市	3	248421	2863	15.6131	322019	7268575	0.00913174
2016	淮北市	3	253327	2725	13.6274	741417	6996700	0.0089354
2017	淮北市	3	414574	385	13.5994	1010579	7074293	0.00868821
2018	淮北市	3	426209	1219	11.6153	1091234	6404626	0.00868979
2005	铜陵市	3	265068	14974	6.48	245537	1561309	0.00875818
2006	铜陵市	3	299831	16499	6.89	305964	1898135	0.00872947
2007	铜陵市	3	331949	16857	7.39	305964	2413070	0.00877657
2008	铜陵市	3	346634	15655	7.55	227192	2590996	0.00877916
2009	铜陵市	3	390273	1669	7.6	204475	3448753	0.00886018
2010	铜陵市	3	413556	12170	7.46	329259	5017744	0.00883226
2011	铜陵市	3	436069	4223	7.75	554950	6043460	0.00886394
2012	铜陵市	3	443187	4687	8.18	584378	6603116	0.00893865
2013	铜陵市	3	512468	5561	10.17	631137	7413520	0.00895351
2014	铜陵市	3	523640	3995	10.2164	367583	8344677	0.0090325
2015	铜陵市	3	594152	3649	9.883	385747	7718792	0.00894959
2016	铜陵市	3	606977	3876	9.4772	429486	8831806	0.0088147
2017	铜陵市	3	706324	2633	9.5664	725531	10005354	0.00908193
2018	铜陵市	3	715479	2704	10.241	867876	9203860	0.00924717
2005	安庆市	3	159291	19244	6.34	14771	948761	0.00889921
2006	安庆市	3	181800	4422	5.21	272245	1091424	0.00864895
2007	安庆市	3	207252	4071	5.39	272245	1506148	0.00870876
2008	安庆市	3	207900	6675	5.46	334655	1861806	0.00864293
2009	安庆市	3	219366	4433	5.54	632135	2352411	0.00876643
2010	安庆市	3	257552	4794	5.63	1116474	3100741	0.00877794
2011	安庆市	3	309777	6067	7.6	1324588	3983708	0.00875378
2012	安庆市	3	270613	6691	7.85	2470760	4982673	0.00870114
2013	安庆市	3	312348	6465	13.89	1866835	6232112	0.00872806
2014	安庆市	3	294530	7051	13.7915	1993510	15698660	0.00889434
2015	安庆市	3	277016	7470	13.7175	1802935	7395708	0.00882403
2016	安庆市	3	274946	6346	13.9199	2034364	8167420	0.00867467
2017	安庆市	3	604775	3791	13.2945	1918303	7864113	0.00859067
2018	安庆市	3	657393	4192	18.9159	2594531	8018982	0.00869192
2005	黄山市	3	24998	1331	2.1	23339	295663	0.00837512
2006	黄山市	3	23753	1351	2.07	37684	341147	0.00831318
2007	黄山市	3	28938	1519	2.19	37684	482304	0.00831869
2008	黄山市	3	31331	1553	2.43	92804	652167	0.00832138
2009	黄山市	3	32299	1658	2.43	121554	814672	0.00841581
2010	黄山市	3	41119	1820	2.43	253268	1078037	0.00842435
2011	黄山市	3	47407	2030	2.7	236977	1278241	0.00847236
2012	黄山市	3	50929	2207	2.96	222730	1605260	0.00831279
2013	黄山市	3	49284	2251	3.61	340003	1840015	0.00836308
2014	黄山市	3	51207	2516	3.5103	246181	2025760	0.00827936
2015	黄山市	3	54465	2661	3.4535	223852	2096248	0.00850693
2016	黄山市	3	59428	2577	3.5012	243642	2261741	0.00828341
2017	黄山市	3	146932	1538	3.4281	286312	2301644	0.00826548
2018	黄山市	3	170703	1733	4.2151	218368	2049676	0.00831065
2005	滁州市	3	44559	1552	6.41	129902	1035863	0.00867755
2006	滁州市	3	53482	1756	6.58	190000	1219099	0.00876069
2007	滁州市	3	110705	1751	6.65	190000	1573867	0.00891864
2008	滁州市	3	119561	1751	5.73	313109	2010730	0.00907266
2009	滁州市	3	83480	1832	5.4	433939	2630905	0.00923412
2010	滁州市	3	109518	1931	5.1	809200	3449700	0.00906143
2011	滁州市	3	85190	2176	5.44	1650809	4137868	0.00875369
2012	滁州市	3	118817	3376	5.63	1735187	5060116	0.00911662
2013	滁州市	3	83377	4187	8.6	2194585	6824061	0.00912653
2014	滁州市	3	131139	4423	8.7002	2393965	7640550	0.00920472
2015	滁州市	3	136874	4868	9.6137	2577371	8398607	0.00891142
2016	滁州市	3	146615	4566	9.809	2760835	9136626	0.00871455
2017	滁州市	3	1045307	2978	10.7092	3321521	10473004	0.00858391
2018	滁州市	3	1176795	3331	16.3181	4071152	12558618	0.00868672
2005	阜阳市	3	69167	3277	6.92	140441	659880	0.00834896
2006	阜阳市	3	81988	3465	7.74	205254	715093	0.00835625
2007	阜阳市	3	99256	4766	7.51	205254	878535	0.00839699
2008	阜阳市	3	109872	3179	8.06	378892	1015086	0.00842869
2009	阜阳市	3	154018	3303	8.33	518445	1453369	0.00851181
2010	阜阳市	3	165371	3396	9.03	752124	2009683	0.00850959
2011	阜阳市	3	187883	3566	9.62	818532	2424837	0.00868321
2012	阜阳市	3	196322	4220	8.83	759127	3049928	0.00864858
2013	阜阳市	3	223233	5317	8.92	717862	3489442	0.00866661
2014	阜阳市	3	183500	5208	9.3901	782129	4598308	0.00873328
2015	阜阳市	3	201556	5122	9.3982	823355	5412765	0.00874924
2016	阜阳市	3	271632	5773	10.0279	1095580	5752038	0.00867724
2017	阜阳市	3	605005	1701	10.4144	1204622	6207675	0.00884234
2018	阜阳市	3	667753	1912	13.539	1922225	7247875	0.00889962
2005	宿州市	3	66518	2468	8.15	—13905	302096	0.00844437
2006	宿州市	3	76396	2790	9.11	12834	341132	0.0106174
2007	宿州市	3	113663	3723	8.53	12834	484129	0.00851925
2008	宿州市	3	105709	3723	8.52	19399	636228	0.00859876
2009	宿州市	3	119805	4081	8.68	249234	899870	0.00869222
2010	宿州市	3	127959	4480	7.81	410481	1262338	0.00870056
2011	宿州市	3	135674	4532	9.52	518779	1760225	0.00897643
2012	宿州市	3	172348	3148	9.7	506752	1947914	0.00878296
2013	宿州市	3	185738	2525	14.38	601692	2372802	0.00880162
2014	宿州市	3	202274	2586	14.2702	581626	2687386	0.00888899
2015	宿州市	3	190578	2256	25.8	746665	2938875	0.00898712
2016	宿州市	3	176102	2948	25.9	767385	3181461	0.00887997
2017	宿州市	3	349526	482	0	813730	3302406	0.00867707
2018	宿州市	3	383526	922	13.7968	936073	3589650	0.0087493
2005	六安市	3	69113	1448	6.39	140391	469338	0.00863202
2006	六安市	3	82830	6937	6.65	155655	647359	0.00859764
2007	六安市	3	76802	6758	6.69	155655	890897	0.00861961
2008	六安市	3	59698	7991	6.63	376239	1296552	0.00857178
2009	六安市	3	40955	3225	6.53	334267	1745352	0.00864998
2010	六安市	3	66602	2267	6.91	792800	2272800	0.00859062
2011	六安市	3	101700	3449	19.3	970903	3227026	0.0086534
2012	六安市	3	79802	2834	19.6	1173816	4000161	0.00865572
2013	六安市	3	109948	2818	19.57	1190080	4482838	0.00861372
2014	六安市	3	69318	3254	6.6335	809407	4945270	0.00890588
2015	六安市	3	129620	3363	20.2555	680616	4869586	0.00867619
2016	六安市	3	112621	3703	19.9601	715314	4946903	0.0083423
2017	六安市	3	376519	1919	23.1623	706300	5154631	0.0083188
2018	六安市	3	416795	2151	26.3	530247	6598093	0.00838489
2005	亳州市	3	17545	2227	3.86	34669	417141	0.00830963
2006	亳州市	3	17136	2072	3.73	62822	471897	0.00825018
2007	亳州市	3	19886.5	1280	4.3	62822	445580	0.00826599
2008	亳州市	3	22637	1305	4.52	83269	630817	0.00824273
2009	亳州市	3	20823	1280	4.34	240771	669804	0.00837367
2010	亳州市	3	26748	1356	4.54	381519	970225	0.00851011
2011	亳州市	3	35851	1590	4.63	550664	1648111	0.00866019
2012	亳州市	3	37365	1612	5.01	660074	1886998	0.00849648
2013	亳州市	3	41109	1620	7.23	826626	2137166	0.00852511
2014	亳州市	3	48709	1676	7.4129	653552	2581815	0.00855312
2015	亳州市	3	54517	1966	7.4195	716196	3042387	0.00876126
2016	亳州市	3	57406	3678	7.2064	610598	3762707	0.00846349
2017	亳州市	3	190882	596	7.4949	762124	4857270	0.00863429
2018	亳州市	3	214002	918	9.5549	761633	5512476	0.00853793
2005	池州市	3	69264	510	1.68	47125	283571	0.00883848
2006	池州市	3	73500	862	1.9	41955	349890	0.00897067
2007	池州市	3	74953	1018	2.13	41955	418122	0.00915824
2008	池州市	3	107600	1103	2.12	121083	418011	0.00930169
2009	池州市	3	117602	1425	1.79	111866	697440	0.00922085
2010	池州市	3	126560	1424	1.74	192071	1023357	0.00880173
2011	池州市	3	159464	1375	2.5	375512	1206787	0.00858941
2012	池州市	3	203348	1485	2.25	401345	1555675	0.00858605
2013	池州市	3	240985	1624	4.04	527417	1881887	0.0086114
2014	池州市	3	263389	1689	4.1319	526841	2060452	0.00863534
2015	池州市	3	102701	1502	3.8911	530398	2092828	0.00861284
2016	池州市	3	152724	1503	3.6656	512519	2332528	0.0084971
2017	池州市	3	472842	1545	3.8663	442912	2557257	0.00865718
2018	池州市	3	507469	1129	4.4814	834564	2720269	0.00879062
2005	宣城市	3	20842	723	4.06	97924	770429	0.0084194
2006	宣城市	3	40739	871	4.11	131651	927330	0.00837796
2007	宣城市	3	54600	1261	3.69	131651	1287694	0.00841209
2008	宣城市	3	63571	910	3.56	154276	1659038	0.00842725
2009	宣城市	3	58390	1306	3.85	608175	2248875	0.00851721
2010	宣城市	3	57343	1409	3.87	1098069	2932396	0.00853013
2011	宣城市	3	76282	1151	10.7	1408462	3664624	0.00854069
2012	宣城市	3	109604	1154	11.3	982564	4455199	0.00846064
2013	宣城市	3	124351	1675	11.48	1281519	5090807	0.00849305
2014	宣城市	3	128058	1635	6.4391	1198434	5849993	0.00840866
2015	宣城市	3	128315	2020	6.2378	1842861	6201815	0.00857846
2016	宣城市	3	85837	1632	6.1122	1334981	6972162	0.00850948
2017	宣城市	3	745067	1160	6.7543	1338076	7749997	0.00859082
2018	宣城市	3	887480	1271	9.9756	1377338	9387456	0.00865917

## Sheet: Sheet2
year	city	城市	工业用电（万千瓦时）	工业用水（万吨）	工业从业人数（万人）	利润总额	规模以上企业流动资产（万元）	三废
2005	重庆市	1	1527515	34395	102.82	1557631	13571979	15.8722
2006	重庆市	1	1810000	27953	104.2	2417273	15484263	16.2817
2007	重庆市	1	2066928	36655	107.88	2417273	18541937	15.907
2008	重庆市	1	2197692	27861	112.79	3086786	23628843	15.8698
2009	重庆市	1	2705385	40441	116.69	3560249	28630140	15.8281
2010	重庆市	1	3222492	46091	116.69	5185939	36084780	15.0691
2011	重庆市	1	3855201	47427	149.34	6603471	45089210	13.5226
2012	重庆市	1	3813387	49009	367.99	6453886	53572842	14.5531
2013	重庆市	1	4121536	54370	405.74	9076025	62293267	14.7423
2014	重庆市	1	4670329	60177	420.39	12296456	71747271	13.1976
2015	重庆市	1	4940621	63366	429.13	14118589	80949784	13.1764
2016	重庆市	1	4955086	71068	201.529	16483624	92379294	13.5528
2017	重庆市	1	5870002	63240.5	192.039	15018747	12582938	12.794
2018	重庆市	1	6536703	55413	178.934	13333772	94890957	14.9194
2005	成都市	1	436115	31068	65.22	1094612	9250637	12.5462
2006	成都市	1	401282	28102	68.35	1756072	10994595	10.5688
2007	成都市	1	336503	15414	73	1756072	13385366	10.553
2008	成都市	1	454715	20627	79.13	2646880	18006268	10.4585
2009	成都市	1	889964	19157	84.34	2901359	21920617	10.6018
2010	成都市	1	1024362	30371	90.91	3916415	27885126	9.74012
2011	成都市	1	1143750	24400	109.68	5016426	34238758	9.37577
2012	成都市	1	1217294	23905	115.03	6377711	41322857	9.44011
2013	成都市	1	1327738	41105	202.14	6174021	46033998	9.34337
2014	成都市	1	821900	40927	121.07	6987033	51115810	9.4544
2015	成都市	1	996308	38626	191.365	4692199	55825750	9.67333
2016	成都市	1	1239292	47122	184.349	8450074	63328549	11.3827
2017	成都市	1	2574020	49513	201.893	9942305	12582939	12.1828
2018	成都市	1	2896822	30531	197.383	6719220	79393066	9.12402
2005	自贡市	1	149930	3421	9.08	198541	2050207	8.66717
2006	自贡市	1	154168	3501	9.51	148187	2097331	8.56997
2007	自贡市	1	207780	2062	10.98	148187	2363862	8.42567
2008	自贡市	1	208972	2220	11.09	125922	2961848	8.61068
2009	自贡市	1	200904	2268	9.91	252385	3885944	8.60439
2010	自贡市	1	206437	3055	7.21	649950	4097894	8.8623
2011	自贡市	1	225461	3806	7.94	706069	4792007	8.56179
2012	自贡市	1	239511	3885	7.81	738320	5522096	8.58084
2013	自贡市	1	177663	3004	11.14	694493	6867683	8.55024
2014	自贡市	1	129452	3004	10.7524	756139	6829281	8.51099
2015	自贡市	1	108891	3162	9.6512	760796	6433526	8.64792
2016	自贡市	1	102417	2987	9.1951	715029	6562659	8.40573
2017	自贡市	1	157182	2868	8.8421	762113	12582940	8.28277
2018	自贡市	1	174669	1875	8.5108	655027	5667900	8.2659
2005	攀枝花市	1	489307	6788	13.24	208969	2040984	8.83158
2006	攀枝花市	1	562867	7258	12.69	398072	2104295	8.75081
2007	攀枝花市	1	649781	6897	12.19	398072	2729816	8.72222
2008	攀枝花市	1	673679	7936	11.66	302565	3540481	8.66402
2009	攀枝花市	1	712538	8282	11.61	168716	4395916	8.81198
2010	攀枝花市	1	883763	9046	11.48	498909	4782356	9.38253
2011	攀枝花市	1	997877	9197	13.77	745771	6294431	9.18096
2012	攀枝花市	1	851508	9608	12.31	377415	8522390	9.57896
2013	攀枝花市	1	798803	9974	17.55	135216	8152152	9.48582
2014	攀枝花市	1	899957	11883	16.1652	4556783	77425065	9.17169
2015	攀枝花市	1	758440	9405	17.4642	194366	7229562	9.03788
2016	攀枝花市	1	591484	9321	15.0215	-638345	7620078	9.90629
2017	攀枝花市	1	1003041	9321	15.2559	890438	12582941	11.8102
2018	攀枝花市	1	1081432	9321	15.4472	1510272	7068944	10.5054
2005	泸州市	1	100183	5517	10.75	181359	1051841	9.02748
2006	泸州市	1	125799	6326	11.41	350835	1169880	8.90065
2007	泸州市	1	128968	4974	13.19	350835	1462775	9.07914
2008	泸州市	1	129145	5889	13.98	415975	1854405	8.9435
2009	泸州市	1	130436	6041	14.26	705430	2120100	9.02013
2010	泸州市	1	196309	6253	13.42	885138	2498126	9.1468
2011	泸州市	1	161934	6690	13.43	1350489	3485733	8.95628
2012	泸州市	1	186343	7148	14.16	1401466	4859550	8.76339
2013	泸州市	1	216849	6378	20.17	1187020	4870208	8.74695
2014	泸州市	1	249376	4087	21.1381	875569	5075792	8.60086
2015	泸州市	1	264677	3699	20.9572	1033203	5065087	8.87364
2016	泸州市	1	289627	3608	21.3527	1194496	5231463	8.82399
2017	泸州市	1	435659	2839	12.7045	1172581	12582942	8.59474
2018	泸州市	1	493273	2341	18.832	1394398	6664232	8.79134
2005	德阳市	1	114829	3794	11.41	693441	3725737	8.67808
2006	德阳市	1	116248	2721	11.4	968506	4858064	8.62681
2007	德阳市	1	136095	2845	11.36	968506	6047583	8.61175
2008	德阳市	1	150452	2858	11.83	455297	7705209	8.50643
2009	德阳市	1	156514	2736	12.58	866211	10506509	8.66341
2010	德阳市	1	195635	3138	14.1	1259174	12607015	8.71694
2011	德阳市	1	200913	3064	14.94	1600948	13687146	8.91185
2012	德阳市	1	191203	3054	13.58	1597075	14112950	8.84111
2013	德阳市	1	192873	3248	21.35	1584704	14680595	8.84238
2014	德阳市	1	180184	3207	18.9655	911247	15005592	8.89339
2015	德阳市	1	161756	3488	16.4393	1811602	14257269	8.88675
2016	德阳市	1	151812	3340	16.3117	2342118	16235025	8.78224
2017	德阳市	1	715638	3033	15.4051	2496531	12582943	8.84128
2018	德阳市	1	810390	1302	15.198	3039033	17273079	8.89389
2005	绵阳市	1	105844	3136	14.56	80732	2679660	9.14893
2006	绵阳市	1	105475	2949	14.85	264723	2812623	9.02435
2007	绵阳市	1	105370	3534	16.31	264723	3703417	9.11782
2008	绵阳市	1	84213	4085	17.07	357777	4904386	9.20754
2009	绵阳市	1	112813	4224	17.53	994637	6311023	9.32765
2010	绵阳市	1	122853	3876	16.31	953315	7443353	9.32989
2011	绵阳市	1	166822	3168	17.56	1248168	9686254	9.11951
2012	绵阳市	1	173438	4543	18.31	1097096	10775811	8.86322
2013	绵阳市	1	286007	4389	23.59	909492	11423774	8.85737
2014	绵阳市	1	269660	4556	24.6627	991795	12237004	8.64434
2015	绵阳市	1	270013	4505	24.479	1015870	11544857	9.07828
2016	绵阳市	1	331985	3833	24.0092	1222658	12215080	8.58654
2017	绵阳市	1	516932	2863	22.1785	1400368	12582944	8.7937
2018	绵阳市	1	601780	3319	22.9466	1187974	14660396	8.78512
2005	广元市	1	258798	2713	4.92	25099	401061	8.82261
2006	广元市	1	180424	2932	4.73	71682	455064	8.86786
2007	广元市	1	214306	3877	4.58	71682	562003	8.97436
2008	广元市	1	207759	1049	4.53	31324	625296	8.94149
2009	广元市	1	214315	1055	3.74	97283	834112	8.8203
2010	广元市	1	239110	1237	2.66	144978	1068581	8.99969
2011	广元市	1	253112	1432	3.66	250135	1223642	8.64991
2012	广元市	1	219706	1437	3.72	339163	1356976	8.62743
2013	广元市	1	279029	1394	4.43	317072	1399490	8.59327
2014	广元市	1	266352	1529	4.8567	308559	1452213	8.65778
2015	广元市	1	284763	1635	4.7065	348870	1644100	8.55615
2016	广元市	1	295416	2038	4.8284	424213	1647282	8.3346
2017	广元市	1	389527	956	4.9611	591759	12582945	8.3088
2018	广元市	1	379687	891	4.944	818044	2453980	8.3545
2005	遂宁市	1	14527	1606	9.85	100860	512449	8.38655
2006	遂宁市	1	18913	2080	9.75	119817	507945	8.31165
2007	遂宁市	1	35463	1052	10.6	119817	638611	8.36627
2008	遂宁市	1	42807	1177	11.35	227840	846526	8.34319
2009	遂宁市	1	50871	1428	11.18	321697	897948	8.59574
2010	遂宁市	1	48909	1226	8.02	433711	1263800	8.49455
2011	遂宁市	1	56859	1565	8.27	848025	1546731	8.53306
2012	遂宁市	1	55079	1627	8.61	837611	2023918	8.41243
2013	遂宁市	1	67455	1683	10.85	842213	2370159	8.40961
2014	遂宁市	1	74126	2113	10.417	760788	2665772	8.45115
2015	遂宁市	1	81691	3704	9.985	690098	2928646	8.55099
2016	遂宁市	1	75689	2512	19.7854	787238	3431714	8.31396
2017	遂宁市	1	196578	1053	10.4692	2036700	12582946	8.25234
2018	遂宁市	1	216248	1299	10.141	1383107	3967228	8.25095
2005	内江市	1	27263	2863	12.22	106918	939204	9.3452
2006	内江市	1	27973	2118	12.99	180001	1095824	9.73553
2007	内江市	1	30576	2236	12.55	180001	1274664	9.0694
2008	内江市	1	28371	2277	12.62	305496	1542072	8.73473
2009	内江市	1	32680	2284	10.15	471470	1908476	8.66273
2010	内江市	1	32860	2310	10.66	735436	2291170	9.23207
2011	内江市	1	71254	2366	10.49	1069721	2427377	9.16544
2012	内江市	1	66673	1375	10.85	782904	3143869	8.98948
2013	内江市	1	77427	1573	13.91	956110	4367349	9.10473
2014	内江市	1	85294	1820	18.348	752209	4248429	8.81786
2015	内江市	1	64238	1989	17.256	719831	3859929	8.97869
2016	内江市	1	61743	2056	15.273	670113	3235136	9.47659
2017	内江市	1	415240	1166	13.243	336379	12582947	9.20126
2018	内江市	1	502597	1069	15.7092	534106	3901145	9.2692
2005	乐山市	1	212424	2423	16.49	259300	1502563	10.0228
2006	乐山市	1	241312	3725	15.93	534557	1738299	9.54783
2007	乐山市	1	298167	2310	16.16	534557	2131201	9.49171
2008	乐山市	1	345177	2016	16.91	567223	2772265	9.50465
2009	乐山市	1	518510	2129	16.32	879393	3734294	9.45245
2010	乐山市	1	676119	2142	16.08	777215	4964055	9.37927
2011	乐山市	1	747597	1907	15.1	744375	5594736	9.04489
2012	乐山市	1	657147	1938	14.8	634006	6974470	9.09736
2013	乐山市	1	526109	1903	15.27	685738	7209978	9.06054
2014	乐山市	1	494964	2045	11.88	384186	7317744	9.06774
2015	乐山市	1	590343	1964	14.5109	517506	7247309	9.04946
2016	乐山市	1	634677	2055	11.5842	812837	7068839	9.45162
2017	乐山市	1	1459886	1408	10.8083	901815	12582948	9.69811
2018	乐山市	1	1539449	1274	9.4792	1186277	6980126	9.55208
2005	南充市	1	86327	4538	8.67	61559	535408	8.57839
2006	南充市	1	74932	4506	8.62	135292	785188	8.38773
2007	南充市	1	118492	3565	8.81	135292	785800	8.32814
2008	南充市	1	105943	3565	8.88	311593	2087011	8.2767
2009	南充市	1	105310	3570	9.11	821411	2124984	8.35025
2010	南充市	1	111330	3570	6.87	801808	2942396	8.38637
2011	南充市	1	128482	3650	6.91	1023213	3610031	8.61329
2012	南充市	1	131971	3980	9.72	1300928	3794693	8.49992
2013	南充市	1	125831	4090	19.49	1232166	4307914	8.54453
2014	南充市	1	120833	4179	19.26	1334861	4425299	8.69114
2015	南充市	1	138932	4300	20.9216	1565841	4911944	8.67283
2016	南充市	1	188111	4680	18.8876	1766946	5308654	8.82056
2017	南充市	1	246648	3910	18.2043	1657514	12582949	9.16994
2018	南充市	1	281075	4000	16.6626	1956966	5440797	9.42655
2005	眉山市	1	262954	1020	4.69	128672	733125	8.88048
2006	眉山市	1	286316	1153	4.46	275522	822022	8.88935
2007	眉山市	1	357065	1240	4.93	275522	1036483	9.12544
2008	眉山市	1	340640	1013	3.73	249678	1355492	9.40487
2009	眉山市	1	118253	1132	4.96	243082	1823735	9.17141
2010	眉山市	1	170072	2044	6.43	456366	2021024	9.44946
2011	眉山市	1	391748	1439	6.62	914778	2396304	8.74182
2012	眉山市	1	461698	1309	6.35	674941	2811668	9.01599
2013	眉山市	1	453755	1487	9.35	679882	3115068	8.74168
2014	眉山市	1	105186	1291	9.0135	708091	3357749	8.74874
2015	眉山市	1	102138	1914	9.198	807604	3518910	8.95879
2016	眉山市	1	131564	1647	9.1304	925620	3917554	8.82543
2017	眉山市	1	722718	604	8.7724	732088	12582950	8.8027
2018	眉山市	1	815094	1251	8.371	735335	4197608	8.91785
2005	宜宾市	1	189844	2446	15.19	419042	1725247	9.59136
2006	宜宾市	1	212156	4586	16.16	522195	1962667	9.42023
2007	宜宾市	1	228795	4077	17.01	522195	2755615	9.40531
2008	宜宾市	1	238886	3075	17.51	1174643	3431264	9.1991
2009	宜宾市	1	245001	2821	18.56	839667	4277327	9.2177
2010	宜宾市	1	355682	1657	18.41	1484061	6100366	9.34029
2011	宜宾市	1	372918	2124	21.02	2093589	7918701	9.5439
2012	宜宾市	1	308625	2204	20.87	2406163	9900437	9.55977
2013	宜宾市	1	244231	3087	18.88	2152778	9373209	9.28349
2014	宜宾市	1	215354	3170	18.1567	1871817	10714656	9.10657
2015	宜宾市	1	193891	3337	18.0501	2027506	11828688	10.4036
2016	宜宾市	1	178672	3440	17.1592	2058529	13084594	10.5878
2017	宜宾市	1	473710	1904	17.4076	2632707	12582951	9.70261
2018	宜宾市	1	766006	2428	18.825	3810834	16801518	9.29706
2005	广安市	1	4617	1415	2.29	61246	324803	9.94744
2006	广安市	1	5589	1120	2.43	84427	356896	10.173
2007	广安市	1	6575	1330	2.82	84427	432624	10.4094
2008	广安市	1	6583	1143	2.89	77051	569566	10.9951
2009	广安市	1	36311	1217	2.84	229765	695500	8.73303
2010	广安市	1	97967	587	2.88	301860	909814	8.9158
2011	广安市	1	108231	664	2.84	425622	1293524	8.90374
2012	广安市	1	88845	747	2.9	865398	1575027	8.79327
2013	广安市	1	141549	1024	3.39	608331	1748311	9.0209
2014	广安市	1	161666	1294	3.6289	546429	2071878	8.56148
2015	广安市	1	132699	1296	4.923	522434	2149521	8.7463
2016	广安市	1	132699	1331	4.2157	619429	2332029	9.08687
2017	广安市	1	303892	1006	17.6423	969439	12582952	8.66922
2018	广安市	1	400296	1100	17.2445	685897	2498581	8.50752
2005	达州市	1	44499	1473	8.74	66968	409886	9.78936
2006	达州市	1	48521	1880	8.89	109454	472152	10.1144
2007	达州市	1	82760	1611	9.18	109454	566826	8.93999
2008	达州市	1	111151	1788	9.23	150716	775414	8.749
2009	达州市	1	141037	1761	8.69	246736	1387607	8.95224
2010	达州市	1	159467	1879	8.81	429451	1181309	8.95365
2011	达州市	1	153899	2056	9.24	630059	1837760	8.89665
2012	达州市	1	157748	2185	10.13	777093	2021028	8.73553
2013	达州市	1	208151	1919	15.83	893138	2915296	8.63614
2014	达州市	1	340510	2651	13.9142	957839	2703083	8.82215
2015	达州市	1	340754	1100	14.0789	560799	2217772	8.82101
2016	达州市	1	240676	1100	15.3501	139874	3212224	9.10052
2017	达州市	1	535659	1281	22.0185	511000	12582953	9.21201
2018	达州市	1	612178	1437	24.8392	1057000	4061500	8.88216
2005	雅安市	1	25735	2227	2.83	54284	446596	8.39286
2006	雅安市	1	34475	1639	2.81	176496	470126	8.30039
2007	雅安市	1	38060	1363	2.97	176496	612690	8.33446
2008	雅安市	1	49763	1378	2.99	235583	852328	8.37858
2009	雅安市	1	63295	1866	2.85	212891	1208456	8.41226
2010	雅安市	1	34828	1635	2.87	291463	1600969	8.44066
2011	雅安市	1	21151	889	2.99	343844	1715814	10.2209
2012	雅安市	1	112928	767	3.35	618909	1646049	8.42492
2013	雅安市	1	159085	1288	3.37	304066	1798821	8.46477
2014	雅安市	1	177796	1303	3.4593	305700	1857900	8.43052
2015	雅安市	1	182043	1285	3.6124	322400	2003700	8.55568
2016	雅安市	1	149001	1033	3.5153	302408	2010345	8.33564
2017	雅安市	1	806953	999	3.4607	294732	12582954	8.38399
2018	雅安市	1	862510	497	3.4265	326382	2577129	8.36529
2005	巴中市	1	6532	595	3.99	11208	104239	8.2937
2006	巴中市	1	6853	1144	4.09	14848	113032	8.54295
2007	巴中市	1	6071	1001	4.15	14848	117485	8.39756
2008	巴中市	1	6326	787	4	19343	129497	8.44327
2009	巴中市	1	12691	617	4.02	21647	196854	8.53085
2010	巴中市	1	10600	671	4.93	29073	192635	8.54145
2011	巴中市	1	12341	715	7.89	44335	244638	8.42156
2012	巴中市	1	14450	899	8.14	67694	318045	8.29756
2013	巴中市	1	17552	1069	14.67	91550	422180	8.34204
2014	巴中市	1	26822	1206	15.6463	138447	665495	10.0847
2015	巴中市	1	16924	2893	17.0964	169536	731287	8.44366
2016	巴中市	1	30332	3068	16.4264	201939	817515	8.36945
2017	巴中市	1	95392	1616	17.65	225276	12582955	8.38157
2018	巴中市	1	102064	1621	18.0573	315392	893293	8.23991
2005	资阳市	1	32442	1117	4.69	65062	664173	8.59026
2006	资阳市	1	32877	1477	4.83	136755	807377	8.59052
2007	资阳市	1	43617	1552	5.02	136755	1069491	8.63419
2008	资阳市	1	46211	1559	5.21	378812	1273577	8.60433
2009	资阳市	1	46484	1572	5.94	538585	1815813	8.64534
2010	资阳市	1	54234	1105	6.26	1193229	2422049	8.63295
2011	资阳市	1	58806	1269	6.63	1202408	2833265	8.46975
2012	资阳市	1	49757	1261	7.21	1584178	3490569	8.36697
2013	资阳市	1	55477	1271	15.1	1612828	4085210	8.40188
2014	资阳市	1	47759	1302	13.1848	1421163	4413607	8.5549
2015	资阳市	1	46357	1338	11.9079	1252372	4154361	8.49987
2016	资阳市	1	46455	1393	7.9249	568502	2412286	8.34219
2017	资阳市	1	89102	1129	7.3928	457024	12582956	8.26992
2018	资阳市	1	85672	773	8.5646	388429	2579159	8.23772
2005	贵阳市	1	698063	14951	31.76	392135	3454154	9.87493
2006	贵阳市	1	791382	11606	29.87	495372	3472703	9.25591
2007	贵阳市	1	826640	11715	32.38	495372	3911681	9.09341
2008	贵阳市	1	765879	9535	31.88	387885	5046224	8.97967
2009	贵阳市	1	839833	8890	31.74	430131	5139883	8.96769
2010	贵阳市	1	1046488	10934	34.12	558615	6372156	9.03926
2011	贵阳市	1	1181680	9339	40.18	831630	7981905	9.03245
2012	贵阳市	1	1044331	9627	44.76	1268690	8743403	8.93967
2013	贵阳市	1	994064	14209	52.56	2154742	10164410	8.9866
2014	贵阳市	1	933877	15321	53.9661	2169960	12439839	9.08937
2015	贵阳市	1	933878	16864	53.0957	2351000	14475100	8.91611
2016	贵阳市	1	1.31417e+06	18407	53.7883	2204152	16039147	9.14826
2017	贵阳市	1	1694469	10226	54.4699	2178686	12582957	9.76678
2018	贵阳市	1	1392272	11057	51.8579	2061953	17994668	9.27381
2005	六盘水市	1	153265	1980	10.63	72075	961745	9.34746
2006	六盘水市	1	208476	1980	10.63	220676	1097444	9.69206
2007	六盘水市	1	218460	2061	10.94	220676	1347804	9.66355
2008	六盘水市	1	203160	1668	10.13	324183	2100163	9.5557
2009	六盘水市	1	310008	1213	10.66	558505	2595462	9.61263
2010	六盘水市	1	178609	1166	11.31	826171	3411923	9.45808
2011	六盘水市	1	238489	1916	13.02	916418	3998264	10.1015
2012	六盘水市	1	382600	1978	14.83	1293148	4506567	10.0792
2013	六盘水市	1	406300	1919	14.37	608500	6793179	10.0327
2014	六盘水市	1	338639	2846	13.3704	216814	6563319	9.32414
2015	六盘水市	1	338640	1509	12.4834	130688	9983770	9.47965
2016	六盘水市	1	161373	1590	11.2053	402722	8480247	10.2567
2017	六盘水市	1	1149500	1260	11.0843	385800	12582958	12.2471
2018	六盘水市	1	574517	1042	10.196	561000	7423900	11.3815
2005	遵义市	1	231100	1658	10.1	432120	1615505	8.70299
2006	遵义市	1	264256	1705	10.83	668308	1699082	8.52046
2007	遵义市	1	263511	2079	10.96	668308	2031804	8.70207
2008	遵义市	1	234148	2385	8.89	866724	2781905	8.86242
2009	遵义市	1	361224	2658	8.92	1261810	33987801	8.86477
2010	遵义市	1	236815	2518	8.3	1728313	4493706	8.88746
2011	遵义市	1	318646	1505	10.11	2266458	5848946	9.00769
2012	遵义市	1	319209	1523	13.46	3055265	6949541	8.92342
2013	遵义市	1	282933	1584	14.5	2699360	9416758	9.00865
2014	遵义市	1	246269	1891	14.97	2857300	10067500	9.2313
2015	遵义市	1	208505	6159	13.4393	3009786	12911458	9.07645
2016	遵义市	1	633098	1717	13.3834	3327003	15977241	9.16315
2017	遵义市	1	1419773	970	12.4312	3.5344e+06	15977242	9.46393
2018	遵义市	1	1419774	970	12.4312	3.76925e+06	15977243	9.48533
2005	安顺市	1	4501	180	3.21	22551	274092	8.66417
2006	安顺市	1	8414	282	3.35	55259	361040	8.56456
2007	安顺市	1	14449	441	3.13	55259	425109	8.34815
2008	安顺市	1	2197	567	2.39	49554	557887	8.64411
2009	安顺市	1	165511	794	3.03	110699	697510	8.73861
2010	安顺市	1	196730	1244	3.35	108952	1706490	9.34771
2011	安顺市	1	222643	778	4.9	109970	1929531	9.01955
2012	安顺市	1	244692	748	5.49	127272	2052964	8.98502
2013	安顺市	1	263734	911	6.36	550284	2606658	8.91538
2014	安顺市	1	288606	1076	6.0389	457800	3018800	8.66265
2015	安顺市	1	297683	1927	6.6266	328352	3285540	8.70305
2016	安顺市	1	294655	1787	6.4466	710613	3592690	8.4992
2017	安顺市	1	753074	1697	7.2028	434959	3943565	8.53262
2018	安顺市	1	355689	1607	4.7827	564487	4693208	8.46763
2005	昆明市	1	427233	26911	28.82	997109	5800407	8.86848
2006	昆明市	1	406540	21922	32.11	1134560	6814179	8.93811
2007	昆明市	1	446658	15525	36.92	1134560	8665344	8.95255
2008	昆明市	1	514551	18623	38.78	673254	10350296	8.90366
2009	昆明市	1	840334	19236	37.73	1119798	11607782	8.90661
2010	昆明市	1	584556	20538	38.86	694154	12350296	9.05849
2011	昆明市	1	584556	22597	48.84	1807393	16097479	11.2498
2012	昆明市	1	1569234	10444	54.27	1685486	18489191	9.88959
2013	昆明市	1	640159	20784	61.23	1873964	20424659	9.38381
2014	昆明市	1	624841	27219	48.62	1526724	16915207	8.92559
2015	昆明市	1	624842	27285	54.8664	1536913	22467813	9.09544
2016	昆明市	1	1.24952e+06	28278	55.0527	1108785	24175551	10.0875
2017	昆明市	1	1874195	18131	55.3305	1767460	26100091	10.3041
2018	昆明市	1	2056461	18469	53.0323	2192838	27725650	10.6047
2005	曲靖市	1	46217	2105	8.49	477384	1832984	9.72252
2006	曲靖市	1	43542	2025	8.59	542049	2469432	9.82066
2007	曲靖市	1	67162	3666	14.02	542049	2981672	10.0259
2008	曲靖市	1	60065	2589	14.87	412816	3586339	10.3861
2009	曲靖市	1	224302	2195	16.22	507104	4397194	10.271
2010	曲靖市	1	239308	2213	17.34	731387	5157602	9.75382
2011	曲靖市	1	271145	2173	17.04	717838	6221071	10.0939
2012	曲靖市	1	106213	2209	26.71	642671	7280639	9.85691
2013	曲靖市	1	312976	2046	28.79	793651	7998680	9.75833
2014	曲靖市	1	284701	1630	30.37	64324	7842138	9.00128
2015	曲靖市	1	172798	2190	25.7334	260004	7757517	9.65544
2016	曲靖市	1	135791	2170	25.5808	250519	7512668	11.1721
2017	曲靖市	1	2151510	1307	25.4766	1347772	7955691	10.7429
2018	曲靖市	1	2359441	1587	22.7902	1247602	8293945	11.1219
2005	玉溪市	1	96599	734	3.75	435592	3632667	8.36718
2006	玉溪市	1	134502	628	3.96	569361	4226709	8.3366
2007	玉溪市	1	134723	727	7.28	569361	3519825	8.37362
2008	玉溪市	1	189858	912	7.53	566291	4285515	8.30417
2009	玉溪市	1	220147	1135	7.74	615573	4271206	8.47046
2010	玉溪市	1	316647	1115	8.14	870025	4634801	8.47407
2011	玉溪市	1	276022	1231	8.37	1050739	5817275	8.53896
2012	玉溪市	1	270685	1284	12.97	908607	6231431	8.80174
2013	玉溪市	1	332867	1298	13.98	784538	6733246	8.98858
2014	玉溪市	1	377074	1386	13.29	222581	3603585	9.36742
2015	玉溪市	1	309000	1249	13.051	296555	3727191	9.00858
2016	玉溪市	1	378890	1639	13.9432	4201408	8530165	9.30409
2017	玉溪市	1	976521	1219	13.3308	1125494	8970485	9.99086
2018	玉溪市	1	1069832	1328	14.9676	1124000	9507000	10.7481
2005	保山市	1	24995	307	2.48	47939	212436	8.42843
2006	保山市	1	28618	207	2.83	53646	297121	8.32297
2007	保山市	1	35730	518	6.74	53646	366120	8.38152
2008	保山市	1	35547	380	4.61	45449	507698	8.36152
2009	保山市	1	34671	460	5.88	64332	627922	8.49002
2010	保山市	1	36119	450	6.12	129993	83260	8.48202
2011	保山市	1	43805	1594	7.16	154316	936902	8.87934
2012	保山市	1	44184	1070	8.52	160724	1063129	8.81751
2013	保山市	1	51981	1145	8.08	194292	1443958	8.80307
2014	保山市	1	56055	1125	8.0031	321442	1818531	8.8594
2015	保山市	1	64215	1121	8.3248	266558	1922860	8.99543
2016	保山市	1	83551	1120	9.1403	302145	1734973	9.01363
2017	保山市	1	488596	934	9.6093	321530	2322917	8.51897
2018	保山市	1	453981	763	10.082	570645	3020750	8.51456
2005	昭通市	1	18537.7	647	3.33	129898	124609	8.44133
2006	昭通市	1	31675	626	3.63	166076	569815	8.33856
2007	昭通市	1	36077	648	3.79	166076	761558	8.36995
2008	昭通市	1	37477	677	4.05	145931	815761	8.28791
2009	昭通市	1	46746	634	4.26	170900	1355800	8.38606
2010	昭通市	1	51669	625	4.43	158900	1522400	8.60385
2011	昭通市	1	58585	571	7.09	226101	2026481	8.53951
2012	昭通市	1	79626	516	7.59	159584	2160002	8.66703
2013	昭通市	1	61998	520	7.06	237510	2491211	8.67722
2014	昭通市	1	83028	551	5.2201	438325	1912712	8.56474
2015	昭通市	1	56566	571	5.205	574431	2353767	8.66966
2016	昭通市	1	59963	575	5.4974	603040	1814603	8.60889
2017	昭通市	1	387611	579	5.9448	770699	2679824	8.58296
2018	昭通市	1	422149	162	5.123	871316	2908804	8.69334
2005	丽江市	1	2567	650	0.66	15231	110009	8.26021
2006	丽江市	1	2310	659	0.66	37380	129351	8.18936
2007	丽江市	1	5104	669	1.93	37380	158984	8.20226
2008	丽江市	1	7747	669	1.97	28123	179159	8.19332
2009	丽江市	1	8972	1027	2.38	46970	320298	8.30743
2010	丽江市	1	10781	946	2.51	87013	386012	8.31503
2011	丽江市	1	14730	607	2.91	106478	598994	8.47426
2012	丽江市	1	8034	576	3.22	178324	1304241	8.5891
2013	丽江市	1	1016	1197	2.9	265467	1576563	8.59961
2014	丽江市	1	19444	1394	2.2491	288005	1543350	8.46177
2015	丽江市	1	6596	1473	2.2228	106054	1431531	8.48158
2016	丽江市	1	3826	1614	1.8815	14047	1706864	8.39717
2017	丽江市	1	65670	1153	1.7454	-9360	1981542	8.32672
2018	丽江市	1	128871	1422	1.525	59193	2099335	8.35633
2005	普洱市	1	18844	230	3.81	34178	224098	8.4191
2006	普洱市	1	21779	394	3.64	110122	295733	8.32142
2007	普洱市	1	28557	333	4.52	110122	376851	8.37178
2008	普洱市	1	29022	371	4.38	28943	465826	8.35531
2009	普洱市	1	42989	631	4.81	25670	549891	8.45917
2010	普洱市	1	29054	518	4.53	86555	721026	8.45685
2011	普洱市	1	13123	625	5.41	156667	819655	8.56427
2012	普洱市	1	14182	674	6.2	130075	1011520	8.56692
2013	普洱市	1	41234	515	7.06	202172	1299407	8.61004
2014	普洱市	1	47040	883	7.16	150907	1368488	8.54948
2015	普洱市	1	42782	775	6.7482	59591	1477481	8.70511
2016	普洱市	1	47367	1160	6.574	39998	1626681	8.6132
2017	普洱市	1	169878	827	6.497	170100	1597354	8.60991
2018	普洱市	1	177854	857	6.6566	314179	1651025	8.76546
2005	临沧市	1	3599	128	2.65	70012	162844	8.3727
2006	临沧市	1	4756	152	2.61	122040	230627	8.27865
2007	临沧市	1	2982	194	3.22	122040	322995	8.2899
2008	临沧市	1	13717	120	3.27	4245	335911	8.25555
2009	临沧市	1	5961	102	2.7	95100	415800	8.38337
2010	临沧市	1	18800	580	2.07	112600	624500	8.39681
2011	临沧市	1	19876	502	3.54	216388	826547	8.80722
2012	临沧市	1	21979	116	4.19	169430	1163699	8.64976
2013	临沧市	1	29069	132	5.39	189366	1222314	8.71331
2014	临沧市	1	30685	284	5.7736	304305	1370129	8.55441
2015	临沧市	1	23746	163	4.9851	90354	1574143	9.00939
2016	临沧市	1	14682	686	4.7981	99120	1462129	8.75427
2017	临沧市	1	101115	101	4.3556	129679	1625780	8.3111
2018	临沧市	1	125477	1162	4.5292	221779	1790721	8.3079
2005	南昌市	2	324507	20990	24.17	383342	3499803	9.01078
2006	南昌市	2	414303	20054	24.42	531905	3958762	9.19927
2007	南昌市	2	463725	21925	28.11	531905	4468989	9.19096
2008	南昌市	2	478087	19403	28.31	539416	6071637	9.14305
2009	南昌市	2	473277	22566	30.79	967836	7015112	8.99674
2010	南昌市	2	526480	27814	32.11	1387275	9064364	8.98589
2011	南昌市	2	598900	27126	51.1	1683301	10339923	9.09093
2012	南昌市	2	591000	28171	54.5	2113992	12112575	9.13588
2013	南昌市	2	785620	33945	73.3	2507625	13162371	9.18566
2014	南昌市	2	597833	29756	75.8794	3167045	17202585	9.20838
2015	南昌市	2	664865	26098	77.5464	3097572	20028478	9.2679
2016	南昌市	2	723259	27468	78.6363	3610540	23353950	9.43405
2017	南昌市	2	1054552	18202	71.3965	3758497	30406520	8.89759
2018	南昌市	2	1168520	19650	66.2627	3633715	33530461	9.19144
2005	景德镇市	2	43537	4529	8.29	6288	1106676	8.74232
2006	景德镇市	2	51033	4529	8.16	3841	1303061	8.68505
2007	景德镇市	2	91740	4928	8.62	3841	1453736	8.76944
2008	景德镇市	2	93000	2643	8.12	86745	1467913	8.68965
2009	景德镇市	2	48567	3818	8.28	131963	2045210	8.80791
2010	景德镇市	2	153042	3818	8.8	261380	1969737	8.83866
2011	景德镇市	2	111580	2255	10.58	265353	3621334	9.03812
2012	景德镇市	2	118200	1437	10.48	364219	4076325	8.94949
2013	景德镇市	2	122010	2254	10.05	480397	4989833	8.93355
2014	景德镇市	2	122341	2367	10.3131	464248	3107835	8.88701
2015	景德镇市	2	127121	2414	9.2636	485013	3098281	9.06192
2016	景德镇市	2	124358	2414	8.9326	542072	3795262	9.07365
2017	景德镇市	2	345039	1619	8.7127	543433	3537062	9.46289
2018	景德镇市	2	373546	539	7.2445	343307	3640062	8.53325
2005	萍乡市	2	192005	2278	5.86	118095	690031	8.8358
2006	萍乡市	2	232065	2642	6.01	229876	819877	8.97362
2007	萍乡市	2	235919	2246	6.42	229876	887932	8.76247
2008	萍乡市	2	236618	2488	6.46	429715	1615771	8.77487
2009	萍乡市	2	252543	3529	6.37	690477	1293248	8.85019
2010	萍乡市	2	316468	3406	6.85	1063045	1398193	8.9055
2011	萍乡市	2	375936	3410	6.63	1217838	1265905	9.12798
2012	萍乡市	2	371837	2817	6.54	1547497	1349111	9.40366
2013	萍乡市	2	344563	2415	11.38	1851041	1796280	9.27491
2014	萍乡市	2	332835	2346	11.7443	2028062	1956114	9.32803
2015	萍乡市	2	321194	2068	11.5216	1999970	2255425	8.99476
2016	萍乡市	2	308591	1950	11.7104	1952260	2176988	9.19133
2017	萍乡市	2	458762	1053	9.8116	1211223	2181865	9.41117
2018	萍乡市	2	467590	1395	7.4581	1014642	2949298	8.94894
2005	九江市	2	192760	24343	14.97	36089	1182257	9.25153
2006	九江市	2	168836	18544	15.86	284970	1407983	9.17519
2007	九江市	2	190784	18344	14.96	284970	1730642	9.18922
2008	九江市	2	213005	6129	14.2	15460	2170040	9.18405
2009	九江市	2	224369	5300	14.44	462374	2605868	9.24144
2010	九江市	2	262010	5970	15.44	821853	3559541	9.47118
2011	九江市	2	160939	4813	19.75	1097022	4025371	9.43548
2012	九江市	2	217175	4738	21.75	1643763	4597462	9.65871
2013	九江市	2	272200	4881	21.16	2597957	5935630	8.99711
2014	九江市	2	270100	4960	23.2928	3073195	6348378	9.79124
2015	九江市	2	308500	4690	23.1158	3488268	7625793	10.0548
2016	九江市	2	333400	4708	21.1709	4149819	8874764	10.2648
2017	九江市	2	1303970	2970	21.1728	4742550	9124107	9.85604
2018	九江市	2	1422916	3198	17.0509	5000257	10909141	10.0052
2005	新余市	2	223323	5795	21.71	115615	749851	8.73526
2006	新余市	2	263690	6032	22.68	374764	1097294	8.63134
2007	新余市	2	410373	5700	22.98	374764	1899575	8.69537
2008	新余市	2	344502	2347	14.19	645954	2519798	8.67191
2009	新余市	2	419491	2209	5.59	542476	3075399	8.71987
2010	新余市	2	589491	2553	5.79	940304	4230499	8.80252
2011	新余市	2	791025	3505	5.96	879242	4925008	9.14955
2012	新余市	2	513053	3166	6.77	371384	5414056	9.25354
2013	新余市	2	487900	3183	8.91	597819	5871734	9.18353
2014	新余市	2	681223	3552	9.06	655500	6196100	9.65618
2015	新余市	2	693497	3667	9.1689	499900	6242500	9.16324
2016	新余市	2	745516	3823	9.3563	713118	6545074	9.52083
2017	新余市	2	790131	2867	8.4038	971445	6773327	8.39845
2018	新余市	2	790485	2489	6.6047	1112262	6911627	9.98605
2005	鹰潭市	2	9530	1106	3.62	666705	1036150	8.83574
2006	鹰潭市	2	11487	1122	3.61	575332	1479837	8.77879
2007	鹰潭市	2	12498	1148	2.23	575332	2100488	8.79618
2008	鹰潭市	2	17814	1160	2.67	714625	3099121	8.5883
2009	鹰潭市	2	19711	1029	2.82	396525	3065796	8.60287
2010	鹰潭市	2	23748	1112	4.36	753677	5118203	8.62852
2011	鹰潭市	2	25887	1360	4.41	1065814	7067325	8.74051
2012	鹰潭市	2	27067	1257	4.43	1119417	8263996	8.51843
2013	鹰潭市	2	26085	1273	7.61	1039770	9110342	8.57148
2014	鹰潭市	2	24645	1414	8.42	1063278	9623814	8.46819
2015	鹰潭市	2	25453	1340	9.5527	877778	10115232	8.80487
2016	鹰潭市	2	29611	1408	9.4202	998463	9575146	8.4159
2017	鹰潭市	2	319968	851	9.7815	1070940	11006579	9.4991
2018	鹰潭市	2	336833	1189	8.6068	892068	11959113	8.34257
2005	赣州市	2	112150	1648	13.13	220174	895964	8.8469
2006	赣州市	2	137720	2554	14.83	317662	1175945	9.00265
2007	赣州市	2	172159	3120	14.93	317662	1570775	9.11045
2008	赣州市	2	193679	3763	16.13	319240	1811048	9.33088
2009	赣州市	2	86120	2425	16.05	378666	2446852	9.29583
2010	赣州市	2	86416	2452	16.74	874374	3476791	9.30922
2011	赣州市	2	97067	2696	17.94	1478616	5815883	9.36381
2012	赣州市	2	100951	2907	20.62	1501858	6374441	9.97538
2013	赣州市	2	95832	4164	24.3	1722553	6403595	9.65708
2014	赣州市	2	201129	5866	24.071	2029011	7007916	9.79305
2015	赣州市	2	210925	5790	23.3163	1986925	7841461	9.58325
2016	赣州市	2	189814	6147	23.0085	2372327	8985029	9.83674
2017	赣州市	2	903833	6247	19.9494	2447474	10990649	9.11375
2018	赣州市	2	995486	6349	17.8317	2113085	12399474	9.72583
2005	吉安市	2	37323	1205	5.51	94729	432792	8.95381
2006	吉安市	2	45013	914	5.6	162357	542590	9.17013
2007	吉安市	2	53170	1733	4.74	162357	711005	9.27035
2008	吉安市	2	52685	1871	3.99	411857	984907	9.32255
2009	吉安市	2	61583	1787	3.75	460501	1040101	9.30181
2010	吉安市	2	35592	1769	3.87	787608	1238545	9.23147
2011	吉安市	2	95826	1876	5.39	1048410	1476193	8.93418
2012	吉安市	2	96039	1419	5.83	1629058	1961663	8.89399
2013	吉安市	2	84134	1470	16.26	1974188	2591074	8.85237
2014	吉安市	2	79210	1872	16.8461	2281976	3434335	8.80103
2015	吉安市	2	93396	2175	17.9784	2436100	4418800	8.96105
2016	吉安市	2	97817	2416	18.0271	2704600	5116900	8.95524
2017	吉安市	2	619514	1906	18.6088	2337956	4976862	10.3983
2018	吉安市	2	676147	2072	16.811	2526928	6879222	8.95632
2005	宜春市	2	19068	840	8.34	135601	857580	8.84601
2006	宜春市	2	24030	1285	9.71	300216	1179749	8.87217
2007	宜春市	2	29430	1249	10.14	300216	1436918	8.81756
2008	宜春市	2	31807	1350	10.51	394618	1399833	8.8652
2009	宜春市	2	26954	1581	9.87	639141	1911232	8.96276
2010	宜春市	2	57009	1603	10.81	713497	2849567	9.22398
2011	宜春市	2	64078	1454	16.8	2309415	3353901	9.43234
2012	宜春市	2	68363	1438	17.51	1989304	4917970	9.61808
2013	宜春市	2	73649	1602	22.04	2425210	5293658	9.47817
2014	宜春市	2	83317	1933	22.6949	2827509	6701514	9.51788
2015	宜春市	2	90779	2235	23.7679	4514050	8226543	9.34691
2016	宜春市	2	99546	2345	23.4362	3477321	9441504	9.68484
2017	宜春市	2	1319912	1641	23.1807	5120345	10329300	8.68546
2018	宜春市	2	1392014	1807	21.0327	2797412	11368098	10.3642
2005	抚州市	2	53666	1815	6.5	55873	345237	8.98469
2006	抚州市	2	59045	1815	6.62	108147	446390	9.08583
2007	抚州市	2	79146	3533	7.03	108147	597024	9.29237
2008	抚州市	2	80423	3533	6.99	128550	662630	9.39793
2009	抚州市	2	53000	1970	7.72	182293	921691	9.23408
2010	抚州市	2	60230	1507	7.38	316090	1189086	9.06397
2011	抚州市	2	66230	1942	9.55	354963	1213739	8.76762
2012	抚州市	2	82021	2435	14.87	401397	1789164	9.05045
2013	抚州市	2	91234	2410	19.61	756947	2452503	8.94749
2014	抚州市	2	69698	2532	21.4538	888079	3070747	8.75689
2015	抚州市	2	70116	2555	21.9584	923479	3301986	8.82171
2016	抚州市	2	79550	2972	20.0797	1053512	4113232	9.19196
2017	抚州市	2	393941	3295	18.3783	854667	3924397	9.24745
2018	抚州市	2	446964	2051	16.5428	930206	4131648	8.61328
2005	上饶市	2	50887	1768	8.63	71348	728091	8.79306
2006	上饶市	2	69386	1779	8.76	117251	852245	8.77888
2007	上饶市	2	80539	1993	10.29	117251	1114407	8.82867
2008	上饶市	2	60539	1810	9.55	126617	1353257	8.82171
2009	上饶市	2	18064	1839	8.1	316716	1762071	8.86071
2010	上饶市	2	16613	1853	7.32	822358	2579191	8.8204
2011	上饶市	2	19466	2372	8.17	1046545	3384492	8.88689
2012	上饶市	2	13820	2578	16.97	1091985	3775996	9.01284
2013	上饶市	2	19301	2651	19.96	1852168	4334222	8.98754
2014	上饶市	2	16358	2818	20.4216	2380343	6225000	9.1022
2015	上饶市	2	90750	3575	20.106	2484867	6978745	9.07798
2016	上饶市	2	104365	3616	19.4954	2792638	8365358	9.16548
2017	上饶市	2	896945	2950	18.421	2275869	9755460	9.47532
2018	上饶市	2	956415	3128	15.0575	1898695	10591312	9.68527
2005	武汉市	2	1194437	53646	61.17	1490939	11561608	10.4564
2006	武汉市	2	1133310	47385	66.2	2440754	13037235	10.5117
2007	武汉市	2	1385179	57103	77.7	2440754	16014334	10.5708
2008	武汉市	2	1634010	57565	84.5	2854430	24521252	10.6073
2009	武汉市	2	1518617	57876	88.58	2964400	27458000	10.4322
2010	武汉市	2	1913385	59899	89.04	3669100	34880700	9.88172
2011	武汉市	2	1975226	75427	98.98	4312094	39920271	10.2244
2012	武汉市	2	2016330	74167	100,91	3911749	46332671	10.0152
2013	武汉市	2	2185527	78045	102.28	4658820	51276485	9.75614
2014	武汉市	2	2140852	80662	103.972	4681700	54484800	9.70767
2015	武汉市	2	2115824	79559	104.676	4806500	61198600	9.90765
2016	武汉市	2	2143890	78456	105.308	6913100	67288000	9.89104
2017	武汉市	2	2625262	57110	103.763	7595600	71146800	10.2112
2018	武汉市	2	2796653	59236	90.176	7334000	71146801	10.7258
2005	黄石市	2	443142	10480	18.74	302424	1721346	8.9511
2006	黄石市	2	493449	9575	19.28	406174	1877382	9.16941
2007	黄石市	2	504976	8524	19.54	406174	2558078	9.0665
2008	黄石市	2	471965	8151	19.31	307400	3155200	9.02766
2009	黄石市	2	423829	7738	20.04	379000	4061300	9.1138
2010	黄石市	2	532690	7862	29.7	549700	5220600	9.24131
2011	黄石市	2	584023	9428	20.65	687200	6315900	9.35003
2012	黄石市	2	527468	3442	21.49	622300	7692200	9.2012
2013	黄石市	2	560275	3696	21.37	895000	8650900	9.225
2014	黄石市	2	545139	9143	20.89	956300	9229400	9.34365
2015	黄石市	2	543722	4107	19.6322	609600	9037300	9.14694
2016	黄石市	2	560021	4055	18.2949	765700	9786100	9.38394
2017	黄石市	2	963625	4055	18.4142	1121200	10745900	9.50765
2018	黄石市	2	1060222	3106	17.6134	1149893	11187537	9.66495
2005	十堰市	2	311780	8087	14.45	243440	4334217	8.7186
2006	十堰市	2	341600	10488	14.28	32320	3157325	8.68935
2007	十堰市	2	165469	8697	16.43	32320	3726536	8.54189
2008	十堰市	2	240589	8371	19.54	458694	4942679	8.53461
2009	十堰市	2	205026	7440	19.88	1148300	8049300	8.60622
2010	十堰市	2	285275	7729	21.5	1562859	14083288	8.62626
2011	十堰市	2	277962	6032	25.34	2019113	13018529	8.66465
2012	十堰市	2	259322	5529	28.74	1806605	15363584	8.71041
2013	十堰市	2	240710	5737	31.71	1924661	12034882	8.6561
2014	十堰市	2	284403	6366	31.37	1573874	11057415	8.48203
2015	十堰市	2	263454	6979	31.4013	1598314	12881691	8.6994
2016	十堰市	2	336058	6788	31.7207	2125321	15490443	8.44187
2017	十堰市	2	578400	4272	32.1369	2389008	19429883	8.31225
2018	十堰市	2	617064	3680	32.2073	2170251	13892560	8.31717
2005	宜昌市	2	249184	7021	20.72	1151299	3908812	9.24805
2006	宜昌市	2	336728	9763	22.37	1777476	3845256	9.27346
2007	宜昌市	2	447599	4411	16.98	1777476	4601394	9.18522
2008	宜昌市	2	456683	6736	17.91	1991718	6019514	9.2152
2009	宜昌市	2	523550	6051	28.65	2044149	6863005	9.23319
2010	宜昌市	2	643885	6427	31.27	2122960	8102893	9.39801
2011	宜昌市	2	671132	7029	38.09	2459664	11075211	9.82409
2012	宜昌市	2	633061	7129	27.44	2972728	12191310	9.76507
2013	宜昌市	2	609374	6697	48.08	4147766	13846820	9.71009
2014	宜昌市	2	581375	6628	48.81	4152382	14349760	9.52613
2015	宜昌市	2	560452	6687	51.5474	3785912	14327482	10.0556
2016	宜昌市	2	530610	10507	52.1313	3873090	14645610	9.12996
2017	宜昌市	2	1738120	7976	47.293	2890745	11390037	9.27317
2018	宜昌市	2	1759607	8558	46.4261	4446620	12058202	9.30314
2005	襄阳市	2	143848	12386	16.54	237733	2282420	9.31513
2006	襄阳市	2	150377	9715	16.57	320430	2547821	9.37027
2007	襄阳市	2	158849	10615	17.51	320430	3394637	9.4183
2008	襄阳市	2	196220	12670	18.61	1065828	4356612	9.49316
2009	襄阳市	2	224157	15816	17.71	623232	5182773	9.41487
2010	襄阳市	2	280956	10418	22.77	1184100	7387800	9.28995
2011	襄阳市	2	271957	11306	27.43	2814200	8509200	9.11838
2012	襄阳市	2	316992	10413	38.09	4898600	10626800	9.13832
2013	襄阳市	2	385796	11719	48.85	5173100	12177300	9.16512
2014	襄阳市	2	389353	12900	59.28	4804000	13982000	9.00548
2015	襄阳市	2	374047	11175	50.3445	2823881	14737663	9.19198
2016	襄阳市	2	402998	11197	52.2026	3875700	16126000	9.01751
2017	襄阳市	2	890201	4653	50.2163	4249600	16951500	8.67961
2018	襄阳市	2	951365	4669	53.6566	6110600	18189800	8.70594
2005	鄂州市	2	262576	21241	9.27	170909	544667	8.69804
2006	鄂州市	2	279263	23215	9.49	198619	604359	8.78672
2007	鄂州市	2	308877	21944	9.11	198619	688825	8.86638
2008	鄂州市	2	306520	3169	9.45	730611	774209	8.89829
2009	鄂州市	2	331784	3056	10.58	244073	1083970	8.89906
2010	鄂州市	2	485340	3534	12.02	202385	1470038	8.85065
2011	鄂州市	2	518583	240	12.9	232830	1768137	8.81671
2012	鄂州市	2	471514	2998	13.44	261505	1825316	8.75348
2013	鄂州市	2	499106	222	13.24	424411	1893984	8.79237
2014	鄂州市	2	549618	1876	14.1631	385746	1985003	9.11194
2015	鄂州市	2	527101	2725	14.3301	303833	2191351	8.75836
2016	鄂州市	2	556338	3091	14.6975	405200	2846672	8.69747
2017	鄂州市	2	489774	1700	14.8022	355700	2682200	8.67457
2018	鄂州市	2	525200	2466	14.7629	487997	2940000	8.82175
2005	荆门市	2	177795	4271	8.3	-4202	944184	9.16028
2006	荆门市	2	178120	3836	8.62	174919	1014041	9.30854
2007	荆门市	2	214737	4854	12.16	174919	1263144	9.13417
2008	荆门市	2	241300	5460	14.19	56189	1760240	9.13611
2009	荆门市	2	184424	4220	15.43	435877	2142322	9.23502
2010	荆门市	2	188233	5192	15.94	557914	2805402	9.10683
2011	荆门市	2	281511	5252	19.89	1025800	3350000	8.95321
2012	荆门市	2	270580	5395	19.85	1079608	3888554	9.57085
2013	荆门市	2	267732	4908	21.77	1315600	4227400	9.36367
2014	荆门市	2	318573	4746	21.1991	1382340	4767158	9.45192
2015	荆门市	2	387970	4812	21.1153	1498558	5329873	8.90504
2016	荆门市	2	412117	5035	21.1561	1505600	5993000	8.63882
2017	荆门市	2	677541	1796	20.7469	1461278	7149773	8.63888
2018	荆门市	2	730440	1995	21.4835	2495600	7480000	8.73228
2005	孝感市	2	23807	1338	19.15	233961	1068615	9.00722
2006	孝感市	2	30054	1126	21.28	183087	1219901	9.07481
2007	孝感市	2	35850	1271	27.11	183087	1459887	9.11953
2008	孝感市	2	41437	1276	29.2	221399	1901790	9.37781
2009	孝感市	2	11167	1147	32.22	651069	2121469	9.04654
2010	孝感市	2	40662	1228	35.16	637547	2634244	8.96593
2011	孝感市	2	57825	1487	36.86	824373	3239606	8.96198
2012	孝感市	2	67762	1626	40.62	1035738	4536785	8.9136
2013	孝感市	2	82290	1650	47.75	1209653	4895644	9.04412
2014	孝感市	2	89356	2492	47.0744	1145159	5393480	8.89345
2015	孝感市	2	97094	2722	46.2423	1263000	5970165	8.95171
2016	孝感市	2	121358	3010	46.0796	1219915	5985923	8.81214
2017	孝感市	2	781773	2523	45.8038	1189194	6024268	8.62294
2018	孝感市	2	839264	1224	45.1639	1374923	6369638	8.71449
2005	荆州市	2	211605	4154	13.57	233605	1297895	8.85381
2006	荆州市	2	226929	5537	13.28	162531	1379104	8.9234
2007	荆州市	2	279380	7823	14.15	162531	1662786	8.97202
2008	荆州市	2	296173	7868	14.08	170259	2130498	8.93568
2009	荆州市	2	152913	7866	16.01	352300	2731400	9.01117
2010	荆州市	2	196956	4458	18.85	563500	3177700	9.76029
2011	荆州市	2	214414	4662	13.54	593274	3817887	9.43238
2012	荆州市	2	262519	4184	15.08	756500	4389200	9.19451
2013	荆州市	2	261408	4376	19.33	1181939	5712630	9.21396
2014	荆州市	2	288069	4447	19.9096	1270862	6577135	9.12289
2015	荆州市	2	264551	4474	19.03	1289876	7128556	9.3929
2016	荆州市	2	289133	4087	18.1267	1122119	7544573	8.70403
2017	荆州市	2	640191	2977	16.9027	1283976	8415182	8.70292
2018	荆州市	2	717102	3110	13.9448	2911418	10033802	8.80315
2005	黄冈市	2	18182	1858	8.91	35506	503316	8.5042
2006	黄冈市	2	23800	2018	9.05	107026	563498	8.43182
2007	黄冈市	2	23222	1961	13.24	107026	735884	8.47485
2008	黄冈市	2	27356	1980	13.3	283244	1121294	8.52103
2009	黄冈市	2	26910	1926	13.45	355800	1520800	8.62234
2010	黄冈市	2	30568	1576	18.52	647600	1947400	8.6354
2011	黄冈市	2	37773	2355	15.01	563700	2242900	8.69808
2012	黄冈市	2	42471	2206	13.64	344000	2719000	8.85754
2013	黄冈市	2	39323	1879	20.28	541020	3963282	8.80533
2014	黄冈市	2	41727	1952	38.28	836800	4194200	8.74098
2015	黄冈市	2	68851	1560	37.2553	727100	4573700	8.73161
2016	黄冈市	2	45430	2210	39.4556	806200	4821600	8.47611
2017	黄冈市	2	619707	2241	44.1142	775328	5828958	8.41824
2018	黄冈市	2	656591	1399	46.8305	766892	6532677	8.48294
2005	咸宁市	2	35512	1550	7.27	85612	459109	8.65831
2006	咸宁市	2	38750	1550	9.2	274700	567969	8.69212
2007	咸宁市	2	56027	2170	9.2	274700	777247	8.73162
2008	咸宁市	2	59065	2244	9.87	329630	983689	8.77179
2009	咸宁市	2	85284	2250	6.56	329854	1162005	8.74538
2010	咸宁市	2	171151	1880	7.25	668609	1658906	8.71041
2011	咸宁市	2	64559	1349	8.64	709924	2088983	8.68525
2012	咸宁市	2	98981	1484	9.54	1144000	2714300	8.65428
2013	咸宁市	2	84445	1569	9.87	1358900	3356200	8.79146
2014	咸宁市	2	85282	1690	9.552	1062400	3753200	8.58548
2015	咸宁市	2	71454	1720	9.485	1311705	3659965	8.68072
2016	咸宁市	2	71840	1970	8.9553	1425100	3984000	8.52002
2017	咸宁市	2	422852	1000	8.6995	926000	4505100	8.43561
2018	咸宁市	2	544652	1308	4.3925	2224064	4396410	8.5166
2005	随州市	2	37189	2841	4.24	87236	347441	8.41149
2006	随州市	2	27326	2842	4.48	120984	463714	8.39852
2007	随州市	2	51315	2841	3.9	120984	437489	8.40518
2008	随州市	2	51010	3034	4.03	377311	687578	8.39774
2009	随州市	2	56510	2299	4.42	299200	784400	8.45888
2010	随州市	2	74610	1728	4.63	289722	1337124	8.45174
2011	随州市	2	82094	1822	5.7	607718	1519393	8.53271
2012	随州市	2	45332	2224	6.14	791340	1840437	8.53282
2013	随州市	2	57208	2228	7.12	789418	2122918	8.54725
2014	随州市	2	64900	2228	6.95	807591	2294900	8.42692
2015	随州市	2	65727	2231	6.6643	1166000	2796000	8.55618
2016	随州市	2	71762	2400	7.0865	906000	3076000	8.22158
2017	随州市	2	203304	1442	6.6979	920700	3025000	8.14386
2018	随州市	2	220083	1413	5.2809	880422	3291988	8.17461
2005	长沙市	2	190732	10429	30.99	950519	5078993	9.21158
2006	长沙市	2	200408	10887	32.46	1724713	6008890	9.15349
2007	长沙市	2	167545	8209.6	35.9	1724713	6901332	9.28221
2008	长沙市	2	198858	19996	37.73	2024659	10717919	9.62688
2009	长沙市	2	185517	18547	45.17	3341951	14094846	9.44399
2010	长沙市	2	223612	19820	50.11	4324042	18927020	9.26984
2011	长沙市	2	308003	21981	58.64	5632994	24386980	8.76018
2012	长沙市	2	332841	12047	58.36	6084527	31078962	8.69811
2013	长沙市	2	383172	21476	61.64	6106733	32520589	8.81425
2014	长沙市	2	387454	21709	63.2513	6549215	41059381	8.74707
2015	长沙市	2	423836	22514	62.6445	6754329	44827621	8.85577
2016	长沙市	2	527313	25357	53.5755	6355174	48302600	8.61929
2017	长沙市	2	1302867	16316	57.0111	7515701	53668587	8.61728
2018	长沙市	2	1488684	17934	50.3391	7636440	53668588	8.6135
2005	株洲市	2	301701	33333	16.69	263368	2112338	9.61299
2006	株洲市	2	348730	26029	16.61	366831	2459766	9.73092
2007	株洲市	2	362626	12219	16.62	366831	3427501	9.76053
2008	株洲市	2	392560	9707	16.89	402782	3941825	9.91118
2009	株洲市	2	413612	10682	18.05	416335	4585395	9.6553
2010	株洲市	2	474020	10295	19.48	984165	4902788	8.993
2011	株洲市	2	470072	10601	23.94	1250934	6877552	10.2596
2012	株洲市	2	498562	10283	24.72	1190928	7476664	8.78297
2013	株洲市	2	512885	10839	25.73	1416274	9192268	8.94467
2014	株洲市	2	528818	7969	25.235	1412785	9289396	8.72704
2015	株洲市	2	420392	7559	25.827	1599200	12593200	8.89418
2016	株洲市	2	502717	9237	25.6046	1750000	13790000	8.91011
2017	株洲市	2	631370	9470	24.3604	1884439	14255189	8.90623
2018	株洲市	2	645489	5819	21.4674	1241700	15686893	8.91815
2005	湘潭市	2	227196	41330	13.56	174191	1586389	9.6856
2006	湘潭市	2	340063	5048	15.95	345703	1755307	9.84443
2007	湘潭市	2	423436	5251	17.81	345703	2178461	9.43105
2008	湘潭市	2	525534	4725	16.44	275070	2702935	9.36992
2009	湘潭市	2	475981	8895	14.45	553100	3355668	9.44042
2010	湘潭市	2	524731	7115	17.07	1071494	4999344	9.27378
2011	湘潭市	2	595421	7112	17.93	728195	7181973	9.25076
2012	湘潭市	2	624809	8099	20.11	713454	7276563	9.08498
2013	湘潭市	2	623460	6347	22.48	1104981	7841933	9.06804
2014	湘潭市	2	618036	8090	21.75	685743	7810479	9.51626
2015	湘潭市	2	621782	8278	18.1	1192600	8670710	10.9
2016	湘潭市	2	613450	7942	20.0272	1735133	8228037	9.42144
2017	湘潭市	2	741637	4534	19.4968	991517	9619264	9.82018
2018	湘潭市	2	807258	3202	17.927	1771728	7841658	9.87914
2005	衡阳市	2	163479	21417	17.66	160381	1152624	9.39637
2006	衡阳市	2	203563	16584	18.82	239143	1336025	9.39317
2007	衡阳市	2	223608	17320	18.82	239143	1513407	9.39859
2008	衡阳市	2	310671	17227	20.71	660963	1873047	9.52854
2009	衡阳市	2	348923	11393	23.13	490119	2535130	9.52037
2010	衡阳市	2	386342	12343	23.96	1476356	2785092	9.50719
2011	衡阳市	2	428401	17175	27.52	2085585	3521155	9.29605
2012	衡阳市	2	447596	20854	27.49	1602150	3995891	9.62894
2013	衡阳市	2	447532	15492	28.15	1751661	4655947	9.35394
2014	衡阳市	2	439636	15385	25.9314	952827	4947929	9.34265
2015	衡阳市	2	504609	12534	25.0439	1836488	4898566	9.30956
2016	衡阳市	2	502296	12369	23.968	1043671	5828991	9.69404
2017	衡阳市	2	753508	4192	23.4181	1340428	6864705	9.14387
2018	衡阳市	2	826361	4685	20.0731	1169710	6590610	9.0051
2005	邵阳市	2	33985	8800	11.05	25195	469491	9.2316
2006	邵阳市	2	38269	5737	11.51	96876	497920	9.33554
2007	邵阳市	2	35307	4102	11.46	96876	496128	9.49137
2008	邵阳市	2	33290	6851	11.68	137190	705189	8.67833
2009	邵阳市	2	48506	6132	11.67	210964	837764	8.68671
2010	邵阳市	2	53114	4711	12.04	641449	897894	8.72418
2011	邵阳市	2	62915	4300	12.63	918122	996239	8.83244
2012	邵阳市	2	64598	4106	12.59	887400	1408600	8.84404
2013	邵阳市	2	86620	4301	14.23	1248131	1719796	9.09957
2014	邵阳市	2	83777	4245	15.29	617097	1861263	8.99834
2015	邵阳市	2	80994	4833	14.9297	944600	2192200	8.87071
2016	邵阳市	2	85573	5108	14.2118	657307	2284959	8.60744
2017	邵阳市	2	350797	5354	14.0282	1376907	2389907	8.54569
2018	邵阳市	2	351675	2717	13.3607	893178	2485971	8.45608
2005	岳阳市	2	227372	24623	11.41	62714	1695095	9.16748
2006	岳阳市	2	226230	24623	10.76	261907	1854519	9.19257
2007	岳阳市	2	377949	12196	17.02	261907	2020322	9.28558
2008	岳阳市	2	383213	10525	16.41	95121	2113519	9.32195
2009	岳阳市	2	380205	9908	19.8	359903	2259781	9.39871
2010	岳阳市	2	431862	9449	27.47	984303	3072290	9.40051
2011	岳阳市	2	462466	13727	22.73	1048773	3564272	9.4242
2012	岳阳市	2	475062	14431	22.64	1891559	4650544	9.60051
2013	岳阳市	2	497743	14662	23.8	1509930	5047759	9.56353
2014	岳阳市	2	486999	11642	23.59	1250349	5386912	9.26385
2015	岳阳市	2	502872	9649	21.5996	1415000	5515800	9.44667
2016	岳阳市	2	501978	9868	19.9614	1597100	5719000	9.0484
2017	岳阳市	2	798625	4897	17.9504	1516598	6364027	9.01057
2018	岳阳市	2	857612	1931	19.5372	1719912	6786693	9.14001
2005	常德市	2	51284	4587	11.62	381258	1484644	9.68068
2006	常德市	2	52942	4369	12.61	560350	1749705	9.28641
2007	常德市	2	33100	4962	14.09	560350	2227010	9.31545
2008	常德市	2	48397	4436	14.69	648664	2924167	9.18854
2009	常德市	2	86245	3412	15.65	831800	3657400	9.3063
2010	常德市	2	108220	3415	16.98	1052405	4672253	9.2468
2011	常德市	2	118928	3665	16.53	1707327	5963295	9.19281
2012	常德市	2	92547	4046	17.85	1762795	7620958	9.32952
2013	常德市	2	104354	4232	19.14	2040781	8357672	9.32343
2014	常德市	2	174566	4479	18.62	1819426	8964547	9.20802
2015	常德市	2	129556	4587	17.6233	1601254	9017209	9.28593
2016	常德市	2	152148	4767	17.465	1740848	9937446	8.80892
2017	常德市	2	488793	2823	17.9296	1809128	10377867	8.60548
2018	常德市	2	548830	2993	17.427	1963628	11241024	8.66546
2005	张家界市	2	5511	1054	1.51	706	91089	8.37663
2006	张家界市	2	6714	1686	1.52	-510	90288	8.30467
2007	张家界市	2	11132	1433	1.63	-510	101453	8.31043
2008	张家界市	2	12689	1059	1.54	-3828	110132	8.31228
2009	张家界市	2	37433	983	1.56	31069	538812	8.40378
2010	张家界市	2	22700	975	1.7	178386	536177	8.39375
2011	张家界市	2	23313	2147	2.12	54412	542386	8.55134
2012	张家界市	2	25785	1368	2.22	26834	210777	8.40309
2013	张家界市	2	28869	1600	2.34	31682	227659	8.45941
2014	张家界市	2	28345	1648	2.4826	262500	262900	8.35939
2015	张家界市	2	27081	1639	2.0556	96262	317892	8.60926
2016	张家界市	2	27836	1549	1.9019	110729	397616	8.45021
2017	张家界市	2	69236	1986	1.9386	76926	419233	8.22563
2018	张家界市	2	72527	959	1.8418	60757	421616	8.20886
2005	益阳市	2	57459	2570	6.45	50523	567984	9.27841
2006	益阳市	2	62206	3081	7.22	61182	631147	9.26317
2007	益阳市	2	59137	2393	7.5	61182	725263	9.23746
2008	益阳市	2	75090	2229	7.28	83388	848783	9.2027
2009	益阳市	2	75064	1629	7.18	221726	1061607	9.38083
2010	益阳市	2	107980	1897	8.03	539333	1496727	9.40863
2011	益阳市	2	119446	2030	10.45	739949	1785643	9.13146
2012	益阳市	2	121167	2036	10.79	710652	2299044	9.18094
2013	益阳市	2	140275	3066	12.53	838169	2697379	9.17298
2014	益阳市	2	149696	2908	12.305	642820	2920519	9.06428
2015	益阳市	2	134101	2557	10.6895	774100	3366900	9.02133
2016	益阳市	2	133303	2306	11.1547	768350	3699651	8.80721
2017	益阳市	2	369034	1405	10.9276	821825	4140252	8.55797
2018	益阳市	2	422172	1596	9.0235	889715	4554266	8.53058
2005	郴州市	2	75603	5154	7.96	379360	934454	9.37213
2006	郴州市	2	84319	5865	7.89	531371	1112654	9.55006
2007	郴州市	2	94269	5704	7.29	531371	1379275	9.81475
2008	郴州市	2	97671	5639	10.08	622080	1595688	9.83551
2009	郴州市	2	114157	5579	10.75	832527	2064535	9.59805
2010	郴州市	2	128526	5462	11	1499585	2674599	9.52177
2011	郴州市	2	234884	4312	12.99	1580042	3586822	9.27355
2012	郴州市	2	232314	3498	14.63	1865200	4037302	9.30965
2013	郴州市	2	279900	3461	15.6	1942176	4835161	9.23035
2014	郴州市	2	282500	3524	15.3856	1986909	5622383	9.29016
2015	郴州市	2	277000	3262	14.4309	1751400	6153500	9.24369
2016	郴州市	2	297775	2988	13.6203	1772600	6303000	8.8285
2017	郴州市	2	818720	2921	13.5136	1643381	7482979	8.70536
2018	郴州市	2	894779	2257	12.3184	1460563	7019589	8.8472
2005	永州市	2	62092	3526	6.99	62771	441898	8.90203
2006	永州市	2	91038	5443	7.57	152684	575898	8.99558
2007	永州市	2	102358	6456	8.5	152684	661318	9.06794
2008	永州市	2	113883	6202	8.49	153443	680735	9.14211
2009	永州市	2	102950	6133	8.68	252700	959003	9.2842
2010	永州市	2	117044	5886	8.92	480300	1005537	8.77435
2011	永州市	2	156496	8270	10.43	742176	1474500	8.90141
2012	永州市	2	121652	7242	10.8	367106	1525012	9.19334
2013	永州市	2	107789	7164	11.08	417200	1634000	9.10541
2014	永州市	2	116664	6499	11.16	411200	1956772	9.03449
2015	永州市	2	98881	5706	11.39	348686	2212396	8.80491
2016	永州市	2	69970	6203	10.8837	414575	2204050	8.5572
2017	永州市	2	425179	3586	11.3065	531841	2372784	8.34725
2018	永州市	2	465161	3833	10.4851	602345	2335086	8.40989
2005	怀化市	2	48097	1138	6.35	38462	399804	9.003
2006	怀化市	2	54008	410	6.7	77072	417601	8.9317
2007	怀化市	2	64209	1365	6.68	77072	540122	8.81499
2008	怀化市	2	73639	1335	6.64	88663	593570	8.79885
2009	怀化市	2	102548	2427	5.77	214611	950848	9.0679
2010	怀化市	2	93424	2618	5.96	489840	1317237	9.15027
2011	怀化市	2	11620	2996	7.27	684742	1271405	9.07998
2012	怀化市	2	4510	2582	7.97	432908	1456672	8.99534
2013	怀化市	2	4550	2521	7.87	495989	1361318	9.05553
2014	怀化市	2	39498	2680	7.0187	654998	1802957	9.25216
2015	怀化市	2	43700	2531	6.6252	381000	1529000	9.03512
2016	怀化市	2	27050	2987	6.1455	434915	1699419	8.5882
2017	怀化市	2	420429	3052	5.2955	464408	1941776	8.47907
2018	怀化市	2	453687	1415	5.5067	545916	1911306	8.4749
2005	娄底市	2	154319	2340	10.99	162361	1137107	10.3057
2006	娄底市	2	205403	1567	10.01	163398	1182589	10.1391
2007	娄底市	2	237117	872	11.2	163398	1181479	10.2838
2008	娄底市	2	235642	869	11.8	628508	2048156	10.6024
2009	娄底市	2	236987	891	12.12	327189	2363483	9.29553
2010	娄底市	2	249812	870	13.12	510449	2825629	9.3545
2011	娄底市	2	296321	1032	14.66	784233	3619237	8.96985
2012	娄底市	2	390882	1810	14.43	861226	3321017	8.84425
2013	娄底市	2	561179	1809	15.15	1094517	3773551	9.53011
2014	娄底市	2	506875	2384	14.9294	918486	4006048	9.29611
2015	娄底市	2	462791	2348	14.2466	626420	3835962	9.27383
2016	娄底市	2	521669	2228	14.8519	1127384	4339068	9.70274
2017	娄底市	2	931473	1791	14.4106	1550624	4526634	9.43437
2018	娄底市	2	1015723	1197	12.668	1588483	4652348	9.77744
2005	上海市	3	6175900	184453	169.64	10969167	78332750	12.2865
2006	上海市	3	6561000	185162	135.96	13292150	87121469	12.1896
2007	上海市	3	7059000	256236	160.22	13292150	103161076	12.3972
2008	上海市	3	7271300	255581	159.71	9671982	116238686	12.176
2009	上海市	3	7015838	244062	157.37	14319722	131383721	11.8405
2010	上海市	3	7866100	211007	158.16	22996590	157282514	11.7602
2011	上海市	3	8057600	214289	229.74	22538224	172653520	11.9552
2012	上海市	3	7862500	210107	273.47	21494233	181445502	12.9616
2013	上海市	3	7994500	216690	254.21	24152004	196981952	12.3242
2014	上海市	3	7713718	217095	257.27	26611306	205398154	12.9689
2015	上海市	3	7870200	208012	245.713	26805310	213744406	12.19
2016	上海市	3	7981800	216404	218.4	29139106	234148176	12.4142
2017	上海市	3	7982214	140263	207.535	32437961	249555896	11.0448
2018	上海市	3	7802115	137573	196.259	33504429	255868131	10.9117
2005	南京市	3	1673545	91595	40.31	2148844	16541755	11.4626
2006	南京市	3	1799519	96932	43.14	3694543	17584110	11.2644
2007	南京市	3	1987688	100348	43.12	3694543	20529201	11.3899
2008	南京市	3	1988225	83980	46.06	1255138	24938804	11.2514
2009	南京市	3	2142048	80411	55.16	3541788	29330305	11.1082
2010	南京市	3	2296124	82223	59.59	4979105	37034524	10.9747
2011	南京市	3	2424317	87473	68.98	5943999	41343490	10.3989
2012	南京市	3	2520751	87068	71.13	6044450	45502559	10.5719
2013	南京市	3	2867065	90020	110.05	9791044	50104085	10.9035
2014	南京市	3	2890160	84188	114.76	8793900	54320800	11.0813
2015	南京市	3	3005429	86112	98.8161	8373900	55310642	10.7076
2016	南京市	3	3108100	94260	90.6756	9593500	59959524	10.5616
2017	南京市	3	3181389	22452	90.62	8676900	65118000	10.4113
2018	南京市	3	3312687	48358	93.3723	8949600	70165700	10.7199
2005	无锡市	3	1341936	11890	29.35	3510983	23514511	11.6054
2006	无锡市	3	1529740	16949	31.57	4914464	28760425	11.9035
2007	无锡市	3	1741188	21107	35.29	4914464	35593683	12.0968
2008	无锡市	3	1688434	21592	39.19	5277441	42886129	11.7154
2009	无锡市	3	1648934	24890	40.15	7374052	51696537	11.5349
2010	无锡市	3	1899827	32015	52.16	9459095	65366382	11.1093
2011	无锡市	3	1923331	29534	54.83	11493842	76798824	10.3986
2012	无锡市	3	1879643	31214	56.6	8786901	81302344	10.4664
2013	无锡市	3	1940069	28524	86.62	8334735	87979418	10.4267
2014	无锡市	3	1958780	26500	82.41	8731400	88878400	11.0186
2015	无锡市	3	1981961	27503	77.9346	8950900	88825064	10.4464
2016	无锡市	3	2089667	28573	72.6198	9680200	92180583	11.278
2017	无锡市	3	5246766	22580	72.655	10536128	98976932	11.8975
2018	无锡市	3	5514903	17468	70.9214	12049400	104951100	12.1827
2005	徐州市	3	530240	9869	23.69	870389	3803616	9.95908
2006	徐州市	3	566882	10898	24.63	1256176	4482916	9.70189
2007	徐州市	3	597031	6776	23.86	1256176	5307618	9.4069
2008	徐州市	3	612487	11482	24.31	2156619	7751804	9.552
2009	徐州市	3	772010	12991	24.08	2941696	10846380	9.44254
2010	徐州市	3	1195500	13414	23.85	4578037	13810505	9.59708
2011	徐州市	3	1391151	16235	24.94	6435392	18166359	9.84666
2012	徐州市	3	1557021	16396	26.11	7433779	21545883	10.3697
2013	徐州市	3	1588975	16784	67.2	8560785	23784970	10.3354
2014	徐州市	3	1530186	19661	64.53	8997300	25204700	10.1311
2015	徐州市	3	1554067	18019	61.9142	9785300	25381935	9.83875
2016	徐州市	3	1506007	19708	56.1116	11088900	25896707	10.7665
2017	徐州市	3	2453497	6298	54.1673	8730750	28016100	10.7319
2018	徐州市	3	2199125	8310	44.3916	2927100	30462800	9.42467
2005	常州市	3	1118609	20838	18.94	1422670	10974388	10.5447
2006	常州市	3	1351918	23314	19	1887823	13359590	10.2124
2007	常州市	3	1455628	25935	18.88	1887823	16485048	10.6219
2008	常州市	3	1418769	20858	18.89	2200744	19745267	10.5741
2009	常州市	3	1478420	24690	18.84	2767689	25003223	10.7514
2010	常州市	3	1681577	18522	18.83	4134695	31923746	10.5009
2011	常州市	3	1899324	20804	29	4684335	39565336	9.66249
2012	常州市	3	1961658	18687	26.71	4437735	41875942	9.63959
2013	常州市	3	2154766	14707	45.1	5256942	46567266	9.49422
2014	常州市	3	2189134	16461	44.54	6184900	48824200	10.6068
2015	常州市	3	2680826	14528	42.2139	6422700	48469994	9.56655
2016	常州市	3	2744188	14919	40.9972	7252700	52172376	10.126
2017	常州市	3	3512077	7769	41.5864	7322200	54953400	10.9162
2018	常州市	3	3730514	12061	40.1257	7262600	61100700	10.5575
2005	苏州市	3	1150394	25034	69.61	5914347	40602256	13.2818
2006	苏州市	3	1352661	23222	81.54	7958634	50992091	13.1489
2007	苏州市	3	1590004	27901	93.46	7958634	64663553	13.8281
2008	苏州市	3	1655559	25539	87.28	8956435	74839047	12.5635
2009	苏州市	3	1627878	31262	84.67	10388855	92221790	12.5967
2010	苏州市	3	1905634	35267	94.69	15070575	116235578	14.2369
2011	苏州市	3	2042397	38457	94.9	14847255	134625223	13.1241
2012	苏州市	3	3969926	55355	93.68	12527005	141547251	13.3142
2013	苏州市	3	4180034	49442	217.77	13501159	152906922	13.4405
2014	苏州市	3	4176415	50111	238.98	14601300	156862500	13.168
2015	苏州市	3	4328525	50733	228.322	15290400	160603014	13.5008
2016	苏州市	3	4547831	54034	214.24	17727400	171499147	13.7027
2017	苏州市	3	12020351	37789	212.421	20021491	187800527	13.6454
2018	苏州市	3	12277696	35916	207.327	20340800	200444800	13.4337
2005	南通市	3	425195	7219	29.07	1570533	6552646	9.59971
2006	南通市	3	489894	8987	31.05	2468690	8292925	9.93959
2007	南通市	3	566651	6393	33.82	2468690	11792423	10.0994
2008	南通市	3	538817	9636	34.05	3036115	15367718	10.2016
2009	南通市	3	737395	12156	35.56	4021000	19960900	10.1483
2010	南通市	3	838683	12839	36.39	5530883	24424508	10.0887
2011	南通市	3	887781	11759	38.23	6948546	29043347	9.82341
2012	南通市	3	625672	11533	39.55	7865895	33399793	9.98228
2013	南通市	3	966163	12142	147.23	8615231	35605365	9.75265
2014	南通市	3	991734	12732	182.65	9378500	36843100	9.84788
2015	南通市	3	1026505	18074	171.581	10152500	38983455	9.8726
2016	南通市	3	1062479	20585	166.771	11182700	41547357	9.88734
2017	南通市	3	2757619	11447	171.753	11281800	43979600	9.41066
2018	南通市	3	2958565	12044	174.995	11655500	47069000	9.37232
2005	连云港市	3	134167	4049	9.78	238564	1431780	8.75901
2006	连云港市	3	163036	5614	11.32	466506	1715267	8.74463
2007	连云港市	3	153743	6324	12.07	466506	2388084	8.67792
2008	连云港市	3	158006	6402	12.66	811279	3582883	8.69822
2009	连云港市	3	164951	7103	13.22	1059474	5193745	8.65864
2010	连云港市	3	191819	7938	13.67	1658184	6795483	8.7388
2011	连云港市	3	241011	8024	14.18	1901011	8096286	9.04149
2012	连云港市	3	253117	7444	14.17	2731951	8837944	8.98444
2013	连云港市	3	283472	7203	24.06	3160934	10018521	9.00923
2014	连云港市	3	666062	7620	24.33	3722900	11627100	9.27969
2015	连云港市	3	450259	8978	22.8416	4346400	12655884	9.18103
2016	连云港市	3	413027	7910	22.2287	4965300	13478637	9.54595
2017	连云港市	3	1205886	5630	19.5752	4474800	13414800	9.26996
2018	连云港市	3	1065201	6034	20.8911	2304700	14508900	9.03809
2005	淮安市	3	323216	3035	13.42	356687	1783566	9.16807
2006	淮安市	3	338978	4760	13.2	525137	2190969	9.19066
2007	淮安市	3	397654	3357	15.7	525137	2521797	9.15363
2008	淮安市	3	461712	4579	18.22	572709	3275116	9.3048
2009	淮安市	3	481319	7637	18.21	778897	4628480	9.20233
2010	淮安市	3	516414	7718	18.82	1243900	5820915	9.27109
2011	淮安市	3	575073	8953	20.05	1502108	6454438	9.2125
2012	淮安市	3	593112	12398	22.27	2091348	8250759	9.23212
2013	淮安市	3	636443	12455	39.12	2231445	9300864	9.18415
2014	淮安市	3	664984	10281	49.34	3046400	10252200	9.16356
2015	淮安市	3	683777	10896	47.8787	3743600	11756139	9.3102
2016	淮安市	3	806431	12186	44.8202	4048100	12383114	9.09245
2017	淮安市	3	1110172	4764	40.9274	3609500	12748500	8.89391
2018	淮安市	3	1159667	5513	23.6784	2134000	13343300	8.79734
2005	盐城市	3	127940	4461	20.18	457412	3177718	9.01353
2006	盐城市	3	147732	6978	20.75	675101	3947041	9.01238
2007	盐城市	3	171693	3089	22.38	675101	4525533	8.98291
2008	盐城市	3	180811	1627	22.81	875009	5244890	9.02566
2009	盐城市	3	186796	3634	23.76	1376213	7266850	9.08972
2010	盐城市	3	227718	3794	24.37	2170800	9009800	9.39633
2011	盐城市	3	247210	3635	24.67	2691700	11524700	9.65131
2012	盐城市	3	240976	3510	25.48	3969052	13440326	9.7458
2013	盐城市	3	249550	3324	55.79	4279918	15325319	9.78198
2014	盐城市	3	266677	3427	54.77	5093200	17353500	10.0461
2015	盐城市	3	684717	5399	55.8361	5643400	19304541	9.76194
2016	盐城市	3	705584	5439	53.6894	4758300	20561913	9.79335
2017	盐城市	3	1901789	2979	50.7624	4343700	22051200	9.54104
2018	盐城市	3	2125411	3230	47.6519	2983100	24189200	9.44428
2005	扬州市	3	211627	8263	18.55	844442	4227677	9.32956
2006	扬州市	3	240349	8660	18.43	1235826	5181951	9.25682
2007	扬州市	3	288272	8169	19.77	1235826	6987123	9.17637
2008	扬州市	3	432111	7787	20.65	1420045	9408390	9.19576
2009	扬州市	3	46513	7880	21.74	2297409	11427592	9.19514
2010	扬州市	3	407707	9371	22.98	4175307	14488563	9.11995
2011	扬州市	3	463454	9916	24.09	5172500	16996800	9.20068
2012	扬州市	3	658294	9880	24.14	4988080	18528971	9.09152
2013	扬州市	3	697009	9857	75.71	5760476	20872731	9.21202
2014	扬州市	3	751058	10126	86.35	6068200	21749600	9.04671
2015	扬州市	3	747645	11216	81.0358	6056400	22366745	9.29685
2016	扬州市	3	881160	11945	76.1353	5931500	23810792	9.03077
2017	扬州市	3	1622145	7561	72.66	5310100	26361000	8.94468
2018	扬州市	3	1656353	8485	73.8475	4248800	27230000	9.34582
2005	镇江市	3	458528	10835	14.04	702390	6006612	9.45735
2006	镇江市	3	523530	10400	16.59	1031628	6954187	9.49431
2007	镇江市	3	597150	11656	18.74	1031628	8533117	9.22205
2008	镇江市	3	613010	11888	19.92	1212888	10203874	9.15829
2009	镇江市	3	649300	12207	20.3	1562361	11435816	9.15051
2010	镇江市	3	689165	12592	21.2	2280834	15065782	9.14771
2011	镇江市	3	789674	12014	22.47	3015846	19678072	9.52265
2012	镇江市	3	811309	13027	23.59	3631109	21954245	9.32273
2013	镇江市	3	846658	10894	27.88	4396292	24754369	9.35038
2014	镇江市	3	818367	11111	31.8	5165800	26617400	9.24555
2015	镇江市	3	861712	11412	30.8594	5567300	27824839	9.29917
2016	镇江市	3	892167	13007	28.8363	5821700	28998023	9.43173
2017	镇江市	3	1800153	7004	23.6506	4433300	28628800	8.80342
2018	镇江市	3	1834182	7690	20.459	2333600	28920900	8.84785
2005	泰州市	3	183674	3399	14.93	731484	4541561	9.32152
2006	泰州市	3	219944	3342	14.92	1101099	5571752	9.34748
2007	泰州市	3	251681	3318	15.88	1101099	7788940	9.29526
2008	泰州市	3	248367	3254	16.1	1520100	9677900	9.55485
2009	泰州市	3	282488	3054	16.99	2517303	13203327	9.58507
2010	泰州市	3	290497	3304	17.92	3438750	16463025	9.53874
2011	泰州市	3	288111	4177	19.43	4379904	20634036	9.36492
2012	泰州市	3	322592	4374	20.6	5380648	22184191	9.1498
2013	泰州市	3	534321	5752	71.45	5960851	6696459	9.10766
2014	泰州市	3	568423	5702	83.13	7138700	27122700	9.09079
2015	泰州市	3	569914	5436	82.6305	8400000	29974272	9.10217
2016	泰州市	3	568519	6044	84.896	9386700	36025776	8.8782
2017	泰州市	3	2017467	4012	88.5009	8616600	35564400	8.79838
2018	泰州市	3	2057352	4189	88.7729	4555100	34346000	8.82865
2005	宿迁市	3	34776	30706	5.64	118448	561659	8.61717
2006	宿迁市	3	94556	1711	5.7	238491	773082	8.59022
2007	宿迁市	3	121876	1747	6.41	238491	1039673	8.62235
2008	宿迁市	3	145144	1687	6.73	297071	1376007	8.63213
2009	宿迁市	3	171448	1894	8	823951	2719894	8.78555
2010	宿迁市	3	256818	3618	8.82	1128641	3731863	8.84253
2011	宿迁市	3	362563	3758	9.78	1905324	5639340	8.84759
2012	宿迁市	3	436650	4195	10.97	2508258	7839042	9.15348
2013	宿迁市	3	510137	4698	38.45	3283034	10282306	9.06511
2014	宿迁市	3	554603	5173	34.78	3335900	12053200	9.09445
2015	宿迁市	3	558742	4561	34.4595	3748500	14724657	8.8423
2016	宿迁市	3	590701	4779	31.1958	3919300	16326470	8.98496
2017	宿迁市	3	1139320	2685	28.8264	2792500	13275800	9.04795
2018	宿迁市	3	1238351	3452	29.0597	2718300	13253900	8.97161
2005	杭州市	3	1725628	50411	45.95	3144912	25606478	12.9318
2006	杭州市	3	1976054	40287	64.11	4145523	30564142	12.3778
2007	杭州市	3	2199196	41287	81.92	4145523	36497590	12.9437
2008	杭州市	3	2212787	40927	99.88	4539151	42772567	12.978
2009	杭州市	3	2302033	41391	112.82	5109668	49682100	13.1784
2010	杭州市	3	2583460	31718	125.86	7644672	60116766	12.7182
2011	杭州市	3	2829458	30276	144.91	7955252	67097621	11.3531
2012	杭州市	3	2789334	35321	155.01	7715824	72147188	11.1877
2013	杭州市	3	2960819	37014	153.39	8541359	76160953	11.2578
2014	杭州市	3	3550615	39278	159.786	9046043	79385120	11.3868
2015	杭州市	3	3452332	40598	150.753	8911224	83067772	11.1122
2016	杭州市	3	3370405	40009	146.666	9460607	85029167	10.8209
2017	杭州市	3	4322669	37116	138.588	9985605	90095810	10.5524
2018	杭州市	3	4460889	40889	132.743	10151571	98854167	10.5055
2005	宁波市	3	1173294	26947	47.89	3126283	20897086	9.73163
2006	宁波市	3	1368100	24801	60	3873125	26427685	9.94798
2007	宁波市	3	1626751	27088	66.61	3873125	33729835	9.9186
2008	宁波市	3	1660809	27117	73.57	2197251	40343264	9.90148
2009	宁波市	3	1715773	23607	87.69	4621083	43997516	10.179
2010	宁波市	3	1938747	30779	92.07	6577732	54551296	10.2095
2011	宁波市	3	2100153	31453	118.26	6316612	59744501	10.3357
2012	宁波市	3	2260968	32263	117.02	5532121	63776216	10.3717
2013	宁波市	3	2262718	32703	112.05	7016804	68701412	10.2819
2014	宁波市	3	2374295	31590	110.575	6882464	70776014	9.91415
2015	宁波市	3	2394546	36624	104.584	7762821	72467212	10.1388
2016	宁波市	3	3068195	38699	92.5029	10168929	78513525	10.1119
2017	宁波市	3	5254029	31096	98.412	12874556	88159049	10.0135
2018	宁波市	3	5717293	30706	87.2965	12594960	94912652	10.1102
2005	温州市	3	548408	11823	52.58	1257394	9886767	9.1032
2006	温州市	3	612575	17941	63.74	1567809	12140668	8.94418
2007	温州市	3	649078	15758	69.77	1567809	15160471	8.99556
2008	温州市	3	647789	15671	70.72	1587230	17675972	8.97458
2009	温州市	3	661223	23928	73.77	1815436	21128733	8.93358
2010	温州市	3	753824	15012	72.51	2624226	26815714	9.38028
2011	温州市	3	785312	14814	72.31	2228023	27577607	9.06587
2012	温州市	3	746335	14392	70.08	2098232	27909059	9.07652
2013	温州市	3	735419	15253	61.49	2368065	27718944	9.06111
2014	温州市	3	779475	14422	61.4526	2786332	27375525	8.89735
2015	温州市	3	725358	14923	60.661	2768184	26652889	9.07997
2016	温州市	3	822428	15363	59.2671	2831284	27154235	8.77416
2017	温州市	3	2389334	16204	69.6509	2510967	26349349	8.69921
2018	温州市	3	2501850	11555	59.933	2553866	28022270	8.59001
2005	嘉兴市	3	351453	6924	44.12	1239412	8703262	9.53681
2006	嘉兴市	3	398547	4174	50.58	1653721	10932570	9.76016
2007	嘉兴市	3	478768	4937	53.08	1653721	13490013	9.75669
2008	嘉兴市	3	492406	4636	53.64	1463772	16227114	9.75886
2009	嘉兴市	3	509462	4374	53.28	2029096	19690840	9.88944
2010	嘉兴市	3	587923	7534	56.48	3211009	25051275	9.83029
2011	嘉兴市	3	675259	7050	53.79	3095176	27988421	10.0143
2012	嘉兴市	3	734622	7372	53.09	2799404	31450076	10.0938
2013	嘉兴市	3	768964	7703	53.05	3563875	35690340	10.0493
2014	嘉兴市	3	800089	6885	52.414	3748437	38908657	9.98955
2015	嘉兴市	3	820919	6241	53.0538	4028971	40128223	10.3008
2016	嘉兴市	3	897341	6238	52.1634	5105855	42702264	9.97314
2017	嘉兴市	3	3900849	4692	50.2898	5627869	46820340	10.0379
2018	嘉兴市	3	4155611	4414	45.9104	6097528	53416070	10.0675
2005	湖州市	3	293117	4825	13.23	679587	3897333	8.9935
2006	湖州市	3	322925	3992	16.1	820022	4864223	9.04063
2007	湖州市	3	355747	4812	18.08	820022	6083399	9.10899
2008	湖州市	3	366479	4811	20.57	813374	7307252	9.11132
2009	湖州市	3	387682	4928	21.74	1051384	8723091	9.2239
2010	湖州市	3	440622	5306	25.07	1441428	11400558	9.19469
2011	湖州市	3	486553	5313	27.79	1699718	13288863	9.26494
2012	湖州市	3	508943	5299	31.37	1684069	14905565	9.32783
2013	湖州市	3	532200	5151	31.82	2202697	16266830	9.35086
2014	湖州市	3	561503	5154	32.4665	2403265	17776984	9.31269
2015	湖州市	3	592623	5094	32.86	2642504	18883502	9.24481
2016	湖州市	3	647036	5481	32.67	2952594	20778856	9.38619
2017	湖州市	3	1821630	4535	32.5181	3061938	22343231	9.46378
2018	湖州市	3	2034719	4177	29.8124	2577169	24104877	9.55197
2005	绍兴市	3	283190	7063	41.92	1878509	14895221	9.75019
2006	绍兴市	3	318919	6819	45.14	2507812	17716895	9.99283
2007	绍兴市	3	340939	7303	52.14	2507812	22432055	10.174
2008	绍兴市	3	332587	8020	66.2	2642189	27212056	10.039
2009	绍兴市	3	311058	8284	72.87	2984838	32012470	10.3007
2010	绍兴市	3	357015	8363	85.03	4052658	38230605	10.1823
2011	绍兴市	3	391252	8880	101.88	4807592	42526030	10.4133
2012	绍兴市	3	396203	9295	106.48	4546728	46208926	10.2139
2013	绍兴市	3	2013613	27047	111.53	5054964	49733050	10.3969
2014	绍兴市	3	2077161	29527	114.042	5475273	52140047	10.357
2015	绍兴市	3	2074648	31595	112.675	5452213	51408276	10.5551
2016	绍兴市	3	2002498	32650	110.996	5921035	51541888	10.3054
2017	绍兴市	3	3214714	30778	94.4904	5049055	45056648	10.1877
2018	绍兴市	3	3381429	25770	89.71	3965880	44743727	10.2615
2005	金华市	3	131533	4463	18.78	769206	7004405	8.89519
2006	金华市	3	157225	3643	25	996691	8887483	8.91998
2007	金华市	3	176953	3373	18.76	996691	11755717	9.29268
2008	金华市	3	186265	2734	18.55	897449	13732501	9.18064
2009	金华市	3	190923	3140	23.46	1191972	15952350	9.42839
2010	金华市	3	222253	3364	26.47	1947206	20584520	9.22378
2011	金华市	3	247970	3483	30.25	2427399	21297120	9.20018
2012	金华市	3	263243	4009	59.82	2323259	23761421	9.31003
2013	金华市	3	302977	3124	60.07	2319608	27107746	9.29894
2014	金华市	3	309239	2867	65.1865	2537450	27168860	9.29032
2015	金华市	3	308270	4290	62.9818	2440200	26791347	9.19139
2016	金华市	3	327841	4714	61.0948	2738272	25740937	9.02598
2017	金华市	3	2282794	3627	43.8879	1803043	22842367	9.19048
2018	金华市	3	2441262	3904	55.8175	1965120	23816952	9.28349
2005	衢州市	3	293503	11183	5.5	216644	1603514	9.1469
2006	衢州市	3	331478	10841	5.53	307222	1895183	9.12133
2007	衢州市	3	377340	10226	6.07	307222	2271619	9.26115
2008	衢州市	3	418301	8996	6.66	430097	2936347	9.28098
2009	衢州市	3	418240	7486	7.03	466126	3589372	9.25601
2010	衢州市	3	460348	8747	7.5	812014	4352079	9.10015
2011	衢州市	3	497275	5164	8.77	1232282	5578533	9.38057
2012	衢州市	3	539532	3250	9.1	979757	6655336	9.46494
2013	衢州市	3	571817	3297	9.25	966988	7787751	9.93682
2014	衢州市	3	572386	3336	9.3045	919274	8167476	9.98684
2015	衢州市	3	617113	5535	8.9782	745086	8832260	9.58951
2016	衢州市	3	663982	4449	8.6264	989234	9161363	9.56869
2017	衢州市	3	1200262	2957	8.0269	1187475	8038244	9.64821
2018	衢州市	3	1318494	3092	7.1389	1341776	9164845	9.60382
2005	舟山市	3	95456	2651	3.96	119127	1432646	8.6474
2006	舟山市	3	107693	2441	3.73	207960	1809339	8.65743
2007	舟山市	3	120666	2651	4.46	207960	3089009	8.7039
2008	舟山市	3	150455	2650	5.47	256361	4958334	8.74805
2009	舟山市	3	172520	2663	6.46	260431	5430530	8.80692
2010	舟山市	3	198658	2925	6.63	656440	6906867	8.8384
2011	舟山市	3	196247	2789	6.53	326247	7557488	8.59758
2012	舟山市	3	180671	2600	6.55	100044	8313842	8.47688
2013	舟山市	3	180537	2714	7.04	116969	8733534	8.51629
2014	舟山市	3	189102	2749	17.9	34289	8021112	8.42238
2015	舟山市	3	181161	2821	17.94	137591	7976061	8.71232
2016	舟山市	3	174393	3156	17.95	276696	8246342	8.30701
2017	舟山市	3	243918	2643	6.1018	125845	7681804	8.25872
2018	舟山市	3	101247	2633	5.8511	59488	9456798	8.30573
2005	台州市	3	301840	7761	19.87	999075	7101615	8.7554
2006	台州市	3	346236	6620	20.69	1202461	8853111	8.71254
2007	台州市	3	400980	7969	27.05	1202461	11598973	8.83305
2008	台州市	3	442113	6983	33.8	993352	13225481	8.76416
2009	台州市	3	478449	7276	38.5	1326342	15811636	8.76028
2010	台州市	3	545261	7469	42.8	1882838	20017671	8.74907
2011	台州市	3	575276	7549	58.19	1752665	19815242	9.02214
2012	台州市	3	598744	7573	66	1807704	21075843	8.93821
2013	台州市	3	643060	7662	71.1	1975263	22918366	10.3245
2014	台州市	3	651513	7883	76.2567	2061537	23436114	8.83532
2015	台州市	3	635014	8149	69.4797	2131978	23830595	9.01186
2016	台州市	3	692503	8620	63.0933	2598113	25030078	8.84239
2017	台州市	3	2053891	7302	69.5304	2779066	28286714	8.86748
2018	台州市	3	2146201	7404	63.3518	3141669	32151428	8.91835
2005	丽水市	3	38882	1987	3.99	153035	1219043	8.83673
2006	丽水市	3	45538	1593	3.86	276049	1650819	8.86201
2007	丽水市	3	58521	1600	4.37	276049	2268675	8.66771
2008	丽水市	3	70932	2150	4.95	272248	2981770	8.62481
2009	丽水市	3	76656	2194	4.87	336352	3814416	8.73552
2010	丽水市	3	83246	2332	5.18	973833	4890387	8.66046
2011	丽水市	3	99885	2650	5.77	1199302	5855200	8.97665
2012	丽水市	3	103126	2513	5.75	1291783	6800782	8.95419
2013	丽水市	3	100458	2577	4.96	1481747	7369466	8.9757
2014	丽水市	3	103027	2379	4.4548	1447421	7497504	8.83845
2015	丽水市	3	100333	2265	4.3944	1309270	7355502	8.95144
2016	丽水市	3	108648	2270	4.08	1371896	7341509	8.70584
2017	丽水市	3	528795	2039	4.1519	810700	6526505	8.72016
2018	丽水市	3	651511	2052	4.4226	734683	6958523	8.68914
2005	合肥市	3	265712	10700	15.53	534552	4153500	8.78033
2006	合肥市	3	281825	13297	19.18	639728	5085291	8.75977
2007	合肥市	3	311927	13210	19.49	639728	6139607	8.73633
2008	合肥市	3	335884	12759	19.78	614030	7878057	8.6804
2009	合肥市	3	318066	13932	27.31	2000604	10485072	8.70287
2010	合肥市	3	369124	15171	32.93	3823783	15406276	8.79349
2011	合肥市	3	457248	16895	50.54	3716045	19432279	9.04754
2012	合肥市	3	433114	17641	64.46	3585527	22315739	9.34801
2013	合肥市	3	441803	18839	88.67	4988691	26445697	9.27062
2014	合肥市	3	561945	20742	87.8341	4613509	32110705	10.2319
2015	合肥市	3	624346	22617	85.1377	5033556	37375768	9.01512
2016	合肥市	3	645139	25057	85.9857	5404676	43833069	8.76561
2017	合肥市	3	1503879	16071	86.1398	4947266	46380220	8.91543
2018	合肥市	3	1720280	19210	113.031	3465052	53619300	9.0866
2005	芜湖市	3	145717	21423	11.81	292679	2478462	8.61493
2006	芜湖市	3	173908	18929	12.67	486981	3636982	8.56354
2007	芜湖市	3	266404	7887	14.9	486981	4831789	8.76255
2008	芜湖市	3	324835	8150	13.91	553693	5596537	8.84995
2009	芜湖市	3	371368	9481	13.66	843987	7200766	8.9029
2010	芜湖市	3	388879	10633	15.56	1179838	10009483	8.93013
2011	芜湖市	3	481240	11831	17.86	1760618	14849255	8.87076
2012	芜湖市	3	550745	10831	19.9	2042430	18033347	9.27667
2013	芜湖市	3	650363	9617	24.17	2760332	19538118	9.16375
2014	芜湖市	3	728164	10893	24.2884	3068278	22677048	9.37362
2015	芜湖市	3	735189	11776	24.3006	3367248	23800635	9.07413
2016	芜湖市	3	808088	12285	25.2456	3086914	26799281	9.32688
2017	芜湖市	3	1336210	7476	23.8027	2937949	29480260	9.46549
2018	芜湖市	3	1385704	7443	30.8978	3490083	28477677	9.58182
2005	蚌埠市	3	156651	8873	5.92	100856	1343814	8.86416
2006	蚌埠市	3	156829	4131	5.96	134946	1353808	8.80877
2007	蚌埠市	3	146772	3794	5.74	134946	1481727	8.88227
2008	蚌埠市	3	157794	3312	6.11	179706	1780370	8.85991
2009	蚌埠市	3	172446	15725	5.74	302609	2312143	8.87076
2010	蚌埠市	3	182646	11724	5.89	455748	2597465	8.8157
2011	蚌埠市	3	196737	11501	8.51	411420	3477653	8.73357
2012	蚌埠市	3	213017	10712	11.15	617286	4366049	8.66119
2013	蚌埠市	3	242158	12123	12.07	620634	5035084	8.73255
2014	蚌埠市	3	268979	12388	12.937	645110	5726860	8.62015
2015	蚌埠市	3	276873	12692	12.428	723371	6907435	8.71817
2016	蚌埠市	3	285508	12338	12.4787	826496	7980220	8.42218
2017	蚌埠市	3	431194	4600	10.9413	761209	8616397	8.38025
2018	蚌埠市	3	460723	3719	12.5407	1983804	9220531	8.44574
2005	淮南市	3	255704	9286	18	139560	1056619	9.35413
2006	淮南市	3	281640	9128	17.94	201617	1198005	9.58328
2007	淮南市	3	326342	9732	17.86	201617	1379932	9.54143
2008	淮南市	3	346835	5652	17.82	272987	2377045	9.96895
2009	淮南市	3	365292	7559	19.11	285779	2845614	9.90153
2010	淮南市	3	371191	7160	20.9	448161	3852940	9.83989
2011	淮南市	3	361653	7283	23.5	541028	3996502	9.37314
2012	淮南市	3	373348	5712	22.44	523737	5004733	9.40422
2013	淮南市	3	394104	5872	22.14	189168	4756828	9.40772
2014	淮南市	3	396236	4273	19.7707	-50146	5116564	9.31751
2015	淮南市	3	377158	5158	17.7335	145668	5067193	9.39793
2016	淮南市	3	370434	5176	15.5694	512202	4878781	9.24201
2017	淮南市	3	529385	3088	14.1484	533229	5810965	9.34211
2018	淮南市	3	519092	2354	13.3174	720212	5854033	9.44813
2005	马鞍山市	3	400447	45073	9.68	406894	2209653	8.96629
2006	马鞍山市	3	440207	45009	9.64	407416	2471652	8.8817
2007	马鞍山市	3	531789	65891	9.64	407416	3295604	8.97077
2008	马鞍山市	3	871287	51963	9.59	668534	4379043	9.01998
2009	马鞍山市	3	849392	20706	9.74	568912	5166578	9.01907
2010	马鞍山市	3	893765	18467	9.68	1175415	5916669	8.97445
2011	马鞍山市	3	898900	16114	10.7	1051642	7930787	9.2055
2012	马鞍山市	3	890359	14063	10.32	1082695	8501635	9.35944
2013	马鞍山市	3	1001988	13226	13.34	1512031	9551849	9.31263
2014	马鞍山市	3	1119492	13142	12.893	979591	9471382	10.2291
2015	马鞍山市	3	1142403	10634	12.8402	664784	9283984	9.22661
2016	马鞍山市	3	1179832	8520	11.9075	1158296	10039522	9.91918
2017	马鞍山市	3	1684424	3727	11.588	1694632	11551082	10.7541
2018	马鞍山市	3	1730715	3922	16.9973	2145347	13797359	11.4787
2005	淮北市	3	186512	6153	13.01	63943	1283145	9.05761
2006	淮北市	3	201544	5793	13.43	56862	1519394	9.15899
2007	淮北市	3	225769	2281	12.91	56862	1683126	9.01367
2008	淮北市	3	233342	2243	12.58	380012	2189729	9.11757
2009	淮北市	3	248440	2223	14.81	358415	2499039	9.14428
2010	淮北市	3	259018	4150	14.9	621238	4394470	8.99169
2011	淮北市	3	254919	4335	15.52	720838	5062155	8.85258
2012	淮北市	3	207385	4389	15.64	822786	5626554	8.96897
2013	淮北市	3	246507	2691	20.63	614638	6098527	8.88215
2014	淮北市	3	250073	2940	19.7142	567327	7088806	8.8031
2015	淮北市	3	248421	2863	15.6131	322019	7268575	9.13174
2016	淮北市	3	253327	2725	13.6274	741417	6996700	8.9354
2017	淮北市	3	414574	385	13.5994	1010579	7074293	8.68821
2018	淮北市	3	426209	1219	11.6153	1091234	6404626	8.68979
2005	铜陵市	3	265068	14974	6.48	245537	1561309	8.75818
2006	铜陵市	3	299831	16499	6.89	305964	1898135	8.72947
2007	铜陵市	3	331949	16857	7.39	305964	2413070	8.77657
2008	铜陵市	3	346634	15655	7.55	227192	2590996	8.77916
2009	铜陵市	3	390273	1669	7.6	204475	3448753	8.86018
2010	铜陵市	3	413556	12170	7.46	329259	5017744	8.83226
2011	铜陵市	3	436069	4223	7.75	554950	6043460	8.86394
2012	铜陵市	3	443187	4687	8.18	584378	6603116	8.93865
2013	铜陵市	3	512468	5561	10.17	631137	7413520	8.95351
2014	铜陵市	3	523640	3995	10.2164	367583	8344677	9.0325
2015	铜陵市	3	594152	3649	9.883	385747	7718792	8.94959
2016	铜陵市	3	606977	3876	9.4772	429486	8831806	8.8147
2017	铜陵市	3	706324	2633	9.5664	725531	10005354	9.08193
2018	铜陵市	3	715479	2704	10.241	867876	9203860	9.24717
2005	安庆市	3	159291	19244	6.34	14771	948761	8.89921
2006	安庆市	3	181800	4422	5.21	272245	1091424	8.64895
2007	安庆市	3	207252	4071	5.39	272245	1506148	8.70876
2008	安庆市	3	207900	6675	5.46	334655	1861806	8.64293
2009	安庆市	3	219366	4433	5.54	632135	2352411	8.76643
2010	安庆市	3	257552	4794	5.63	1116474	3100741	8.77794
2011	安庆市	3	309777	6067	7.6	1324588	3983708	8.75378
2012	安庆市	3	270613	6691	7.85	2470760	4982673	8.70114
2013	安庆市	3	312348	6465	13.89	1866835	6232112	8.72806
2014	安庆市	3	294530	7051	13.7915	1993510	15698660	8.89434
2015	安庆市	3	277016	7470	13.7175	1802935	7395708	8.82403
2016	安庆市	3	274946	6346	13.9199	2034364	8167420	8.67467
2017	安庆市	3	604775	3791	13.2945	1918303	7864113	8.59067
2018	安庆市	3	657393	4192	18.9159	2594531	8018982	8.69192
2005	黄山市	3	24998	1331	2.1	23339	295663	8.37512
2006	黄山市	3	23753	1351	2.07	37684	341147	8.31318
2007	黄山市	3	28938	1519	2.19	37684	482304	8.31869
2008	黄山市	3	31331	1553	2.43	92804	652167	8.32138
2009	黄山市	3	32299	1658	2.43	121554	814672	8.41581
2010	黄山市	3	41119	1820	2.43	253268	1078037	8.42435
2011	黄山市	3	47407	2030	2.7	236977	1278241	8.47236
2012	黄山市	3	50929	2207	2.96	222730	1605260	8.31279
2013	黄山市	3	49284	2251	3.61	340003	1840015	8.36308
2014	黄山市	3	51207	2516	3.5103	246181	2025760	8.27936
2015	黄山市	3	54465	2661	3.4535	223852	2096248	8.50693
2016	黄山市	3	59428	2577	3.5012	243642	2261741	8.28341
2017	黄山市	3	146932	1538	3.4281	286312	2301644	8.26548
2018	黄山市	3	170703	1733	4.2151	218368	2049676	8.31065
2005	滁州市	3	44559	1552	6.41	129902	1035863	8.67755
2006	滁州市	3	53482	1756	6.58	190000	1219099	8.76069
2007	滁州市	3	110705	1751	6.65	190000	1573867	8.91864
2008	滁州市	3	119561	1751	5.73	313109	2010730	9.07266
2009	滁州市	3	83480	1832	5.4	433939	2630905	9.23412
2010	滁州市	3	109518	1931	5.1	809200	3449700	9.06143
2011	滁州市	3	85190	2176	5.44	1650809	4137868	8.75369
2012	滁州市	3	118817	3376	5.63	1735187	5060116	9.11662
2013	滁州市	3	83377	4187	8.6	2194585	6824061	9.12653
2014	滁州市	3	131139	4423	8.7002	2393965	7640550	9.20472
2015	滁州市	3	136874	4868	9.6137	2577371	8398607	8.91142
2016	滁州市	3	146615	4566	9.809	2760835	9136626	8.71455
2017	滁州市	3	1045307	2978	10.7092	3321521	10473004	8.58391
2018	滁州市	3	1176795	3331	16.3181	4071152	12558618	8.68672
2005	阜阳市	3	69167	3277	6.92	140441	659880	8.34896
2006	阜阳市	3	81988	3465	7.74	205254	715093	8.35625
2007	阜阳市	3	99256	4766	7.51	205254	878535	8.39699
2008	阜阳市	3	109872	3179	8.06	378892	1015086	8.42869
2009	阜阳市	3	154018	3303	8.33	518445	1453369	8.51181
2010	阜阳市	3	165371	3396	9.03	752124	2009683	8.50959
2011	阜阳市	3	187883	3566	9.62	818532	2424837	8.68321
2012	阜阳市	3	196322	4220	8.83	759127	3049928	8.64858
2013	阜阳市	3	223233	5317	8.92	717862	3489442	8.66661
2014	阜阳市	3	183500	5208	9.3901	782129	4598308	8.73328
2015	阜阳市	3	201556	5122	9.3982	823355	5412765	8.74924
2016	阜阳市	3	271632	5773	10.0279	1095580	5752038	8.67724
2017	阜阳市	3	605005	1701	10.4144	1204622	6207675	8.84234
2018	阜阳市	3	667753	1912	13.539	1922225	7247875	8.89962
2005	宿州市	3	66518	2468	8.15	-13905	302096	8.44437
2006	宿州市	3	76396	2790	9.11	12834	341132	10.6174
2007	宿州市	3	113663	3723	8.53	12834	484129	8.51925
2008	宿州市	3	105709	3723	8.52	19399	636228	8.59876
2009	宿州市	3	119805	4081	8.68	249234	899870	8.69222
2010	宿州市	3	127959	4480	7.81	410481	1262338	8.70056
2011	宿州市	3	135674	4532	9.52	518779	1760225	8.97643
2012	宿州市	3	172348	3148	9.7	506752	1947914	8.78296
2013	宿州市	3	185738	2525	14.38	601692	2372802	8.80162
2014	宿州市	3	202274	2586	14.2702	581626	2687386	8.88899
2015	宿州市	3	190578	2256	25.8	746665	2938875	8.98712
2016	宿州市	3	176102	2948	25.9	767385	3181461	8.87997
2017	宿州市	3	349526	482	0	813730	3302406	8.67707
2018	宿州市	3	383526	922	13.7968	936073	3589650	8.7493
2005	六安市	3	69113	1448	6.39	140391	469338	8.63202
2006	六安市	3	82830	6937	6.65	155655	647359	8.59764
2007	六安市	3	76802	6758	6.69	155655	890897	8.61961
2008	六安市	3	59698	7991	6.63	376239	1296552	8.57178
2009	六安市	3	40955	3225	6.53	334267	1745352	8.64998
2010	六安市	3	66602	2267	6.91	792800	2272800	8.59062
2011	六安市	3	101700	3449	19.3	970903	3227026	8.6534
2012	六安市	3	79802	2834	19.6	1173816	4000161	8.65572
2013	六安市	3	109948	2818	19.57	1190080	4482838	8.61372
2014	六安市	3	69318	3254	6.6335	809407	4945270	8.90588
2015	六安市	3	129620	3363	20.2555	680616	4869586	8.67619
2016	六安市	3	112621	3703	19.9601	715314	4946903	8.3423
2017	六安市	3	376519	1919	23.1623	706300	5154631	8.3188
2018	六安市	3	416795	2151	26.3	530247	6598093	8.38489
2005	亳州市	3	17545	2227	3.86	34669	417141	8.30963
2006	亳州市	3	17136	2072	3.73	62822	471897	8.25018
2007	亳州市	3	19886.5	1280	4.3	62822	445580	8.26599
2008	亳州市	3	22637	1305	4.52	83269	630817	8.24273
2009	亳州市	3	20823	1280	4.34	240771	669804	8.37367
2010	亳州市	3	26748	1356	4.54	381519	970225	8.51011
2011	亳州市	3	35851	1590	4.63	550664	1648111	8.66019
2012	亳州市	3	37365	1612	5.01	660074	1886998	8.49648
2013	亳州市	3	41109	1620	7.23	826626	2137166	8.52511
2014	亳州市	3	48709	1676	7.4129	653552	2581815	8.55312
2015	亳州市	3	54517	1966	7.4195	716196	3042387	8.76126
2016	亳州市	3	57406	3678	7.2064	610598	3762707	8.46349
2017	亳州市	3	190882	596	7.4949	762124	4857270	8.63429
2018	亳州市	3	214002	918	9.5549	761633	5512476	8.53793
2005	池州市	3	69264	510	1.68	47125	283571	8.83848
2006	池州市	3	73500	862	1.9	41955	349890	8.97067
2007	池州市	3	74953	1018	2.13	41955	418122	9.15824
2008	池州市	3	107600	1103	2.12	121083	418011	9.30169
2009	池州市	3	117602	1425	1.79	111866	697440	9.22085
2010	池州市	3	126560	1424	1.74	192071	1023357	8.80173
2011	池州市	3	159464	1375	2.5	375512	1206787	8.58941
2012	池州市	3	203348	1485	2.25	401345	1555675	8.58605
2013	池州市	3	240985	1624	4.04	527417	1881887	8.6114
2014	池州市	3	263389	1689	4.1319	526841	2060452	8.63534
2015	池州市	3	102701	1502	3.8911	530398	2092828	8.61284
2016	池州市	3	152724	1503	3.6656	512519	2332528	8.4971
2017	池州市	3	472842	1545	3.8663	442912	2557257	8.65718
2018	池州市	3	507469	1129	4.4814	834564	2720269	8.79062
2005	宣城市	3	20842	723	4.06	97924	770429	8.4194
2006	宣城市	3	40739	871	4.11	131651	927330	8.37796
2007	宣城市	3	54600	1261	3.69	131651	1287694	8.41209
2008	宣城市	3	63571	910	3.56	154276	1659038	8.42725
2009	宣城市	3	58390	1306	3.85	608175	2248875	8.51721
2010	宣城市	3	57343	1409	3.87	1098069	2932396	8.53013
2011	宣城市	3	76282	1151	10.7	1408462	3664624	8.54069
2012	宣城市	3	109604	1154	11.3	982564	4455199	8.46064
2013	宣城市	3	124351	1675	11.48	1281519	5090807	8.49305
2014	宣城市	3	128058	1635	6.4391	1198434	5849993	8.40866
2015	宣城市	3	128315	2020	6.2378	1842861	6201815	8.57846
2016	宣城市	3	85837	1632	6.1122	1334981	6972162	8.50948
2017	宣城市	3	745067	1160	6.7543	1338076	7749997	8.59082
2018	宣城市	3	887480	1271	9.9756	1377338	9387456	8.65917
