# Supplementary material for: Industrial green total factor productivity in China’s Yangtze River Economic Zone: Temporal and spatial difference analysis based on 108 panel data
Source: PLoS One. 2022 Jul 1;17(7):e0259366. doi: 10.1371/journal.pone.0259366 (PMC9249244; doi:10.1371/journal.pone.0259366)
Supplement: S1 File — (XLSX) [file pone.0259366.s002.xlsx]

## Sheet: Tbl_Results of Malmquist Model
NO	t(Period)	DMU	DMU Order in Data	Cluster	TGR_t(x_t, y_t)	TGR_t-1(x_t-1, y_t-1)	TGR_g(x_t, y_t)	TGR_g(x_t-1, y_t-1)	Ratio_MI(t-1, t)	Ratio_EC(t-1, t)	Ratio_TC(t-1, t)
1	2006	安庆市	100	3	0.751223	0.695028	0.86405	0.979214	0.882392	1.08085	0.816385
2	2006	安顺市	23	1	0.88242	0.749439	0.766472	0.737606	1.03914	1.17744	0.882537
3	2006	巴中市	18	1	1	0.81073	0.788217	0.783281	1.0063	1.23346	0.815839
4	2006	蚌埠市	95	3	0.773977	0.791497	0.968965	0.990422	0.978335	0.977865	1.00048
5	2006	保山市	27	1	0.969388	0.700362	0.771421	0.783625	0.984426	1.38412	0.711227
6	2006	亳州市	106	3	0.570378	0.349868	0.71669	0.733899	0.976552	1.63027	0.599014
7	2006	长沙市	55	2	1	0.878871	0.94454	0.962221	0.981625	1.13782	0.862722
8	2006	常德市	61	2	1	0.984316	0.955614	0.966814	0.988416	1.01593	0.972913
9	2006	常州市	72	3	0.999209	0.997573	0.993161	0.992277	1.00089	1.00164	0.999252
10	2006	郴州市	64	2	1	1	0.976256	0.9309	1.04872	1	1.04872
11	2006	成都市	2	1	0.745478	0.723931	0.935746	0.970214	0.964474	1.02976	0.936597
12	2006	池州市	107	3	0.730961	0.472072	0.651114	0.659019	0.988004	1.54841	0.638076
13	2006	滁州市	102	3	0.662742	0.559308	0.89449	0.967378	0.924654	1.18493	0.780344
14	2006	达州市	16	1	0.938353	0.696239	0.766284	0.758715	1.00998	1.34775	0.749382
15	2006	德阳市	6	1	0.913446	0.792054	0.893193	0.939195	0.95102	1.15326	0.824635
16	2006	鄂州市	48	2	0.994015	0.983496	0.923892	0.874858	1.05605	1.01069	1.04487
17	2006	抚州市	41	2	0.982814	0.928078	0.995142	0.993585	1.00157	1.05898	0.945786
18	2006	阜阳市	103	3	0.731916	0.570762	0.940316	0.970794	0.968605	1.28235	0.755336
19	2006	赣州市	38	2	0.984294	1	0.879656	0.906644	0.970233	0.984294	0.985715
20	2006	广安市	15	1	0.812801	0.461587	0.763608	0.737911	1.03482	1.76088	0.587673
21	2006	广元市	8	1	0.922436	0.637858	0.835244	0.893756	0.934533	1.44615	0.646223
22	2006	贵阳市	20	1	0.78006	0.837398	0.989516	0.98945	1.00007	0.931529	1.07358
23	2006	杭州市	82	3	1	1	0.989367	0.994978	0.99436	1	0.99436
24	2006	合肥市	93	3	1	1	0.996012	0.994525	1.00149	1	1.00149
25	2006	衡阳市	58	2	1	1	0.893893	0.936262	0.954747	1	0.954747
26	2006	湖州市	86	3	0.985136	0.915643	0.995592	0.99387	1.00173	1.0759	0.931069
27	2006	怀化市	66	2	0.901138	0.957249	0.999464	0.997942	1.00152	0.941383	1.06389
28	2006	淮安市	76	3	0.743351	0.782069	0.976012	0.984055	0.991826	0.950494	1.04348
29	2006	淮北市	98	3	0.771186	0.802723	0.980217	0.98652	0.993611	0.960711	1.03425
30	2006	淮南市	96	3	0.712419	0.689862	0.966129	0.973152	0.992784	1.0327	0.96135
31	2006	黄冈市	52	2	0.982151	1	1	1	1	0.982151	1.01817
32	2006	黄山市	101	3	0.711543	0.419363	0.79488	0.80946	0.981988	1.69672	0.578756
33	2006	黄石市	44	2	0.997106	1	0.914871	0.954029	0.958955	0.997106	0.961739
34	2006	吉安市	39	2	0.932419	0.960179	0.996083	0.997278	0.998801	0.971089	1.02854
35	2006	嘉兴市	85	3	0.957435	1	1	0.998727	1.00127	0.957435	1.04579
36	2006	金华市	88	3	0.961702	0.869741	1	1	1	1.10573	0.904376
37	2006	荆门市	49	2	0.999586	1	0.89172	0.935073	0.953637	0.999586	0.954032
38	2006	荆州市	51	2	1	1	0.910555	0.942918	0.965678	1	0.965678
39	2006	景德镇市	33	2	1	0.965048	0.962685	0.969837	0.992625	1.03622	0.957931
40	2006	九江市	35	2	1	1	0.904646	0.952835	0.949425	1	0.949425
41	2006	昆明市	24	1	0.736026	0.789727	0.961319	0.977736	0.983209	0.932001	1.05494
42	2006	乐山市	11	1	0.848641	0.767446	0.936036	0.975733	0.959316	1.1058	0.867532
43	2006	丽江市	29	1	0.792852	0.491014	0.78623	0.759365	1.03538	1.61472	0.641211
44	2006	丽水市	92	3	0.630749	0.539654	0.871116	0.92067	0.946176	1.1688	0.809527
45	2006	连云港市	75	3	0.694762	0.770025	0.992875	0.992288	1.00059	0.902259	1.10899
46	2006	临沧市	31	1	1	0.945363	0.841838	0.832473	1.01125	1.0578	0.955998
47	2006	六安市	105	3	0.72996	0.561754	0.905441	0.894996	1.01167	1.29943	0.77855
48	2006	六盘水市	21	1	0.924195	0.723733	0.857011	0.977698	0.87656	1.27698	0.68643
49	2006	娄底市	67	2	0.995374	1	0.887229	0.926208	0.957916	0.995374	0.962368
50	2006	泸州市	5	1	0.803117	0.727377	0.785819	0.916406	0.857501	1.10413	0.776632
51	2006	马鞍山市	97	3	0.888345	0.835564	0.988318	0.988909	0.999402	1.06317	0.940022
52	2006	眉山市	13	1	0.848325	0.663561	0.769827	0.854561	0.900845	1.27844	0.704643
53	2006	绵阳市	7	1	0.84318	0.768317	0.937285	0.967003	0.969268	1.09744	0.883211
54	2006	内江市	10	1	0.720346	0.711899	0.749746	0.801622	0.935287	1.01187	0.924319
55	2006	南昌市	32	2	0.937163	0.900877	0.948426	0.96072	0.987203	1.04028	0.948979
56	2006	南充市	12	1	0.801116	0.626682	0.732458	0.784663	0.933469	1.27835	0.730216
57	2006	南京市	69	3	0.996543	1	0.975131	0.99281	0.982193	0.996543	0.9856
58	2006	南通市	74	3	1	1	0.9978	0.994891	1.00292	1	1.00292
59	2006	宁波市	83	3	1	1	0.986026	0.988418	0.99758	1	0.99758
60	2006	攀枝花市	4	1	0.76105	0.807627	0.985255	0.992669	0.992531	0.942329	1.05327
61	2006	萍乡市	34	2	0.988189	1	0.948399	0.908283	1.04417	0.988189	1.05665
62	2006	普洱市	30	1	0.9727	0.691413	0.794621	0.753976	1.05391	1.40683	0.749137
63	2006	曲靖市	25	1	0.799982	0.751072	0.841408	0.882417	0.953527	1.06512	0.895229
64	2006	衢州市	89	3	0.821195	0.728951	0.970927	0.992314	0.978447	1.12654	0.868539
65	2006	上海市	68	3	1	1	0.974234	0.987701	0.986365	1	0.986365
66	2006	上饶市	42	2	0.977424	1	0.889828	0.913499	0.974088	0.977424	0.996587
67	2006	邵阳市	59	2	0.989458	0.984362	0.998103	0.982868	1.0155	1.00518	1.01027
68	2006	绍兴市	87	3	1	0.98194	1	1	1	1.01839	0.98194
69	2006	十堰市	45	2	0.886623	0.807453	0.944855	0.961758	0.982425	1.09805	0.894701
70	2006	苏州市	73	3	1	1	1	1	1	1	1
71	2006	宿迁市	81	3	0.7371	0.472734	0.810388	0.869307	0.932223	1.55923	0.597875
72	2006	宿州市	104	3	0.631302	0.523269	0.795755	0.830185	0.958528	1.20646	0.794498
73	2006	随州市	54	2	0.961807	0.934536	1	0.997311	1.0027	1.02918	0.974267
74	2006	遂宁市	9	1	0.829747	0.568547	0.761435	0.752068	1.01245	1.45942	0.693739
75	2006	台州市	91	3	1	1	0.999419	0.998285	1.00114	1	1.00114
76	2006	泰州市	80	3	0.888207	0.826447	1	1	1	1.07473	0.930467
77	2006	铜陵市	99	3	0.857331	0.759415	0.984691	0.988709	0.995937	1.12894	0.882191
78	2006	温州市	84	3	1	1	0.991193	0.992684	0.998499	1	0.998499
79	2006	无锡市	70	3	1	1	0.999545	1	0.999545	1	0.999545
80	2006	芜湖市	94	3	0.987459	0.942446	1	0.998135	1.00187	1.04776	0.956199
81	2006	武汉市	43	2	0.82281	0.719742	0.912867	0.940798	0.970312	1.1432	0.848767
82	2006	咸宁市	53	2	0.992851	0.976328	0.997705	0.992573	1.00517	1.01692	0.988443
83	2006	湘潭市	57	2	1	1	0.906784	0.958234	0.946308	1	0.946308
84	2006	襄阳市	47	2	0.96555	0.956727	0.955417	0.971165	0.983785	1.00922	0.974794
85	2006	孝感市	50	2	0.977013	0.979907	0.975667	0.984245	0.991284	0.997047	0.99422
86	2006	新余市	36	2	1	1	0.84862	0.881068	0.963172	1	0.963172
87	2006	徐州市	71	3	0.859208	0.883528	0.984382	0.985658	0.998705	0.972474	1.02697
88	2006	宣城市	108	3	0.681124	0.42204	0.815739	0.700702	1.16417	1.61389	0.721349
89	2006	雅安市	17	1	0.876219	0.556243	0.763205	0.722982	1.05563	1.57524	0.67014
90	2006	盐城市	77	3	0.822007	0.800093	1	1	1	1.02739	0.973341
91	2006	扬州市	78	3	0.868762	0.825501	1	0.999601	1.0004	1.05241	0.950583
92	2006	宜宾市	14	1	0.756265	0.750167	0.962191	0.968386	0.993603	1.00813	0.985591
93	2006	宜昌市	46	2	1	1	0.895689	0.949827	0.943002	1	0.943002
94	2006	宜春市	40	2	0.99922	0.977238	0.996363	0.990785	1.00563	1.02249	0.983507
95	2006	益阳市	63	2	0.997148	1	0.983269	0.94807	1.03713	0.997148	1.04009
96	2006	鹰潭市	37	2	1	1	1	1	1	1	1
97	2006	永州市	65	2	0.99321	0.971196	0.998461	0.999458	0.999002	1.02267	0.976859
98	2006	玉溪市	26	1	1	0.985827	0.987442	0.974623	1.01315	1.01438	0.998794
99	2006	岳阳市	60	2	0.989041	0.966275	0.944617	0.959949	0.984028	1.02356	0.961377
100	2006	张家界市	62	2	0.916659	0.81617	0.999949	1	0.999949	1.12312	0.89033
101	2006	昭通市	28	1	0.867397	1	0.749819	0.98421	0.761849	0.867397	0.878316
102	2006	镇江市	79	3	1	0.998979	0.988201	0.992233	0.995937	1.00102	0.99492
103	2006	重庆市	1	1	0.709961	0.672978	0.976222	0.977152	0.999049	1.05495	0.947007
104	2006	舟山市	90	3	0.804313	0.707055	0.977261	0.998185	0.979038	1.13755	0.860652
105	2006	株洲市	56	2	0.97693	0.985389	0.944666	0.959242	0.984805	0.991415	0.993332
106	2006	资阳市	19	1	0.753254	0.657845	0.743562	0.752753	0.987789	1.14503	0.862673
107	2006	自贡市	3	1	0.770679	0.80433	0.955195	0.971619	0.983096	0.958163	1.02602
108	2006	遵义市	22	1	1	0.747533	0.854425	0.970212	0.880658	1.33773	0.658321
109	2007	安庆市	100	3	0.65669	0.751223	0.958092	0.86405	1.10884	0.874161	1.26846
110	2007	安顺市	23	1	0.902037	0.88242	0.751021	0.766472	0.979841	1.02223	0.958532
111	2007	巴中市	18	1	0.989449	1	0.787696	0.788217	0.999339	0.989449	1.00999
112	2007	蚌埠市	95	3	0.643993	0.773977	0.975972	0.968965	1.00723	0.832058	1.21053
113	2007	保山市	27	1	0.960082	0.969388	0.763046	0.771421	0.989142	0.9904	0.99873
114	2007	亳州市	106	3	0.634483	0.570378	0.759214	0.71669	1.05933	1.11239	0.952303
115	2007	长沙市	55	2	1	1	0.943318	0.94454	0.998706	1	0.998706
116	2007	常德市	61	2	1	1	0.995333	0.955614	1.04156	1	1.04156
117	2007	常州市	72	3	0.995695	0.999209	0.994561	0.993161	1.00141	0.996483	1.00494
118	2007	郴州市	64	2	1	1	0.973708	0.976256	0.997389	1	0.997389
119	2007	成都市	2	1	0.784089	0.745478	0.927459	0.935746	0.991144	1.05179	0.942337
120	2007	池州市	107	3	0.686162	0.730961	0.658547	0.651114	1.01142	0.938711	1.07745
121	2007	滁州市	102	3	0.680842	0.662742	0.99019	0.89449	1.10699	1.02731	1.07756
122	2007	达州市	16	1	0.933916	0.938353	0.765271	0.766284	0.998677	0.995271	1.00342
123	2007	德阳市	6	1	0.921623	0.913446	0.911552	0.893193	1.02056	1.00895	1.0115
124	2007	鄂州市	48	2	1	0.994015	0.876058	0.923892	0.948225	1.00602	0.94255
125	2007	抚州市	41	2	1	0.982814	0.999889	0.995142	1.00477	1.01749	0.987502
126	2007	阜阳市	103	3	0.711495	0.731916	0.911336	0.940316	0.96918	0.972099	0.996998
127	2007	赣州市	38	2	1	0.984294	0.919324	0.879656	1.0451	1.01596	1.02868
128	2007	广安市	15	1	0.882433	0.812801	0.749758	0.763608	0.981862	1.08567	0.904384
129	2007	广元市	8	1	0.926122	0.922436	0.776493	0.835244	0.929659	1.004	0.925959
130	2007	贵阳市	20	1	0.769706	0.78006	0.987454	0.989516	0.997917	0.986727	1.01134
131	2007	杭州市	82	3	0.998745	1	0.996661	0.989367	1.00737	0.998745	1.00864
132	2007	合肥市	93	3	0.990137	1	0.995431	0.996012	0.999417	0.990137	1.00937
133	2007	衡阳市	58	2	1	1	0.911968	0.893893	1.02022	1	1.02022
134	2007	湖州市	86	3	0.986833	0.985136	0.99467	0.995592	0.999074	1.00172	0.997355
135	2007	怀化市	66	2	1	0.901138	0.999401	0.999464	0.999938	1.10971	0.901082
136	2007	淮安市	76	3	0.685226	0.743351	0.98437	0.976012	1.00856	0.921806	1.09412
137	2007	淮北市	98	3	0.697121	0.771186	0.985327	0.980217	1.00521	0.90396	1.11201
138	2007	淮南市	96	3	0.685652	0.712419	0.964157	0.966129	0.997959	0.962428	1.03692
139	2007	黄冈市	52	2	0.959353	0.982151	1	1	1	0.976788	1.02376
140	2007	黄山市	101	3	0.650873	0.711543	0.737435	0.79488	0.927732	0.914735	1.01421
141	2007	黄石市	44	2	0.986659	0.997106	0.94167	0.914871	1.02929	0.989523	1.04019
142	2007	吉安市	39	2	0.981706	0.932419	0.99651	0.996083	1.00043	1.05286	0.950203
143	2007	嘉兴市	85	3	1	0.957435	1	1	1	1.04446	0.957435
144	2007	金华市	88	3	0.883598	0.961702	1	1	1	0.918785	1.08839
145	2007	荆门市	49	2	1	0.999586	0.893012	0.89172	1.00145	1.00041	1.00103
146	2007	荆州市	51	2	1	1	0.93916	0.910555	1.03141	1	1.03141
147	2007	景德镇市	33	2	1	1	0.947719	0.962685	0.984454	1	0.984454
148	2007	九江市	35	2	1	1	0.937163	0.904646	1.03594	1	1.03594
149	2007	昆明市	24	1	0.74798	0.736026	0.961845	0.961319	1.00055	1.01624	0.984556
150	2007	乐山市	11	1	0.814396	0.848641	0.963246	0.936036	1.02907	0.959648	1.07234
151	2007	丽江市	29	1	0.99516	0.792852	0.805773	0.78623	1.02486	1.25517	0.816511
152	2007	丽水市	92	3	0.637457	0.630749	0.942554	0.871116	1.08201	1.01063	1.07062
153	2007	连云港市	75	3	0.694646	0.694762	0.998454	0.992875	1.00562	0.999833	1.00579
154	2007	临沧市	31	1	1	1	0.777346	0.841838	0.923392	1	0.923392
155	2007	六安市	105	3	0.68008	0.72996	0.909784	0.905441	1.0048	0.931668	1.07849
156	2007	六盘水市	21	1	0.885849	0.924195	0.957736	0.857011	1.11753	0.958509	1.1659
157	2007	娄底市	67	2	0.969372	0.995374	0.893607	0.887229	1.00719	0.973877	1.03421
158	2007	泸州市	5	1	0.79674	0.803117	0.859836	0.785819	1.09419	0.992059	1.10295
159	2007	马鞍山市	97	3	0.818422	0.888345	0.990726	0.988318	1.00244	0.921288	1.08808
160	2007	眉山市	13	1	0.829695	0.848325	0.839851	0.769827	1.09096	0.978039	1.11546
161	2007	绵阳市	7	1	0.817359	0.84318	0.937337	0.937285	1.00005	0.969378	1.03165
162	2007	内江市	10	1	0.760024	0.720346	0.798933	0.749746	1.0656	1.05508	1.00997
163	2007	南昌市	32	2	0.941481	0.937163	0.947475	0.948426	0.998997	1.00461	0.994416
164	2007	南充市	12	1	0.906435	0.801116	0.782416	0.732458	1.06821	1.13146	0.94409
165	2007	南京市	69	3	0.958443	0.996543	0.979638	0.975131	1.00462	0.961768	1.04456
166	2007	南通市	74	3	1	1	1	0.9978	1.00221	1	1.00221
167	2007	宁波市	83	3	1	1	0.99764	0.986026	1.01178	1	1.01178
168	2007	攀枝花市	4	1	0.755923	0.76105	0.978603	0.985255	0.993248	0.993263	0.999985
169	2007	萍乡市	34	2	1	0.988189	0.935105	0.948399	0.985983	1.01195	0.974338
170	2007	普洱市	30	1	0.972943	0.9727	0.759199	0.794621	0.955422	1.00025	0.955184
171	2007	曲靖市	25	1	0.725134	0.799982	0.873552	0.841408	1.0382	0.906437	1.14537
172	2007	衢州市	89	3	0.697672	0.821195	0.994713	0.970927	1.0245	0.849581	1.20589
173	2007	上海市	68	3	1	1	0.995472	0.974234	1.0218	1	1.0218
174	2007	上饶市	42	2	0.989032	0.977424	0.907443	0.889828	1.0198	1.01188	1.00783
175	2007	邵阳市	59	2	1	0.989458	0.997866	0.998103	0.999763	1.01065	0.989223
176	2007	绍兴市	87	3	1	1	1	1	1	1	1
177	2007	十堰市	45	2	0.883081	0.886623	0.950373	0.944855	1.00584	0.996005	1.00987
178	2007	苏州市	73	3	1	1	1	1	1	1	1
179	2007	宿迁市	81	3	0.704446	0.7371	0.898523	0.810388	1.10876	0.9557	1.16015
180	2007	宿州市	104	3	0.636774	0.631302	0.817368	0.795755	1.02716	1.00867	1.01833
181	2007	随州市	54	2	1	0.961807	1	1	1	1.03971	0.961807
182	2007	遂宁市	9	1	0.861494	0.829747	0.732391	0.761435	0.961857	1.03826	0.926412
183	2007	台州市	91	3	0.994914	1	0.999378	0.999419	0.999959	0.994914	1.00507
184	2007	泰州市	80	3	0.889424	0.888207	1	1	1	1.00137	0.998632
185	2007	铜陵市	99	3	0.720636	0.857331	0.993876	0.984691	1.00933	0.840557	1.20078
186	2007	温州市	84	3	0.996961	1	0.9955	0.991193	1.00435	0.996961	1.00741
187	2007	无锡市	70	3	1	1	0.99688	0.999545	0.997334	1	0.997334
188	2007	芜湖市	94	3	0.986535	0.987459	0.995593	1	0.995593	0.999064	0.996526
189	2007	武汉市	43	2	0.809965	0.82281	0.912991	0.912867	1.00014	0.984389	1.016
190	2007	咸宁市	53	2	0.983245	0.992851	0.976479	0.997705	0.978725	0.990325	0.988287
191	2007	湘潭市	57	2	0.997225	1	0.938479	0.906784	1.03495	0.997225	1.03783
192	2007	襄阳市	47	2	0.968201	0.96555	0.963073	0.955417	1.00801	1.00274	1.00525
193	2007	孝感市	50	2	0.997516	0.977013	0.975831	0.975667	1.00017	1.02099	0.979612
194	2007	新余市	36	2	1	1	0.927222	0.84862	1.09262	1	1.09262
195	2007	徐州市	71	3	0.805456	0.859208	0.985412	0.984382	1.00105	0.93744	1.06785
196	2007	宣城市	108	3	0.668954	0.681124	0.914811	0.815739	1.12145	0.982134	1.14185
197	2007	雅安市	17	1	0.849113	0.876219	0.737873	0.763205	0.966809	0.969065	0.997672
198	2007	盐城市	77	3	0.82837	0.822007	1	1	1	1.00774	0.992318
199	2007	扬州市	78	3	0.860312	0.868762	1	1	1	0.990273	1.00982
200	2007	宜宾市	14	1	0.748204	0.756265	0.956424	0.962191	0.994007	0.989341	1.00472
201	2007	宜昌市	46	2	1	1	0.927544	0.895689	1.03557	1	1.03557
202	2007	宜春市	40	2	0.988945	0.99922	0.981386	0.996363	0.984968	0.989717	0.995202
203	2007	益阳市	63	2	1	0.997148	0.954989	0.983269	0.971239	1.00286	0.968469
204	2007	鹰潭市	37	2	1	1	1	1	1	1	1
205	2007	永州市	65	2	1	0.99321	0.996704	0.998461	0.99824	1.00684	0.991462
206	2007	玉溪市	26	1	1	1	0.950331	0.987442	0.962417	1	0.962417
207	2007	岳阳市	60	2	0.996504	0.989041	0.938956	0.944617	0.994007	1.00754	0.986563
208	2007	张家界市	62	2	1	0.916659	0.998309	0.999949	0.998359	1.09092	0.915155
209	2007	昭通市	28	1	0.819933	0.867397	0.726709	0.749819	0.969179	0.94528	1.02528
210	2007	镇江市	79	3	0.989827	1	0.989436	0.988201	1.00125	0.989827	1.01154
211	2007	重庆市	1	1	0.737218	0.709961	0.969978	0.976222	0.993604	1.03839	0.956867
212	2007	舟山市	90	3	0.775662	0.804313	1	0.977261	1.02327	0.964378	1.06107
213	2007	株洲市	56	2	0.962402	0.97693	0.951538	0.944666	1.00727	0.98513	1.02248
214	2007	资阳市	19	1	0.776708	0.753254	0.79807	0.743562	1.07331	1.03114	1.0409
215	2007	自贡市	3	1	0.768903	0.770679	0.958508	0.955195	1.00347	0.997695	1.00579
216	2007	遵义市	22	1	0.859791	1	0.968173	0.854425	1.13313	0.859791	1.31791
217	2008	安庆市	100	3	0.815131	0.65669	0.966427	0.958092	1.0087	1.24127	0.812634
218	2008	安顺市	23	1	0.707609	0.902037	0.63311	0.751021	0.842999	0.784457	1.07463
219	2008	巴中市	18	1	0.796568	0.989449	0.792311	0.787696	1.00586	0.805062	1.24942
220	2008	蚌埠市	95	3	0.821605	0.643993	0.985382	0.975972	1.00964	1.2758	0.791381
221	2008	保山市	27	1	0.936477	0.960082	0.731376	0.763046	0.958496	0.975414	0.982655
222	2008	亳州市	106	3	0.673446	0.634483	0.713305	0.759214	0.939531	1.06141	0.885174
223	2008	长沙市	55	2	1	1	0.932536	0.943318	0.98857	1	0.98857
224	2008	常德市	61	2	1	1	0.985636	0.995333	0.990257	1	0.990257
225	2008	常州市	72	3	0.965266	0.995695	0.99765	0.994561	1.00311	0.969439	1.03473
226	2008	郴州市	64	2	1	1	0.943907	0.973708	0.969394	1	0.969394
227	2008	成都市	2	1	0.883394	0.784089	0.907416	0.927459	0.978389	1.12665	0.868406
228	2008	池州市	107	3	0.748812	0.686162	0.643042	0.658547	0.976455	1.0913	0.894759
229	2008	滁州市	102	3	0.754661	0.680842	0.968718	0.99019	0.978315	1.10842	0.88262
230	2008	达州市	16	1	0.71874	0.933916	0.76611	0.765271	1.0011	0.769598	1.3008
231	2008	德阳市	6	1	0.7856	0.921623	0.927067	0.911552	1.01702	0.85241	1.19311
232	2008	鄂州市	48	2	1	1	0.969635	0.876058	1.10682	1	1.10682
233	2008	抚州市	41	2	1	1	0.994491	0.999889	0.994602	1	0.994602
234	2008	阜阳市	103	3	0.816364	0.711495	0.872374	0.911336	0.957247	1.14739	0.83428
235	2008	赣州市	38	2	1	1	0.932191	0.919324	1.014	1	1.014
236	2008	广安市	15	1	0.689087	0.882433	0.679894	0.749758	0.906818	0.780895	1.16125
237	2008	广元市	8	1	0.693321	0.926122	0.725138	0.776493	0.933863	0.748627	1.24743
238	2008	贵阳市	20	1	0.910281	0.769706	0.980817	0.987454	0.993279	1.18263	0.839887
239	2008	杭州市	82	3	1	0.998745	1	0.996661	1.00335	1.00126	1.00209
240	2008	合肥市	93	3	1	0.990137	0.995988	0.995431	1.00056	1.00996	0.990691
241	2008	衡阳市	58	2	1	1	0.876487	0.911968	0.961094	1	0.961094
242	2008	湖州市	86	3	1	0.986833	0.99664	0.99467	1.00198	1.01334	0.988788
243	2008	怀化市	66	2	0.999541	1	0.996003	0.999401	0.9966	0.999541	0.997057
244	2008	淮安市	76	3	0.885846	0.685226	0.986124	0.98437	1.00178	1.29278	0.774905
245	2008	淮北市	98	3	0.732769	0.697121	0.992198	0.985327	1.00697	1.05114	0.957986
246	2008	淮南市	96	3	0.873794	0.685652	0.981958	0.964157	1.01846	1.2744	0.799171
247	2008	黄冈市	52	2	1	0.959353	0.990744	1	0.990744	1.04237	0.950473
248	2008	黄山市	101	3	0.68591	0.650873	0.711812	0.737435	0.965254	1.05383	0.915948
249	2008	黄石市	44	2	0.98071	0.986659	0.947286	0.94167	1.00596	0.993971	1.01207
250	2008	吉安市	39	2	1	0.981706	0.999281	0.99651	1.00278	1.01863	0.984435
251	2008	嘉兴市	85	3	1	1	1	1	1	1	1
252	2008	金华市	88	3	0.988598	0.883598	1	1	1	1.11883	0.893789
253	2008	荆门市	49	2	1	1	0.938872	0.893012	1.05135	1	1.05135
254	2008	荆州市	51	2	0.999631	1	0.942372	0.93916	1.00342	0.999631	1.00379
255	2008	景德镇市	33	2	1	1	0.949733	0.947719	1.00213	1	1.00213
256	2008	九江市	35	2	0.986681	1	0.946394	0.937163	1.00985	0.986681	1.02348
257	2008	昆明市	24	1	0.851118	0.74798	0.962292	0.961845	1.00046	1.13789	0.87923
258	2008	乐山市	11	1	0.982223	0.814396	0.950951	0.963246	0.987236	1.20608	0.818553
259	2008	丽江市	29	1	0.821907	0.99516	0.778188	0.805773	0.965765	0.825904	1.16934
260	2008	丽水市	92	3	0.740369	0.637457	0.984307	0.942554	1.0443	1.16144	0.899139
261	2008	连云港市	75	3	0.828887	0.694646	1	0.998454	1.00155	1.19325	0.839344
262	2008	临沧市	31	1	0.698967	1	0.813676	0.777346	1.04674	0.698967	1.49755
263	2008	六安市	105	3	0.839496	0.68008	0.859088	0.909784	0.944278	1.23441	0.764964
264	2008	六盘水市	21	1	0.972089	0.885849	0.956115	0.957736	0.998308	1.09735	0.909742
265	2008	娄底市	67	2	1	0.969372	0.96427	0.893607	1.07908	1.0316	1.04603
266	2008	泸州市	5	1	0.963596	0.79674	0.91425	0.859836	1.06329	1.20942	0.879167
267	2008	马鞍山市	97	3	0.868362	0.818422	0.995012	0.990726	1.00433	1.06102	0.946566
268	2008	眉山市	13	1	0.893065	0.829695	0.907361	0.839851	1.08038	1.07638	1.00372
269	2008	绵阳市	7	1	0.763112	0.817359	0.897414	0.937337	0.957408	0.933631	1.02547
270	2008	内江市	10	1	0.759409	0.760024	0.812598	0.798933	1.0171	0.99919	1.01793
271	2008	南昌市	32	2	0.933909	0.941481	0.944813	0.947475	0.99719	0.991958	1.00527
272	2008	南充市	12	1	0.910967	0.906435	0.941136	0.782416	1.20286	1.005	1.19687
273	2008	南京市	69	3	1	0.958443	1	0.979638	1.02079	1.04336	0.978364
274	2008	南通市	74	3	1	1	1	1	1	1	1
275	2008	宁波市	83	3	1	1	1	0.99764	1.00236	1	1.00236
276	2008	攀枝花市	4	1	0.840128	0.755923	0.975146	0.978603	0.996467	1.11139	0.896592
277	2008	萍乡市	34	2	1	1	0.967334	0.935105	1.03446	1	1.03446
278	2008	普洱市	30	1	0.950068	0.972943	0.704222	0.759199	0.927586	0.976489	0.949919
279	2008	曲靖市	25	1	0.688138	0.725134	0.858701	0.873552	0.982999	0.948981	1.03585
280	2008	衢州市	89	3	0.803436	0.697672	0.998536	0.994713	1.00384	1.15159	0.871698
281	2008	上海市	68	3	1	1	1	0.995472	1.00455	1	1.00455
282	2008	上饶市	42	2	0.996924	0.989032	0.946004	0.907443	1.04249	1.00798	1.03424
283	2008	邵阳市	59	2	1	1	1	0.997866	1.00214	1	1.00214
284	2008	绍兴市	87	3	1	1	1	1	1	1	1
285	2008	十堰市	45	2	0.933302	0.883081	0.954039	0.950373	1.00386	1.05687	0.949839
286	2008	苏州市	73	3	1	1	1	1	1	1	1
287	2008	宿迁市	81	3	0.704647	0.704446	0.953031	0.898523	1.06066	1.00029	1.06036
288	2008	宿州市	104	3	0.668348	0.636774	0.894834	0.817368	1.09478	1.04958	1.04306
289	2008	随州市	54	2	1	1	1	1	1	1	1
290	2008	遂宁市	9	1	0.899397	0.861494	0.741708	0.732391	1.01272	1.044	0.970041
291	2008	台州市	91	3	1	0.994914	1	0.999378	1.00062	1.00511	0.995533
292	2008	泰州市	80	3	1	0.889424	1	1	1	1.12432	0.889424
293	2008	铜陵市	99	3	0.934599	0.720636	0.992533	0.993876	0.998649	1.29691	0.770022
294	2008	温州市	84	3	1	0.996961	0.99945	0.9955	1.00397	1.00305	1.00092
295	2008	无锡市	70	3	1	1	1	0.99688	1.00313	1	1.00313
296	2008	芜湖市	94	3	1	0.986535	0.993595	0.995593	0.997993	1.01365	0.984555
297	2008	武汉市	43	2	0.781969	0.809965	0.902468	0.912991	0.988474	0.965436	1.02386
298	2008	咸宁市	53	2	0.995041	0.983245	0.966734	0.976479	0.99002	1.012	0.978283
299	2008	湘潭市	57	2	0.992535	0.997225	0.943335	0.938479	1.00517	0.995297	1.00992
300	2008	襄阳市	47	2	1	0.968201	0.951246	0.963073	0.987719	1.03284	0.95631
301	2008	孝感市	50	2	0.993961	0.997516	0.986026	0.975831	1.01045	0.996436	1.01406
302	2008	新余市	36	2	0.962684	1	0.953241	0.927222	1.02806	0.962684	1.06791
303	2008	徐州市	71	3	0.984577	0.805456	0.990415	0.985412	1.00508	1.22238	0.822227
304	2008	宣城市	108	3	0.748372	0.668954	0.89136	0.914811	0.974365	1.11872	0.870965
305	2008	雅安市	17	1	0.820945	0.849113	0.741132	0.737873	1.00442	0.966826	1.03888
306	2008	盐城市	77	3	0.977635	0.82837	1	1	1	1.18019	0.84732
307	2008	扬州市	78	3	1	0.860312	0.996977	1	0.996977	1.16237	0.857711
308	2008	宜宾市	14	1	1	0.748204	0.933171	0.956424	0.975687	1.33653	0.730013
309	2008	宜昌市	46	2	1	1	0.921084	0.927544	0.993036	1	0.993036
310	2008	宜春市	40	2	1	0.988945	0.98699	0.981386	1.00571	1.01118	0.994592
311	2008	益阳市	63	2	0.994079	1	0.915856	0.954989	0.959023	0.994079	0.964735
312	2008	鹰潭市	37	2	1	1	1	1	1	1	1
313	2008	永州市	65	2	1	1	0.999351	0.996704	1.00266	1	1.00266
314	2008	玉溪市	26	1	0.964058	1	0.941722	0.950331	0.990941	0.964058	1.02789
315	2008	岳阳市	60	2	0.997359	0.996504	0.938325	0.938956	0.999327	1.00086	0.998471
316	2008	张家界市	62	2	1	1	0.994369	0.998309	0.996054	1	0.996054
317	2008	昭通市	28	1	0.886885	0.819933	0.731808	0.726709	1.00702	1.08166	0.930995
318	2008	镇江市	79	3	1	0.989827	0.9898	0.989436	1.00037	1.01028	0.990191
319	2008	重庆市	1	1	0.865545	0.737218	0.962557	0.969978	0.99235	1.17407	0.845223
320	2008	舟山市	90	3	0.857678	0.775662	1	1	1	1.10574	0.904374
321	2008	株洲市	56	2	0.973958	0.962402	0.948633	0.951538	0.996947	1.01201	0.985119
322	2008	资阳市	19	1	0.906678	0.776708	0.783806	0.79807	0.982126	1.16733	0.841341
323	2008	自贡市	3	1	0.848372	0.768903	0.954461	0.958508	0.995778	1.10336	0.9025
324	2008	遵义市	22	1	0.968152	0.859791	0.971849	0.968173	1.0038	1.12603	0.891447
325	2009	安庆市	100	3	0.938325	0.815131	0.949617	0.966427	0.982606	1.15114	0.853598
326	2009	安顺市	23	1	0.912761	0.707609	0.712919	0.63311	1.12606	1.28992	0.872967
327	2009	巴中市	18	1	0.891796	0.796568	0.793149	0.792311	1.00106	1.11955	0.894161
328	2009	蚌埠市	95	3	0.946695	0.821605	0.964866	0.985382	0.97918	1.15225	0.849798
329	2009	保山市	27	1	0.894954	0.936477	0.712632	0.731376	0.974372	0.95566	1.01958
330	2009	亳州市	106	3	0.973856	0.673446	0.725866	0.713305	1.01761	1.44608	0.703703
331	2009	长沙市	55	2	1	1	0.938019	0.932536	1.00588	1	1.00588
332	2009	常德市	61	2	0.971021	1	0.97404	0.985636	0.988235	0.971021	1.01773
333	2009	常州市	72	3	1	0.965266	1	0.99765	1.00236	1.03598	0.96754
334	2009	郴州市	64	2	1	1	0.960387	0.943907	1.01746	1	1.01746
335	2009	成都市	2	1	0.773823	0.883394	0.926676	0.907416	1.02123	0.875966	1.16583
336	2009	池州市	107	3	0.885211	0.748812	0.746706	0.643042	1.16121	1.18215	0.982282
337	2009	滁州市	102	3	0.984339	0.754661	0.894999	0.968718	0.9239	1.30435	0.708324
338	2009	达州市	16	1	0.926349	0.71874	0.828341	0.76611	1.08123	1.28885	0.83891
339	2009	德阳市	6	1	0.644264	0.7856	0.903602	0.927067	0.974689	0.820092	1.18851
340	2009	鄂州市	48	2	1	1	0.864365	0.969635	0.891434	1	0.891434
341	2009	抚州市	41	2	1	1	0.990569	0.994491	0.996056	1	0.996056
342	2009	阜阳市	103	3	0.844686	0.816364	0.866671	0.872374	0.993462	1.03469	0.960152
343	2009	赣州市	38	2	0.994435	1	0.963523	0.932191	1.03361	0.994435	1.0394
344	2009	广安市	15	1	0.911256	0.689087	0.741047	0.679894	1.08994	1.32241	0.824211
345	2009	广元市	8	1	0.903464	0.693321	0.752474	0.725138	1.0377	1.3031	0.796332
346	2009	贵阳市	20	1	0.798485	0.910281	0.980552	0.980817	0.99973	0.877185	1.1397
347	2009	杭州市	82	3	1	1	0.999904	1	0.999904	1	0.999904
348	2009	合肥市	93	3	0.944992	1	1	0.995988	1.00403	0.944992	1.06247
349	2009	衡阳市	58	2	1	1	0.908861	0.876487	1.03694	1	1.03694
350	2009	湖州市	86	3	1	1	0.999668	0.99664	1.00304	1	1.00304
351	2009	怀化市	66	2	1	0.999541	0.980081	0.996003	0.984014	1.00046	0.983562
352	2009	淮安市	76	3	0.976809	0.885846	0.985916	0.986124	0.99979	1.10268	0.906686
353	2009	淮北市	98	3	0.952822	0.732769	0.995848	0.992198	1.00368	1.30031	0.77188
354	2009	淮南市	96	3	0.931034	0.873794	0.978614	0.981958	0.996594	1.06551	0.935323
355	2009	黄冈市	52	2	1	1	0.998408	0.990744	1.00774	1	1.00774
356	2009	黄山市	101	3	0.87615	0.68591	0.705324	0.711812	0.990885	1.27736	0.775732
357	2009	黄石市	44	2	0.97184	0.98071	0.93581	0.947286	0.987885	0.990955	0.996902
358	2009	吉安市	39	2	1	1	1	0.999281	1.00072	1	1.00072
359	2009	嘉兴市	85	3	1	1	1	1	1	1	1
360	2009	金华市	88	3	1	0.988598	1	1	1	1.01153	0.988598
361	2009	荆门市	49	2	0.994176	1	0.907026	0.938872	0.966081	0.994176	0.971741
362	2009	荆州市	51	2	0.993284	0.999631	0.942673	0.942372	1.00032	0.99365	1.00671
363	2009	景德镇市	33	2	0.990654	1	0.978682	0.949733	1.03048	0.990654	1.0402
364	2009	九江市	35	2	0.997419	0.986681	0.934551	0.946394	0.987486	1.01088	0.976855
365	2009	昆明市	24	1	0.789974	0.851118	0.962197	0.962292	0.999901	0.928161	1.07729
366	2009	乐山市	11	1	0.890736	0.982223	0.935372	0.950951	0.983617	0.906857	1.08464
367	2009	丽江市	29	1	0.87618	0.821907	0.765673	0.778188	0.983918	1.06603	0.92297
368	2009	丽水市	92	3	1	0.740369	0.970138	0.984307	0.985605	1.35068	0.729712
369	2009	连云港市	75	3	0.945301	0.828887	0.982725	1	0.982725	1.14045	0.861701
370	2009	临沧市	31	1	1	0.698967	0.759725	0.813676	0.933695	1.43068	0.652621
371	2009	六安市	105	3	0.890415	0.839496	0.726194	0.859088	0.845308	1.06065	0.796968
372	2009	六盘水市	21	1	0.880879	0.972089	0.93659	0.956115	0.979579	0.906171	1.08101
373	2009	娄底市	67	2	0.800694	1	0.96697	0.96427	1.0028	0.800694	1.25241
374	2009	泸州市	5	1	0.990865	0.963596	0.786174	0.91425	0.859911	1.0283	0.836246
375	2009	马鞍山市	97	3	1	0.868362	0.996078	0.995012	1.00107	1.15159	0.869292
376	2009	眉山市	13	1	0.865791	0.893065	0.932622	0.907361	1.02784	0.96946	1.06022
377	2009	绵阳市	7	1	0.735449	0.763112	0.839147	0.897414	0.935073	0.96375	0.970244
378	2009	内江市	10	1	0.820583	0.759409	0.798213	0.812598	0.982298	1.08055	0.909068
379	2009	南昌市	32	2	0.989971	0.933909	0.933918	0.944813	0.988469	1.06003	0.932492
380	2009	南充市	12	1	1	0.910967	0.809789	0.941136	0.860438	1.09773	0.783831
381	2009	南京市	69	3	1	1	0.989993	1	0.989993	1	0.989993
382	2009	南通市	74	3	1	1	1	1	1	1	1
383	2009	宁波市	83	3	1	1	1	1	1	1	1
384	2009	攀枝花市	4	1	0.724563	0.840128	0.949086	0.975146	0.973276	0.862443	1.12851
385	2009	萍乡市	34	2	1	1	0.998219	0.967334	1.03193	1	1.03193
386	2009	普洱市	30	1	0.884619	0.950068	0.713595	0.704222	1.01331	0.931111	1.08828
387	2009	曲靖市	25	1	0.749243	0.688138	0.925297	0.858701	1.07755	1.0888	0.989674
388	2009	衢州市	89	3	1	0.803436	1	0.998536	1.00147	1.24466	0.804613
389	2009	上海市	68	3	1	1	1	1	1	1	1
390	2009	上饶市	42	2	0.914424	0.996924	1	0.946004	1.05708	0.917246	1.15245
391	2009	邵阳市	59	2	1	1	0.993176	1	0.993176	1	0.993176
392	2009	绍兴市	87	3	1	1	1	1	1	1	1
393	2009	十堰市	45	2	0.884168	0.933302	0.940355	0.954039	0.985657	0.947354	1.04043
394	2009	苏州市	73	3	1	1	1	1	1	1	1
395	2009	宿迁市	81	3	1	0.704647	0.881104	0.953031	0.924528	1.41915	0.651466
396	2009	宿州市	104	3	0.79884	0.668348	0.882199	0.894834	0.98588	1.19524	0.824835
397	2009	随州市	54	2	1	1	1	1	1	1	1
398	2009	遂宁市	9	1	0.917677	0.899397	0.744901	0.741708	1.00431	1.02032	0.9843
399	2009	台州市	91	3	1	1	1	1	1	1	1
400	2009	泰州市	80	3	1	1	0.999876	1	0.999876	1	0.999876
401	2009	铜陵市	99	3	0.97498	0.934599	1	0.992533	1.00752	1.04321	0.965795
402	2009	温州市	84	3	1	1	0.999459	0.99945	1.00001	1	1.00001
403	2009	无锡市	70	3	1	1	1	1	1	1	1
404	2009	芜湖市	94	3	0.999573	1	0.995687	0.993595	1.00211	0.999573	1.00253
405	2009	武汉市	43	2	0.804983	0.781969	0.887482	0.902468	0.983395	1.02943	0.955279
406	2009	咸宁市	53	2	0.989228	0.995041	0.969111	0.966734	1.00246	0.994158	1.00835
407	2009	湘潭市	57	2	1	0.992535	0.927779	0.943335	0.983509	1.00752	0.976167
408	2009	襄阳市	47	2	0.984283	1	0.949303	0.951246	0.997958	0.984283	1.01389
409	2009	孝感市	50	2	1	0.993961	1	0.986026	1.01417	1.00608	1.00805
410	2009	新余市	36	2	0.796275	0.962684	0.98132	0.953241	1.02946	0.827141	1.2446
411	2009	徐州市	71	3	1	0.984577	0.992024	0.990415	1.00162	1.01567	0.986176
412	2009	宣城市	108	3	1	0.748372	0.904492	0.89136	1.01473	1.33623	0.759398
413	2009	雅安市	17	1	0.753534	0.820945	0.820587	0.741132	1.10721	0.917886	1.20626
414	2009	盐城市	77	3	0.976372	0.977635	1	1	1	0.998708	1.00129
415	2009	扬州市	78	3	1	1	0.813393	0.996977	0.815859	1	0.815859
416	2009	宜宾市	14	1	0.764165	1	0.922045	0.933171	0.988077	0.764165	1.29301
417	2009	宜昌市	46	2	1	1	0.91792	0.921084	0.996565	1	0.996565
418	2009	宜春市	40	2	1	1	1	0.98699	1.01318	1	1.01318
419	2009	益阳市	63	2	1	0.994079	0.967205	0.915856	1.05607	1.00596	1.04981
420	2009	鹰潭市	37	2	1	1	0.991489	1	0.991489	1	0.991489
421	2009	永州市	65	2	1	1	0.979701	0.999351	0.980337	1	0.980337
422	2009	玉溪市	26	1	0.763901	0.964058	0.940862	0.941722	0.999086	0.792381	1.26087
423	2009	岳阳市	60	2	1	0.997359	0.897738	0.938325	0.956746	1.00265	0.954219
424	2009	张家界市	62	2	0.95781	1	1	0.994369	1.00566	0.95781	1.04996
425	2009	昭通市	28	1	0.860887	0.886885	0.811612	0.731808	1.10905	0.970687	1.14254
426	2009	镇江市	79	3	0.998315	1	0.989581	0.9898	0.999779	0.998315	1.00147
427	2009	重庆市	1	1	0.798545	0.865545	0.953455	0.962557	0.990544	0.922593	1.07365
428	2009	舟山市	90	3	1	0.857678	1	1	1	1.16594	0.857678
429	2009	株洲市	56	2	0.981036	0.973958	0.937935	0.948633	0.988722	1.00727	0.981589
430	2009	资阳市	19	1	0.955213	0.906678	0.800801	0.783806	1.02168	1.05353	0.969771
431	2009	自贡市	3	1	0.726974	0.848372	0.929445	0.954461	0.97379	0.856904	1.13641
432	2009	遵义市	22	1	0.890772	0.968152	0.935078	0.971849	0.962164	0.920075	1.04574
433	2010	安庆市	100	3	0.934872	0.938325	0.920276	0.949617	0.969102	0.99632	0.972682
434	2010	安顺市	23	1	0.918518	0.912761	0.865294	0.712919	1.21373	1.00631	1.20613
435	2010	巴中市	18	1	0.854474	0.891796	0.789129	0.793149	0.994933	0.95815	1.03839
436	2010	蚌埠市	95	3	0.895701	0.946695	0.945452	0.964866	0.979879	0.946135	1.03567
437	2010	保山市	27	1	1	0.894954	1	0.712632	1.40325	1.11738	1.25584
438	2010	亳州市	106	3	0.737978	0.973856	0.716482	0.725866	0.987072	0.757789	1.30257
439	2010	长沙市	55	2	1	1	0.937335	0.938019	0.999271	1	0.999271
440	2010	常德市	61	2	0.79162	0.971021	0.968448	0.97404	0.994259	0.815244	1.21958
441	2010	常州市	72	3	1	1	1	1	1	1	1
442	2010	郴州市	64	2	1	1	0.982781	0.960387	1.02332	1	1.02332
443	2010	成都市	2	1	0.755927	0.773823	0.889994	0.926676	0.960416	0.976873	0.983153
444	2010	池州市	107	3	0.90842	0.885211	0.843512	0.746706	1.12964	1.02622	1.10078
445	2010	滁州市	102	3	0.989942	0.984339	0.92563	0.894999	1.03423	1.00569	1.02837
446	2010	达州市	16	1	0.857901	0.926349	0.753051	0.828341	0.909107	0.92611	0.981641
447	2010	德阳市	6	1	0.734988	0.644264	0.882115	0.903602	0.976221	1.14082	0.855721
448	2010	鄂州市	48	2	1	1	0.857534	0.864365	0.992097	1	0.992097
449	2010	抚州市	41	2	0.936917	1	0.99825	0.990569	1.00775	0.936917	1.07561
450	2010	阜阳市	103	3	0.767175	0.844686	0.867493	0.866671	1.00095	0.908237	1.10208
451	2010	赣州市	38	2	0.7876	0.994435	0.971734	0.963523	1.00852	0.792008	1.27337
452	2010	广安市	15	1	0.971554	0.911256	0.794398	0.741047	1.072	1.06617	1.00546
453	2010	广元市	8	1	0.900993	0.903464	0.800164	0.752474	1.06338	0.997265	1.06629
454	2010	贵阳市	20	1	0.807729	0.798485	0.97636	0.980552	0.995725	1.01158	0.984329
455	2010	杭州市	82	3	1	1	0.997074	0.999904	0.99717	1	0.99717
456	2010	合肥市	93	3	0.963656	0.944992	0.992495	1	0.992495	1.01975	0.973273
457	2010	衡阳市	58	2	0.993489	1	0.845366	0.908861	0.930138	0.993489	0.936234
458	2010	湖州市	86	3	1	1	1	0.999668	1.00033	1	1.00033
459	2010	怀化市	66	2	1	1	0.990982	0.980081	1.01112	1	1.01112
460	2010	淮安市	76	3	0.97179	0.976809	0.988111	0.985916	1.00223	0.994862	1.0074
461	2010	淮北市	98	3	0.968544	0.952822	1	0.995848	1.00417	1.0165	0.98787
462	2010	淮南市	96	3	0.936298	0.931034	0.978989	0.978614	1.00038	1.00565	0.994759
463	2010	黄冈市	52	2	0.905116	1	1	0.998408	1.0016	0.905116	1.10659
464	2010	黄山市	101	3	0.808843	0.87615	0.794715	0.705324	1.12674	0.923178	1.2205
465	2010	黄石市	44	2	0.876116	0.97184	0.915596	0.93581	0.9784	0.901502	1.0853
466	2010	吉安市	39	2	1	1	1	1	1	1	1
467	2010	嘉兴市	85	3	1	1	1	1	1	1	1
468	2010	金华市	88	3	0.992569	1	1	1	1	0.992569	1.00749
469	2010	荆门市	49	2	0.949368	0.994176	0.906003	0.907026	0.998872	0.95493	1.04602
470	2010	荆州市	51	2	0.93237	0.993284	0.91292	0.942673	0.968438	0.938675	1.03171
471	2010	景德镇市	33	2	0.97137	0.990654	0.953403	0.978682	0.97417	0.980534	0.99351
472	2010	九江市	35	2	0.933199	0.997419	0.933102	0.934551	0.998449	0.935614	1.06716
473	2010	昆明市	24	1	0.823268	0.789974	0.945903	0.962197	0.983065	1.04215	0.943309
474	2010	乐山市	11	1	0.908564	0.890736	0.912432	0.935372	0.975476	1.02001	0.956334
475	2010	丽江市	29	1	0.857947	0.87618	0.777969	0.765673	1.01606	0.979189	1.03765
476	2010	丽水市	92	3	1	1	0.998807	0.970138	1.02955	1	1.02955
477	2010	连云港市	75	3	0.97185	0.945301	0.947281	0.982725	0.963933	1.02808	0.937601
478	2010	临沧市	31	1	0.91547	1	0.749399	0.759725	0.986409	0.91547	1.07749
479	2010	六安市	105	3	0.832637	0.890415	0.771729	0.726194	1.0627	0.93511	1.13645
480	2010	六盘水市	21	1	0.946911	0.880879	0.917718	0.93659	0.979851	1.07496	0.911523
481	2010	娄底市	67	2	0.656475	0.800694	0.97846	0.96697	1.01188	0.819883	1.23418
482	2010	泸州市	5	1	0.928712	0.990865	0.82707	0.786174	1.05202	0.937273	1.12242
483	2010	马鞍山市	97	3	1	1	0.992857	0.996078	0.996766	1	0.996766
484	2010	眉山市	13	1	0.969845	0.865791	0.875574	0.932622	0.93883	1.12018	0.838103
485	2010	绵阳市	7	1	0.767165	0.735449	0.816552	0.839147	0.973074	1.04312	0.932847
486	2010	内江市	10	1	0.840905	0.820583	0.783806	0.798213	0.981951	1.02476	0.958221
487	2010	南昌市	32	2	0.930499	0.989971	0.918106	0.933918	0.983069	0.939925	1.0459
488	2010	南充市	12	1	0.94349	1	0.907433	0.809789	1.12058	0.94349	1.1877
489	2010	南京市	69	3	1	1	0.980876	0.989993	0.990791	1	0.990791
490	2010	南通市	74	3	1	1	1	1	1	1	1
491	2010	宁波市	83	3	1	1	0.994958	1	0.994958	1	0.994958
492	2010	攀枝花市	4	1	0.802204	0.724563	0.901584	0.949086	0.94995	1.10716	0.858009
493	2010	萍乡市	34	2	1	1	0.998907	0.998219	1.00069	1	1.00069
494	2010	普洱市	30	1	0.989854	0.884619	0.72116	0.713595	1.0106	1.11896	0.903159
495	2010	曲靖市	25	1	0.900751	0.749243	0.907179	0.925297	0.980419	1.20222	0.815511
496	2010	衢州市	89	3	0.984585	1	0.965806	1	0.965806	0.984585	0.980927
497	2010	上海市	68	3	1	1	0.969089	1	0.969089	1	0.969089
498	2010	上饶市	42	2	1	0.914424	1	1	1	1.09358	0.914424
499	2010	邵阳市	59	2	1	1	1	0.993176	1.00687	1	1.00687
500	2010	绍兴市	87	3	0.955744	1	1	1	1	0.955744	1.04631
501	2010	十堰市	45	2	0.77572	0.884168	0.926098	0.940355	0.984839	0.877344	1.12252
502	2010	苏州市	73	3	1	1	1	1	1	1	1
503	2010	宿迁市	81	3	0.90086	1	0.916084	0.881104	1.0397	0.90086	1.15412
504	2010	宿州市	104	3	0.696284	0.79884	0.79787	0.882199	0.90441	0.871619	1.03762
505	2010	随州市	54	2	0.907157	1	0.99943	1	0.99943	0.907157	1.10172
506	2010	遂宁市	9	1	0.933492	0.917677	0.755556	0.744901	1.0143	1.01723	0.997118
507	2010	台州市	91	3	1	1	1	1	1	1	1
508	2010	泰州市	80	3	1	1	0.999883	0.999876	1.00001	1	1.00001
509	2010	铜陵市	99	3	1	0.97498	1	1	1	1.02566	0.97498
510	2010	温州市	84	3	1	1	1	0.999459	1.00054	1	1.00054
511	2010	无锡市	70	3	1	1	1	1	1	1	1
512	2010	芜湖市	94	3	1	0.999573	1	0.995687	1.00433	1.00043	1.0039
513	2010	武汉市	43	2	0.711918	0.804983	0.850767	0.887482	0.95863	0.884389	1.08395
514	2010	咸宁市	53	2	0.86736	0.989228	0.997771	0.969111	1.02957	0.876805	1.17423
515	2010	湘潭市	57	2	0.89236	1	0.909251	0.927779	0.98003	0.89236	1.09824
516	2010	襄阳市	47	2	0.910487	0.984283	0.925269	0.949303	0.974682	0.925026	1.05368
517	2010	孝感市	50	2	0.75119	1	0.99341	1	0.99341	0.75119	1.32245
518	2010	新余市	36	2	0.756437	0.796275	0.991727	0.98132	1.0106	0.949969	1.06383
519	2010	徐州市	71	3	1	1	1	0.992024	1.00804	1	1.00804
520	2010	宣城市	108	3	1	1	0.974691	0.904492	1.07761	1	1.07761
521	2010	雅安市	17	1	0.838321	0.753534	0.920434	0.820587	1.12168	1.11252	1.00823
522	2010	盐城市	77	3	0.972184	0.976372	0.965598	1	0.965598	0.995711	0.969758
523	2010	扬州市	78	3	1	1	0.973473	0.813393	1.19681	1	1.19681
524	2010	宜宾市	14	1	0.874147	0.764165	0.914959	0.922045	0.992315	1.14392	0.867467
525	2010	宜昌市	46	2	0.799077	1	0.90904	0.91792	0.990325	0.799077	1.23934
526	2010	宜春市	40	2	0.762185	1	0.978095	1	0.978095	0.762185	1.28328
527	2010	益阳市	63	2	0.912872	1	0.970436	0.967205	1.00334	0.912872	1.0991
528	2010	鹰潭市	37	2	1	1	0.999748	0.991489	1.00833	1	1.00833
529	2010	永州市	65	2	1	1	0.996841	0.979701	1.0175	1	1.0175
530	2010	玉溪市	26	1	0.92823	0.763901	0.949361	0.940862	1.00903	1.21512	0.8304
531	2010	岳阳市	60	2	0.959757	1	0.841673	0.897738	0.937548	0.959757	0.97686
532	2010	张家界市	62	2	1	0.95781	1	1	1	1.04405	0.95781
533	2010	昭通市	28	1	1	0.860887	0.813728	0.811612	1.00261	1.16159	0.863132
534	2010	镇江市	79	3	1	0.998315	0.996246	0.989581	1.00673	1.00169	1.00504
535	2010	重庆市	1	1	0.742093	0.798545	0.940019	0.953455	0.985908	0.929306	1.06091
536	2010	舟山市	90	3	1	1	0.998896	1	0.998896	1	0.998896
537	2010	株洲市	56	2	0.888625	0.981036	0.910898	0.937935	0.971174	0.905803	1.07217
538	2010	资阳市	19	1	1	0.955213	0.855384	0.800801	1.06816	1.04689	1.02032
539	2010	自贡市	3	1	0.886659	0.726974	0.950054	0.929445	1.02217	1.21966	0.838082
540	2010	遵义市	22	1	1	0.890772	0.974517	0.935078	1.04218	1.12262	0.928343
541	2011	安庆市	100	3	0.907356	0.934872	0.941399	0.920276	1.02295	0.970567	1.05398
542	2011	安顺市	23	1	0.885508	0.918518	0.858759	0.865294	0.992448	0.964062	1.02944
543	2011	巴中市	18	1	0.712248	0.854474	0.784763	0.789129	0.994466	0.833552	1.19305
544	2011	蚌埠市	95	3	0.890913	0.895701	0.961145	0.945452	1.0166	0.994655	1.02206
545	2011	保山市	27	1	0.755068	1	0.736977	1	0.736977	0.755068	0.97604
546	2011	亳州市	106	3	0.827551	0.737978	0.737726	0.716482	1.02965	1.12138	0.918201
547	2011	长沙市	55	2	1	1	0.893279	0.937335	0.952999	1	0.952999
548	2011	常德市	61	2	0.92018	0.79162	0.972445	0.968448	1.00413	1.1624	0.863838
549	2011	常州市	72	3	1	1	1	1	1	1	1
550	2011	郴州市	64	2	0.917832	1	0.984837	0.982781	1.00209	0.917832	1.0918
551	2011	成都市	2	1	0.79009	0.755927	0.84132	0.889994	0.94531	1.04519	0.904435
552	2011	池州市	107	3	0.848634	0.90842	0.793581	0.843512	0.940806	0.934187	1.00709
553	2011	滁州市	102	3	1	0.989942	1	0.92563	1.08035	1.01016	1.06948
554	2011	达州市	16	1	0.754609	0.857901	0.792234	0.753051	1.05203	0.879599	1.19604
555	2011	德阳市	6	1	0.709264	0.734988	0.855675	0.882115	0.970026	0.965001	1.00521
556	2011	鄂州市	48	2	1	1	0.94927	0.857534	1.10698	1	1.10698
557	2011	抚州市	41	2	1	0.936917	0.993946	0.99825	0.995688	1.06733	0.932877
558	2011	阜阳市	103	3	0.721678	0.767175	0.892995	0.867493	1.0294	0.940695	1.09429
559	2011	赣州市	38	2	0.950272	0.7876	0.972989	0.971734	1.00129	1.20654	0.829886
560	2011	广安市	15	1	0.92123	0.971554	0.859319	0.794398	1.08172	0.948203	1.14081
561	2011	广元市	8	1	0.775946	0.900993	0.777663	0.800164	0.971879	0.861211	1.1285
562	2011	贵阳市	20	1	0.81391	0.807729	0.958963	0.97636	0.982182	1.00765	0.974722
563	2011	杭州市	82	3	1	1	1	0.997074	1.00293	1	1.00293
564	2011	合肥市	93	3	0.974603	0.963656	1	0.992495	1.00756	1.01136	0.996244
565	2011	衡阳市	58	2	0.987768	0.993489	0.842283	0.845366	0.996353	0.994242	1.00212
566	2011	湖州市	86	3	1	1	1	1	1	1	1
567	2011	怀化市	66	2	1	1	1	0.990982	1.0091	1	1.0091
568	2011	淮安市	76	3	0.947542	0.97179	0.983101	0.988111	0.99493	0.975048	1.02039
569	2011	淮北市	98	3	0.9573	0.968544	1	1	1	0.988392	1.01174
570	2011	淮南市	96	3	0.895282	0.936298	0.982353	0.978989	1.00344	0.956193	1.04941
571	2011	黄冈市	52	2	1	0.905116	0.997844	1	0.997844	1.10483	0.903165
572	2011	黄山市	101	3	0.836118	0.808843	0.813424	0.794715	1.02354	1.03372	0.990152
573	2011	黄石市	44	2	0.893284	0.876116	0.9097	0.915596	0.993561	1.0196	0.974465
574	2011	吉安市	39	2	1	1	1	1	1	1	1
575	2011	嘉兴市	85	3	1	1	1	1	1	1	1
576	2011	金华市	88	3	1	0.992569	1	1	1	1.00749	0.992569
577	2011	荆门市	49	2	0.961834	0.949368	0.886792	0.906003	0.978795	1.01313	0.966109
578	2011	荆州市	51	2	0.938647	0.93237	0.942794	0.91292	1.03272	1.00673	1.02582
579	2011	景德镇市	33	2	0.91733	0.97137	0.961089	0.953403	1.00806	0.944367	1.06745
580	2011	九江市	35	2	0.961237	0.933199	0.941272	0.933102	1.00876	1.03004	0.979332
581	2011	昆明市	24	1	0.843282	0.823268	0.900354	0.945903	0.951846	1.02431	0.929256
582	2011	乐山市	11	1	0.894428	0.908564	0.899443	0.912432	0.985764	0.984441	1.00134
583	2011	丽江市	29	1	0.720899	0.857947	0.762163	0.777969	0.979683	0.840261	1.16593
584	2011	丽水市	92	3	1	1	0.997194	0.998807	0.998385	1	0.998385
585	2011	连云港市	75	3	0.964016	0.97185	0.962454	0.947281	1.01602	0.99194	1.02427
586	2011	临沧市	31	1	0.772061	0.91547	0.777308	0.749399	1.03724	0.84335	1.22991
587	2011	六安市	105	3	0.811947	0.832637	0.794552	0.771729	1.02957	0.975152	1.05581
588	2011	六盘水市	21	1	0.886884	0.946911	0.937952	0.917718	1.02205	0.936608	1.09122
589	2011	娄底市	67	2	0.975843	0.656475	0.970144	0.97846	0.991501	1.48649	0.667009
590	2011	泸州市	5	1	0.79524	0.928712	0.833063	0.82707	1.00725	0.856283	1.1763
591	2011	马鞍山市	97	3	1	1	1	0.992857	1.0072	1	1.0072
592	2011	眉山市	13	1	0.868179	0.969845	0.870123	0.875574	0.993775	0.895173	1.11015
593	2011	绵阳市	7	1	0.715075	0.767165	0.82572	0.816552	1.01123	0.932101	1.08489
594	2011	内江市	10	1	0.766765	0.840905	0.767646	0.783806	0.979382	0.911833	1.07408
595	2011	南昌市	32	2	0.925696	0.930499	0.908365	0.918106	0.98939	0.994839	0.994523
596	2011	南充市	12	1	0.883722	0.94349	0.951905	0.907433	1.04901	0.936653	1.11995
597	2011	南京市	69	3	1	1	0.974983	0.980876	0.993992	1	0.993992
598	2011	南通市	74	3	1	1	1	1	1	1	1
599	2011	宁波市	83	3	1	1	1	0.994958	1.00507	1	1.00507
600	2011	攀枝花市	4	1	0.786522	0.802204	0.888007	0.901584	0.984941	0.980451	1.00458
601	2011	萍乡市	34	2	1	1	0.996365	0.998907	0.997454	1	0.997454
602	2011	普洱市	30	1	0.625002	0.989854	0.755715	0.72116	1.04792	0.631408	1.65965
603	2011	曲靖市	25	1	0.887514	0.900751	0.898903	0.907179	0.990877	0.985305	1.00565
604	2011	衢州市	89	3	0.960263	0.984585	0.96238	0.965806	0.996453	0.975297	1.02169
605	2011	上海市	68	3	1	1	0.991618	0.969089	1.02325	1	1.02325
606	2011	上饶市	42	2	1	1	1	1	1	1	1
607	2011	邵阳市	59	2	1	1	1	1	1	1	1
608	2011	绍兴市	87	3	0.974938	0.955744	1	1	1	1.02008	0.980313
609	2011	十堰市	45	2	0.847041	0.77572	0.910855	0.926098	0.98354	1.09194	0.900726
610	2011	苏州市	73	3	1	1	1	1	1	1	1
611	2011	宿迁市	81	3	0.938981	0.90086	0.870035	0.916084	0.949733	1.04232	0.911175
612	2011	宿州市	104	3	0.644698	0.696284	0.85084	0.79787	1.06639	0.925912	1.15172
613	2011	随州市	54	2	0.979368	0.907157	0.99055	0.99943	0.991115	1.0796	0.918038
614	2011	遂宁市	9	1	0.818708	0.933492	0.767016	0.755556	1.01517	0.877038	1.1575
615	2011	台州市	91	3	1	1	1	1	1	1	1
616	2011	泰州市	80	3	1	1	1	0.999883	1.00012	1	1.00012
617	2011	铜陵市	99	3	1	1	1	1	1	1	1
618	2011	温州市	84	3	1	1	1	1	1	1	1
619	2011	无锡市	70	3	1	1	1	1	1	1	1
620	2011	芜湖市	94	3	1	1	1	1	1	1	1
621	2011	武汉市	43	2	0.810097	0.711918	0.834718	0.850767	0.981135	1.13791	0.862228
622	2011	咸宁市	53	2	0.96819	0.86736	0.986637	0.997771	0.988841	1.11625	0.885861
623	2011	湘潭市	57	2	0.895155	0.89236	0.909668	0.909251	1.00046	1.00313	0.997335
624	2011	襄阳市	47	2	0.932646	0.910487	0.934926	0.925269	1.01044	1.02434	0.98643
625	2011	孝感市	50	2	0.977982	0.75119	0.977664	0.99341	0.984149	1.30191	0.755927
626	2011	新余市	36	2	0.743948	0.756437	0.979042	0.991727	0.98721	0.98349	1.00378
627	2011	徐州市	71	3	1	1	0.991421	1	0.991421	1	0.991421
628	2011	宣城市	108	3	0.867644	1	0.697944	0.974691	0.716067	0.867644	0.8253
629	2011	雅安市	17	1	0.817802	0.838321	0.95548	0.920434	1.03808	0.975524	1.06412
630	2011	盐城市	77	3	0.936662	0.972184	0.955743	0.965598	0.989794	0.963462	1.02733
631	2011	扬州市	78	3	1	1	0.973596	0.973473	1.00013	1	1.00013
632	2011	宜宾市	14	1	0.902224	0.874147	0.905999	0.914959	0.990208	1.03212	0.959392
633	2011	宜昌市	46	2	0.848711	0.799077	0.910069	0.90904	1.00113	1.06211	0.942584
634	2011	宜春市	40	2	1	0.762185	1	0.978095	1.0224	1.31202	0.779255
635	2011	益阳市	63	2	1	0.912872	0.95703	0.970436	0.986185	1.09544	0.900261
636	2011	鹰潭市	37	2	1	1	1	0.999748	1.00025	1	1.00025
637	2011	永州市	65	2	1	1	0.980148	0.996841	0.983253	1	0.983253
638	2011	玉溪市	26	1	0.956089	0.92823	0.958232	0.949361	1.00934	1.03001	0.979933
639	2011	岳阳市	60	2	0.959662	0.959757	0.861627	0.841673	1.02371	0.999902	1.02381
640	2011	张家界市	62	2	0.984564	1	1	1	1	0.984564	1.01568
641	2011	昭通市	28	1	0.762868	1	0.861074	0.813728	1.05818	0.762868	1.38711
642	2011	镇江市	79	3	1	1	1	0.996246	1.00377	1	1.00377
643	2011	重庆市	1	1	0.7804	0.742093	0.918174	0.940019	0.976761	1.05162	0.928814
644	2011	舟山市	90	3	1	1	1	0.998896	1.0011	1	1.0011
645	2011	株洲市	56	2	0.897359	0.888625	0.910086	0.910898	0.999109	1.00983	0.989384
646	2011	资阳市	19	1	0.939678	1	0.892774	0.855384	1.04371	0.939678	1.11071
647	2011	自贡市	3	1	0.845301	0.886659	0.939286	0.950054	0.988666	0.953355	1.03704
648	2011	遵义市	22	1	1	1	0.995077	0.974517	1.0211	1	1.0211
649	2012	安庆市	100	3	1	0.907356	0.978807	0.941399	1.03974	1.1021	0.943412
650	2012	安顺市	23	1	0.870555	0.885508	0.8634	0.858759	1.0054	0.983114	1.02267
651	2012	巴中市	18	1	0.729836	0.712248	0.781461	0.784763	0.995793	1.02469	0.971797
652	2012	蚌埠市	95	3	0.913433	0.890913	0.959029	0.961145	0.997798	1.02528	0.973199
653	2012	保山市	27	1	0.733476	0.755068	0.736281	0.736977	0.999055	0.971404	1.02846
654	2012	亳州市	106	3	0.761684	0.827551	0.746524	0.737726	1.01193	0.920407	1.09943
655	2012	长沙市	55	2	1	1	0.91517	0.893279	1.02451	1	1.02451
656	2012	常德市	61	2	0.975865	0.92018	0.977569	0.972445	1.00527	1.06052	0.947906
657	2012	常州市	72	3	1	1	1	1	1	1	1
658	2012	郴州市	64	2	0.991378	0.917832	0.979991	0.984837	0.995079	1.08013	0.921259
659	2012	成都市	2	1	0.880823	0.79009	0.77448	0.84132	0.920553	1.11484	0.825728
660	2012	池州市	107	3	0.94538	0.848634	0.826122	0.793581	1.04101	1.114	0.934475
661	2012	滁州市	102	3	1	1	0.997094	1	0.997094	1	0.997094
662	2012	达州市	16	1	0.784923	0.754609	0.795345	0.792234	1.00393	1.04017	0.965154
663	2012	德阳市	6	1	0.777911	0.709264	0.851626	0.855675	0.995268	1.09679	0.90744
664	2012	鄂州市	48	2	1	1	0.868871	0.94927	0.915304	1	0.915304
665	2012	抚州市	41	2	1	1	0.938347	0.993946	0.944063	1	0.944063
666	2012	阜阳市	103	3	0.954476	0.721678	0.945832	0.892995	1.05917	1.32258	0.800835
667	2012	赣州市	38	2	0.997409	0.950272	0.971674	0.972989	0.998648	1.0496	0.951452
668	2012	广安市	15	1	1	0.92123	0.962734	0.859319	1.12035	1.0855	1.0321
669	2012	广元市	8	1	0.750861	0.775946	0.79643	0.777663	1.02413	0.967672	1.05835
670	2012	贵阳市	20	1	0.864765	0.81391	0.942529	0.958963	0.982863	1.06248	0.925064
671	2012	杭州市	82	3	1	1	1	1	1	1	1
672	2012	合肥市	93	3	1	0.974603	1	1	1	1.02606	0.974603
673	2012	衡阳市	58	2	1	0.987768	0.849585	0.842283	1.00867	1.01238	0.996332
674	2012	湖州市	86	3	1	1	1	1	1	1	1
675	2012	怀化市	66	2	1	1	1	1	1	1	1
676	2012	淮安市	76	3	0.965538	0.947542	0.993572	0.983101	1.01065	1.01899	0.991814
677	2012	淮北市	98	3	0.909461	0.9573	0.977124	1	0.977124	0.950027	1.02852
678	2012	淮南市	96	3	0.956985	0.895282	0.990955	0.982353	1.00876	1.06892	0.943715
679	2012	黄冈市	52	2	0.9907	1	0.986113	0.997844	0.988244	0.9907	0.997521
680	2012	黄山市	101	3	0.790856	0.836118	0.85635	0.813424	1.05277	0.945866	1.11302
681	2012	黄石市	44	2	0.914994	0.893284	0.923317	0.9097	1.01497	1.0243	0.990886
682	2012	吉安市	39	2	1	1	1	1	1	1	1
683	2012	嘉兴市	85	3	1	1	1	1	1	1	1
684	2012	金华市	88	3	1	1	1	1	1	1	1
685	2012	荆门市	49	2	1	0.961834	0.911059	0.886792	1.02737	1.03968	0.988156
686	2012	荆州市	51	2	0.987956	0.938647	0.924003	0.942794	0.980069	1.05253	0.931153
687	2012	景德镇市	33	2	0.865948	0.91733	0.964345	0.961089	1.00339	0.943988	1.06292
688	2012	九江市	35	2	1	0.961237	0.925307	0.941272	0.983039	1.04033	0.944933
689	2012	昆明市	24	1	0.930755	0.843282	0.900559	0.900354	1.00023	1.10373	0.906225
690	2012	乐山市	11	1	0.902248	0.894428	0.879431	0.899443	0.977751	1.00874	0.969276
691	2012	丽江市	29	1	0.797405	0.720899	0.704722	0.762163	0.924635	1.10613	0.835921
692	2012	丽水市	92	3	0.979658	1	0.99607	0.997194	0.998873	0.979658	1.01961
693	2012	连云港市	75	3	0.956188	0.964016	0.944468	0.962454	0.981312	0.99188	0.989346
694	2012	临沧市	31	1	0.99641	0.772061	0.955061	0.777308	1.22868	1.29058	0.952033
695	2012	六安市	105	3	0.789272	0.811947	0.741605	0.794552	0.933362	0.972073	0.960176
696	2012	六盘水市	21	1	0.949505	0.886884	0.945564	0.937952	1.00812	1.07061	0.941629
697	2012	娄底市	67	2	0.923312	0.975843	0.940084	0.970144	0.969016	0.946168	1.02415
698	2012	泸州市	5	1	0.889018	0.79524	0.888625	0.833063	1.0667	1.11792	0.954176
699	2012	马鞍山市	97	3	1	1	1	1	1	1	1
700	2012	眉山市	13	1	0.90129	0.868179	0.932907	0.870123	1.07215	1.03814	1.03277
701	2012	绵阳市	7	1	0.780407	0.715075	0.828168	0.82572	1.00296	1.09136	0.919001
702	2012	内江市	10	1	0.968227	0.766765	0.795935	0.767646	1.03685	1.26274	0.821111
703	2012	南昌市	32	2	0.94798	0.925696	0.905077	0.908365	0.99638	1.02407	0.972958
704	2012	南充市	12	1	0.922915	0.883722	0.884826	0.951905	0.929532	1.04435	0.890058
705	2012	南京市	69	3	1	1	0.979462	0.974983	1.00459	1	1.00459
706	2012	南通市	74	3	1	1	1	1	1	1	1
707	2012	宁波市	83	3	1	1	1	1	1	1	1
708	2012	攀枝花市	4	1	0.823013	0.786522	0.863171	0.888007	0.972031	1.0464	0.928933
709	2012	萍乡市	34	2	1	1	1	0.996365	1.00365	1	1.00365
710	2012	普洱市	30	1	0.992601	0.625002	0.736931	0.755715	0.975144	1.58816	0.614009
711	2012	曲靖市	25	1	0.818633	0.887514	0.766917	0.898903	0.85317	0.922389	0.924957
712	2012	衢州市	89	3	0.950015	0.960263	0.975242	0.96238	1.01337	0.989328	1.0243
713	2012	上海市	68	3	1	1	1	0.991618	1.00845	1	1.00845
714	2012	上饶市	42	2	1	1	1	1	1	1	1
715	2012	邵阳市	59	2	0.997708	1	1	1	1	0.997708	1.0023
716	2012	绍兴市	87	3	0.985432	0.974938	1	1	1	1.01076	0.98935
717	2012	十堰市	45	2	0.95622	0.847041	0.91426	0.910855	1.00374	1.12889	0.889134
718	2012	苏州市	73	3	1	1	1	1	1	1	1
719	2012	宿迁市	81	3	0.868629	0.938981	0.880295	0.870035	1.01179	0.925076	1.09374
720	2012	宿州市	104	3	0.791002	0.644698	0.870841	0.85084	1.02351	1.22694	0.834198
721	2012	随州市	54	2	0.95544	0.979368	1	0.99055	1.00954	0.975567	1.03482
722	2012	遂宁市	9	1	0.853791	0.818708	0.769421	0.767016	1.00314	1.04285	0.961915
723	2012	台州市	91	3	1	1	1	1	1	1	1
724	2012	泰州市	80	3	1	1	1	1	1	1	1
725	2012	铜陵市	99	3	1	1	1	1	1	1	1
726	2012	温州市	84	3	1	1	1	1	1	1	1
727	2012	无锡市	70	3	1	1	1	1	1	1	1
728	2012	芜湖市	94	3	1	1	1	1	1	1	1
729	2012	武汉市	43	2	0.823619	0.810097	0.821474	0.834718	0.984134	1.01669	0.967976
730	2012	咸宁市	53	2	0.970292	0.96819	0.993534	0.986637	1.00699	1.00217	1.00481
731	2012	湘潭市	57	2	0.952216	0.895155	0.903934	0.909668	0.993697	1.06374	0.93415
732	2012	襄阳市	47	2	1	0.932646	0.926418	0.934926	0.9909	1.07222	0.924159
733	2012	孝感市	50	2	0.985054	0.977982	0.983357	0.977664	1.00582	1.00723	0.998603
734	2012	新余市	36	2	0.750201	0.743948	0.949121	0.979042	0.969438	1.0084	0.961358
735	2012	徐州市	71	3	1	1	1	0.991421	1.00865	1	1.00865
736	2012	宣城市	108	3	0.82858	0.867644	0.7599	0.697944	1.08877	0.954976	1.1401
737	2012	雅安市	17	1	0.936928	0.817802	0.881478	0.95548	0.922551	1.14567	0.805253
738	2012	盐城市	77	3	1	0.936662	0.847538	0.955743	0.886785	1.06762	0.830618
739	2012	扬州市	78	3	0.973281	1	1	0.973596	1.02712	0.973281	1.05532
740	2012	宜宾市	14	1	0.915024	0.902224	0.898842	0.905999	0.992101	1.01419	0.978223
741	2012	宜昌市	46	2	0.904388	0.848711	0.886651	0.910069	0.974268	1.0656	0.91429
742	2012	宜春市	40	2	1	1	0.99703	1	0.99703	1	0.99703
743	2012	益阳市	63	2	1	1	0.970977	0.95703	1.01457	1	1.01457
744	2012	鹰潭市	37	2	1	1	1	1	1	1	1
745	2012	永州市	65	2	1	1	0.942068	0.980148	0.961149	1	0.961149
746	2012	玉溪市	26	1	0.936447	0.956089	0.915782	0.958232	0.955699	0.979455	0.975746
747	2012	岳阳市	60	2	1	0.959662	0.897745	0.861627	1.04192	1.04203	0.99989
748	2012	张家界市	62	2	1	0.984564	0.995104	1	0.995104	1.01568	0.979744
749	2012	昭通市	28	1	0.984836	0.762868	0.921688	0.861074	1.07039	1.29096	0.829142
750	2012	镇江市	79	3	1	1	1	1	1	1	1
751	2012	重庆市	1	1	0.867321	0.7804	0.906352	0.918174	0.987125	1.11138	0.888198
752	2012	舟山市	90	3	1	1	1	1	1	1	1
753	2012	株洲市	56	2	0.951062	0.897359	0.914488	0.910086	1.00484	1.05985	0.948097
754	2012	资阳市	19	1	1	0.939678	0.997247	0.892774	1.11702	1.06419	1.04964
755	2012	自贡市	3	1	0.892621	0.845301	0.938011	0.939286	0.998643	1.05598	0.945702
756	2012	遵义市	22	1	1	1	0.981902	0.995077	0.98676	1	0.98676
757	2013	安庆市	100	3	0.983123	1	0.944461	0.978807	0.96491	0.983123	0.981474
758	2013	安顺市	23	1	0.874713	0.870555	0.890746	0.8634	1.03167	1.00478	1.02677
759	2013	巴中市	18	1	0.602744	0.729836	0.775198	0.781461	0.991986	0.825863	1.20115
760	2013	蚌埠市	95	3	0.996418	0.913433	0.972316	0.959029	1.01386	1.09085	0.929418
761	2013	保山市	27	1	0.615476	0.733476	0.724832	0.736281	0.984451	0.839122	1.17319
762	2013	亳州市	106	3	0.840655	0.761684	0.692154	0.746524	0.927169	1.10368	0.840071
763	2013	长沙市	55	2	1	1	0.87583	0.91517	0.957014	1	0.957014
764	2013	常德市	61	2	0.926491	0.975865	0.976007	0.977569	0.998402	0.949405	1.05161
765	2013	常州市	72	3	1	1	1	1	1	1	1
766	2013	郴州市	64	2	0.922425	0.991378	0.979522	0.979991	0.999522	0.930448	1.07424
767	2013	成都市	2	1	0.81616	0.880823	0.821855	0.77448	1.06117	0.926588	1.14525
768	2013	池州市	107	3	0.886805	0.94538	0.766312	0.826122	0.927601	0.938041	0.988871
769	2013	滁州市	102	3	1	1	1	0.997094	1.00292	1	1.00292
770	2013	达州市	16	1	0.704081	0.784923	0.826111	0.795345	1.03868	0.897005	1.15795
771	2013	德阳市	6	1	0.853517	0.777911	0.804592	0.851626	0.944772	1.09719	0.861083
772	2013	鄂州市	48	2	1	1	0.911188	0.868871	1.0487	1	1.0487
773	2013	抚州市	41	2	0.950152	1	0.936972	0.938347	0.998535	0.950152	1.05092
774	2013	阜阳市	103	3	0.925285	0.954476	0.944939	0.945832	0.999056	0.969416	1.03057
775	2013	赣州市	38	2	1	0.997409	0.976574	0.971674	1.00504	1.0026	1.00244
776	2013	广安市	15	1	0.918411	1	0.876488	0.962734	0.910415	0.918411	0.991294
777	2013	广元市	8	1	0.727204	0.750861	0.797349	0.79643	1.00115	0.968493	1.03372
778	2013	贵阳市	20	1	0.734723	0.864765	0.93768	0.942529	0.994855	0.849621	1.17094
779	2013	杭州市	82	3	1	1	1	1	1	1	1
780	2013	合肥市	93	3	0.919972	1	1	1	1	0.919972	1.08699
781	2013	衡阳市	58	2	0.870165	1	0.867082	0.849585	1.02059	0.870165	1.17287
782	2013	湖州市	86	3	0.990218	1	1	1	1	0.990218	1.00988
783	2013	怀化市	66	2	1	1	1	1	1	1	1
784	2013	淮安市	76	3	1	0.965538	0.993557	0.993572	0.999985	1.03569	0.965523
785	2013	淮北市	98	3	0.98677	0.909461	1	0.977124	1.02341	1.085	0.943232
786	2013	淮南市	96	3	1	0.956985	0.984616	0.990955	0.993603	1.04495	0.950864
787	2013	黄冈市	52	2	0.999506	0.9907	0.998838	0.986113	1.0129	1.00889	1.00398
788	2013	黄山市	101	3	0.928256	0.790856	0.855662	0.85635	0.999196	1.17374	0.851296
789	2013	黄石市	44	2	0.885561	0.914994	0.921625	0.923317	0.998168	0.967833	1.03134
790	2013	吉安市	39	2	1	1	1	1	1	1	1
791	2013	嘉兴市	85	3	1	1	1	1	1	1	1
792	2013	金华市	88	3	1	1	1	1	1	1	1
793	2013	荆门市	49	2	0.933858	1	0.90782	0.911059	0.996444	0.933858	1.06702
794	2013	荆州市	51	2	0.938048	0.987956	0.92696	0.924003	1.0032	0.949483	1.05658
795	2013	景德镇市	33	2	0.86135	0.865948	0.956909	0.964345	0.992289	0.994691	0.997586
796	2013	九江市	35	2	0.927525	1	0.953484	0.925307	1.03045	0.927525	1.11097
797	2013	昆明市	24	1	0.800748	0.930755	0.8963	0.900559	0.995271	0.860321	1.15686
798	2013	乐山市	11	1	0.898101	0.902248	0.876069	0.879431	0.996177	0.995404	1.00078
799	2013	丽江市	29	1	1	0.797405	1	0.704722	1.419	1.25407	1.13152
800	2013	丽水市	92	3	1	0.979658	0.999191	0.99607	1.00313	1.02076	0.982728
801	2013	连云港市	75	3	0.967507	0.956188	0.917501	0.944468	0.971447	1.01184	0.960082
802	2013	临沧市	31	1	0.998574	0.99641	0.988421	0.955061	1.03493	1.00217	1.03269
803	2013	六安市	105	3	0.946384	0.789272	0.82555	0.741605	1.11319	1.19906	0.928389
804	2013	六盘水市	21	1	0.915689	0.949505	0.891422	0.945564	0.942741	0.964385	0.977557
805	2013	娄底市	67	2	0.933416	0.923312	0.957686	0.940084	1.01872	1.01094	1.0077
806	2013	泸州市	5	1	0.760462	0.889018	0.893935	0.888625	1.00598	0.855395	1.17604
807	2013	马鞍山市	97	3	1	1	1	1	1	1	1
808	2013	眉山市	13	1	0.817363	0.90129	0.926287	0.932907	0.992903	0.906882	1.09485
809	2013	绵阳市	7	1	0.813776	0.780407	0.844544	0.828168	1.01977	1.04276	0.977959
810	2013	内江市	10	1	0.895527	0.968227	0.747436	0.795935	0.939067	0.924914	1.0153
811	2013	南昌市	32	2	0.907645	0.94798	0.890277	0.905077	0.983648	0.957452	1.02736
812	2013	南充市	12	1	0.787358	0.922915	0.802173	0.884826	0.906588	0.853121	1.06267
813	2013	南京市	69	3	1	1	0.964647	0.979462	0.984874	1	0.984874
814	2013	南通市	74	3	1	1	1	1	1	1	1
815	2013	宁波市	83	3	1	1	1	1	1	1	1
816	2013	攀枝花市	4	1	0.737315	0.823013	0.883798	0.863171	1.0239	0.895873	1.1429
817	2013	萍乡市	34	2	1	1	0.999059	1	0.999059	1	0.999059
818	2013	普洱市	30	1	0.754487	0.992601	0.796395	0.736931	1.08069	0.760111	1.42176
819	2013	曲靖市	25	1	0.834399	0.818633	0.862738	0.766917	1.12494	1.01926	1.10369
820	2013	衢州市	89	3	0.973617	0.950015	0.976329	0.975242	1.00111	1.02484	0.976846
821	2013	上海市	68	3	1	1	1	1	1	1	1
822	2013	上饶市	42	2	1	1	1	1	1	1	1
823	2013	邵阳市	59	2	0.982409	0.997708	0.999611	1	0.999611	0.984666	1.01518
824	2013	绍兴市	87	3	1	0.985432	0.997807	1	0.997807	1.01478	0.983272
825	2013	十堰市	45	2	0.936359	0.95622	0.900304	0.91426	0.984736	0.97923	1.00562
826	2013	苏州市	73	3	1	1	1	1	1	1	1
827	2013	宿迁市	81	3	0.95894	0.868629	0.99929	0.880295	1.13518	1.10397	1.02827
828	2013	宿州市	104	3	0.906827	0.791002	0.92473	0.870841	1.06188	1.14643	0.926252
829	2013	随州市	54	2	0.906267	0.95544	1	1	1	0.948534	1.05426
830	2013	遂宁市	9	1	0.723495	0.853791	0.775116	0.769421	1.0074	0.847391	1.18883
831	2013	台州市	91	3	1	1	1	1	1	1	1
832	2013	泰州市	80	3	1	1	1	1	1	1	1
833	2013	铜陵市	99	3	1	1	1	1	1	1	1
834	2013	温州市	84	3	1	1	1	1	1	1	1
835	2013	无锡市	70	3	1	1	1	1	1	1	1
836	2013	芜湖市	94	3	1	1	1	1	1	1	1
837	2013	武汉市	43	2	0.776743	0.823619	0.795213	0.821474	0.968032	0.943085	1.02645
838	2013	咸宁市	53	2	0.914704	0.970292	0.998822	0.993534	1.00532	0.942711	1.06642
839	2013	湘潭市	57	2	0.906474	0.952216	0.908914	0.903934	1.00551	0.951964	1.05625
840	2013	襄阳市	47	2	1	1	0.905356	0.926418	0.977266	1	0.977266
841	2013	孝感市	50	2	0.964399	0.985054	0.980574	0.983357	0.997169	0.979031	1.01853
842	2013	新余市	36	2	0.848648	0.750201	0.945051	0.949121	0.995713	1.13123	0.880206
843	2013	徐州市	71	3	1	1	0.994407	1	0.994407	1	0.994407
844	2013	宣城市	108	3	0.790361	0.82858	0.795391	0.7599	1.0467	0.953874	1.09732
845	2013	雅安市	17	1	0.863212	0.936928	0.85536	0.881478	0.97037	0.921322	1.05324
846	2013	盐城市	77	3	1	1	0.879512	0.847538	1.03773	1	1.03773
847	2013	扬州市	78	3	0.990161	0.973281	1	1	1	1.01734	0.982953
848	2013	宜宾市	14	1	0.911265	0.915024	0.858204	0.898842	0.954788	0.995892	0.958727
849	2013	宜昌市	46	2	0.826456	0.904388	0.890229	0.886651	1.00404	0.913829	1.09871
850	2013	宜春市	40	2	1	1	0.996392	0.99703	0.99936	1	0.99936
851	2013	益阳市	63	2	0.970973	1	0.967158	0.970977	0.996068	0.970973	1.02584
852	2013	鹰潭市	37	2	1	1	1	1	1	1	1
853	2013	永州市	65	2	0.969776	1	0.945645	0.942068	1.0038	0.969776	1.03508
854	2013	玉溪市	26	1	0.938336	0.936447	0.898545	0.915782	0.981178	1.00202	0.979203
855	2013	岳阳市	60	2	0.932016	1	0.899486	0.897745	1.00194	0.932016	1.07502
856	2013	张家界市	62	2	0.974056	1	0.995594	0.995104	1.00049	0.974056	1.02714
857	2013	昭通市	28	1	0.946591	0.984836	0.830301	0.921688	0.900848	0.961167	0.937244
858	2013	镇江市	79	3	1	1	1	1	1	1	1
859	2013	重庆市	1	1	0.780758	0.867321	0.896536	0.906352	0.98917	0.900195	1.09884
860	2013	舟山市	90	3	0.998456	1	1	1	1	0.998456	1.00155
861	2013	株洲市	56	2	0.924464	0.951062	0.908467	0.914488	0.993416	0.972033	1.022
862	2013	资阳市	19	1	0.940232	1	0.722285	0.997247	0.724278	0.940232	0.770319
863	2013	自贡市	3	1	0.93327	0.892621	0.891935	0.938011	0.950879	1.04554	0.909464
864	2013	遵义市	22	1	1	1	0.945599	0.981902	0.963028	1	0.963028
865	2014	安庆市	100	3	0.991671	0.983123	1	0.944461	1.0588	1.00869	1.04968
866	2014	安顺市	23	1	0.829163	0.874713	0.956975	0.890746	1.07435	0.947925	1.13337
867	2014	巴中市	18	1	0.563429	0.602744	0.76748	0.775198	0.990043	0.934773	1.05913
868	2014	蚌埠市	95	3	0.984405	0.996418	0.984005	0.972316	1.01202	0.987944	1.02437
869	2014	保山市	27	1	0.602842	0.615476	0.754067	0.724832	1.04033	0.979472	1.06214
870	2014	亳州市	106	3	0.751154	0.840655	0.706288	0.692154	1.02042	0.893535	1.142
871	2014	长沙市	55	2	1	1	0.905966	0.87583	1.03441	1	1.03441
872	2014	常德市	61	2	0.937636	0.926491	0.950643	0.976007	0.974013	1.01203	0.962436
873	2014	常州市	72	3	0.963393	1	1	1	1	0.963393	1.038
874	2014	郴州市	64	2	0.91836	0.922425	0.991602	0.979522	1.01233	0.995593	1.01681
875	2014	成都市	2	1	0.89954	0.81616	0.809396	0.821855	0.984841	1.10216	0.893555
876	2014	池州市	107	3	0.830908	0.886805	0.777752	0.766312	1.01493	0.936968	1.0832
877	2014	滁州市	102	3	1	1	0.995309	1	0.995309	1	0.995309
878	2014	达州市	16	1	0.639299	0.704081	0.862028	0.826111	1.04348	0.907991	1.14922
879	2014	德阳市	6	1	0.885435	0.853517	0.819668	0.804592	1.01874	1.0374	0.982014
880	2014	鄂州市	48	2	0.984204	1	0.903686	0.911188	0.991767	0.984204	1.00768
881	2014	抚州市	41	2	0.998737	0.950152	0.968814	0.936972	1.03398	1.05113	0.983684
882	2014	阜阳市	103	3	0.908248	0.925285	0.923524	0.944939	0.977338	0.981587	0.995671
883	2014	赣州市	38	2	0.966422	1	0.955121	0.976574	0.978032	0.966422	1.01201
884	2014	广安市	15	1	0.809015	0.918411	0.896639	0.876488	1.02299	0.880886	1.16132
885	2014	广元市	8	1	0.610485	0.727204	0.800859	0.797349	1.0044	0.839497	1.19643
886	2014	贵阳市	20	1	0.782966	0.734723	0.926676	0.93768	0.988265	1.06566	0.927372
887	2014	杭州市	82	3	1	1	1	1	1	1	1
888	2014	合肥市	93	3	0.995969	0.919972	1	1	1	1.08261	0.923695
889	2014	衡阳市	58	2	0.94539	0.870165	0.892069	0.867082	1.02882	1.08645	0.946954
890	2014	湖州市	86	3	0.986803	0.990218	1	1	1	0.996551	1.00346
891	2014	怀化市	66	2	0.951944	1	1	1	1	0.951944	1.05048
892	2014	淮安市	76	3	0.922462	1	0.995644	0.993557	1.0021	0.922462	1.08633
893	2014	淮北市	98	3	0.990513	0.98677	1	1	1	1.00379	0.996221
894	2014	淮南市	96	3	0.970649	1	0.992493	0.984616	1.008	0.970649	1.03848
895	2014	黄冈市	52	2	0.997876	0.999506	1	0.998838	1.00116	0.998369	1.0028
896	2014	黄山市	101	3	0.873857	0.928256	0.889492	0.855662	1.03954	0.941396	1.10425
897	2014	黄石市	44	2	0.837523	0.885561	0.901039	0.921625	0.977663	0.945754	1.03374
898	2014	吉安市	39	2	1	1	0.989714	1	0.989714	1	0.989714
899	2014	嘉兴市	85	3	1	1	1	1	1	1	1
900	2014	金华市	88	3	1	1	1	1	1	1	1
901	2014	荆门市	49	2	0.957567	0.933858	0.923484	0.90782	1.01725	1.02539	0.992067
902	2014	荆州市	51	2	0.902601	0.938048	0.923139	0.92696	0.995878	0.962213	1.03499
903	2014	景德镇市	33	2	0.947744	0.86135	0.983242	0.956909	1.02752	1.1003	0.933853
904	2014	九江市	35	2	0.955464	0.927525	0.951237	0.953484	0.997643	1.03012	0.968471
905	2014	昆明市	24	1	0.852058	0.800748	0.902798	0.8963	1.00725	1.06408	0.946594
906	2014	乐山市	11	1	0.917174	0.898101	0.886617	0.876069	1.01204	1.02124	0.990994
907	2014	丽江市	29	1	0.791516	1	0.915732	1	0.915732	0.791516	1.15693
908	2014	丽水市	92	3	1	1	1	0.999191	1.00081	1	1.00081
909	2014	连云港市	75	3	0.978974	0.967507	0.972323	0.917501	1.05975	1.01185	1.04734
910	2014	临沧市	31	1	0.959057	0.998574	0.839585	0.988421	0.849421	0.960427	0.88442
911	2014	六安市	105	3	0.891099	0.946384	0.965131	0.82555	1.16908	0.941583	1.24161
912	2014	六盘水市	21	1	0.854053	0.915689	0.866372	0.891422	0.971898	0.932689	1.04204
913	2014	娄底市	67	2	0.957021	0.933416	0.951294	0.957686	0.993325	1.02529	0.968826
914	2014	泸州市	5	1	0.764193	0.760462	0.881583	0.893935	0.986182	1.00491	0.981367
915	2014	马鞍山市	97	3	0.992789	1	1	1	1	0.992789	1.00726
916	2014	眉山市	13	1	0.777601	0.817363	0.873085	0.926287	0.942564	0.951353	0.990762
917	2014	绵阳市	7	1	0.818658	0.813776	0.834151	0.844544	0.987693	1.006	0.981802
918	2014	内江市	10	1	0.786505	0.895527	0.7597	0.747436	1.01641	0.87826	1.1573
919	2014	南昌市	32	2	0.874653	0.907645	0.886067	0.890277	0.995271	0.96365	1.03281
920	2014	南充市	12	1	0.735966	0.787358	0.785167	0.802173	0.9788	0.934728	1.04715
921	2014	南京市	69	3	1	1	0.966716	0.964647	1.00215	1	1.00215
922	2014	南通市	74	3	1	1	1	1	1	1	1
923	2014	宁波市	83	3	1	1	1	1	1	1	1
924	2014	攀枝花市	4	1	1	0.737315	0.929118	0.883798	1.05128	1.35627	0.775123
925	2014	萍乡市	34	2	1	1	1	0.999059	1.00094	1	1.00094
926	2014	普洱市	30	1	0.538086	0.754487	0.717801	0.796395	0.901313	0.713182	1.26379
927	2014	曲靖市	25	1	0.747001	0.834399	0.809882	0.862738	0.938735	0.895256	1.04856
928	2014	衢州市	89	3	0.968823	0.973617	0.979201	0.976329	1.00294	0.995075	1.00791
929	2014	上海市	68	3	1	1	0.993207	1	0.993207	1	0.993207
930	2014	上饶市	42	2	1	1	1	1	1	1	1
931	2014	邵阳市	59	2	1	0.982409	0.966652	0.999611	0.967029	1.01791	0.950018
932	2014	绍兴市	87	3	1	1	0.994873	0.997807	0.997059	1	0.997059
933	2014	十堰市	45	2	0.896633	0.936359	0.903676	0.900304	1.00375	0.957574	1.04822
934	2014	苏州市	73	3	1	1	1	1	1	1	1
935	2014	宿迁市	81	3	0.969508	0.95894	0.998278	0.99929	0.998987	1.01102	0.988098
936	2014	宿州市	104	3	0.675495	0.906827	0.922913	0.92473	0.998035	0.7449	1.33983
937	2014	随州市	54	2	0.89334	0.906267	0.998311	1	0.998311	0.985736	1.01276
938	2014	遂宁市	9	1	0.659395	0.723495	0.789892	0.775116	1.01906	0.911402	1.11813
939	2014	台州市	91	3	1	1	1	1	1	1	1
940	2014	泰州市	80	3	1	1	1	1	1	1	1
941	2014	铜陵市	99	3	0.988417	1	1	1	1	0.988417	1.01172
942	2014	温州市	84	3	1	1	1	1	1	1	1
943	2014	无锡市	70	3	1	1	1	1	1	1	1
944	2014	芜湖市	94	3	0.97008	1	1	1	1	0.97008	1.03084
945	2014	武汉市	43	2	0.786076	0.776743	0.790643	0.795213	0.994253	1.01202	0.982447
946	2014	咸宁市	53	2	0.877941	0.914704	0.970651	0.998822	0.971796	0.959808	1.01249
947	2014	湘潭市	57	2	0.849769	0.906474	0.897388	0.908914	0.987319	0.937444	1.0532
948	2014	襄阳市	47	2	1	1	0.882547	0.905356	0.974807	1	0.974807
949	2014	孝感市	50	2	0.980615	0.964399	0.973089	0.980574	0.992367	1.01682	0.975957
950	2014	新余市	36	2	0.844057	0.848648	0.951988	0.945051	1.00734	0.994591	1.01282
951	2014	徐州市	71	3	1	1	0.992492	0.994407	0.998075	1	0.998075
952	2014	宣城市	108	3	0.856994	0.790361	0.919902	0.795391	1.15654	1.08431	1.06662
953	2014	雅安市	17	1	0.767252	0.863212	0.858723	0.85536	1.00393	0.888833	1.12949
954	2014	盐城市	77	3	1	1	0.853525	0.879512	0.970453	1	0.970453
955	2014	扬州市	78	3	0.999968	0.990161	1	1	1	1.00991	0.990192
956	2014	宜宾市	14	1	0.934355	0.911265	0.834296	0.858204	0.972142	1.02534	0.948118
957	2014	宜昌市	46	2	0.850055	0.826456	0.884101	0.890229	0.993116	1.02856	0.965546
958	2014	宜春市	40	2	1	1	0.992935	0.996392	0.996531	1	0.996531
959	2014	益阳市	63	2	0.975232	0.970973	0.961365	0.967158	0.99401	1.00439	0.98967
960	2014	鹰潭市	37	2	0.95325	1	1	1	1	0.95325	1.04904
961	2014	永州市	65	2	0.99596	0.969776	0.946945	0.945645	1.00137	1.027	0.975048
962	2014	玉溪市	26	1	0.751944	0.938336	0.915497	0.898545	1.01887	0.801359	1.27142
963	2014	岳阳市	60	2	0.943424	0.932016	0.890129	0.899486	0.989598	1.01224	0.97763
964	2014	张家界市	62	2	1	0.974056	1	0.995594	1.00442	1.02663	0.978367
965	2014	昭通市	28	1	0.84868	0.946591	0.912668	0.830301	1.0992	0.896565	1.22602
966	2014	镇江市	79	3	0.979099	1	1	1	1	0.979099	1.02135
967	2014	重庆市	1	1	0.882216	0.780758	0.868682	0.896536	0.968932	1.12995	0.857502
968	2014	舟山市	90	3	0.990459	0.998456	1	1	1	0.991991	1.00807
969	2014	株洲市	56	2	0.848859	0.924464	0.904627	0.908467	0.995773	0.918217	1.08446
970	2014	资阳市	19	1	0.876861	0.940232	0.682822	0.722285	0.945364	0.932601	1.01369
971	2014	自贡市	3	1	0.92357	0.93327	0.83675	0.891935	0.938129	0.989607	0.947982
972	2014	遵义市	22	1	1	1	0.870631	0.945599	0.920719	1	0.920719
973	2015	安庆市	100	3	0.960558	0.991671	0.964204	1	0.964204	0.968625	0.995435
974	2015	安顺市	23	1	0.676537	0.829163	0.988001	0.956975	1.03242	0.815928	1.26534
975	2015	巴中市	18	1	0.659237	0.563429	0.770374	0.76748	1.00377	1.17004	0.857892
976	2015	蚌埠市	95	3	0.994919	0.984405	0.997892	0.984005	1.01411	1.01068	1.0034
977	2015	保山市	27	1	0.58744	0.602842	0.752476	0.754067	0.99789	0.974452	1.02405
978	2015	亳州市	106	3	0.71031	0.751154	0.758156	0.706288	1.07344	0.945625	1.13516
979	2015	长沙市	55	2	0.969509	1	0.893603	0.905966	0.986353	0.969509	1.01737
980	2015	常德市	61	2	0.982922	0.937636	0.964539	0.950643	1.01462	1.0483	0.967871
981	2015	常州市	72	3	1	0.963393	1	1	1	1.038	0.963393
982	2015	郴州市	64	2	0.994201	0.91836	0.954465	0.991602	0.962549	1.08258	0.889122
983	2015	成都市	2	1	0.731607	0.89954	0.847628	0.809396	1.04723	0.813313	1.28762
984	2015	池州市	107	3	0.880749	0.830908	0.825508	0.777752	1.0614	1.05998	1.00134
985	2015	滁州市	102	3	1	1	0.98719	0.995309	0.991842	1	0.991842
986	2015	达州市	16	1	0.565796	0.639299	0.80556	0.862028	0.934494	0.885026	1.05589
987	2015	德阳市	6	1	0.71851	0.885435	0.789054	0.819668	0.96265	0.811477	1.18629
988	2015	鄂州市	48	2	1	0.984204	0.883789	0.903686	0.977982	1.01605	0.962534
989	2015	抚州市	41	2	1	0.998737	0.970178	0.968814	1.00141	1.00127	1.00014
990	2015	阜阳市	103	3	0.957362	0.908248	0.959039	0.923524	1.03846	1.05408	0.985182
991	2015	赣州市	38	2	0.938911	0.966422	0.946476	0.955121	0.990949	0.971533	1.01998
992	2015	广安市	15	1	0.685198	0.809015	0.862752	0.896639	0.962207	0.846953	1.13608
993	2015	广元市	8	1	0.636936	0.610485	0.823855	0.800859	1.02871	1.04333	0.985994
994	2015	贵阳市	20	1	0.771452	0.782966	0.916566	0.926676	0.98909	0.985294	1.00385
995	2015	杭州市	82	3	1	1	1	1	1	1	1
996	2015	合肥市	93	3	1	0.995969	1	1	1	1.00405	0.995969
997	2015	衡阳市	58	2	1	0.94539	0.886331	0.892069	0.993567	1.05776	0.939309
998	2015	湖州市	86	3	0.999686	0.986803	1	1	1	1.01306	0.987112
999	2015	怀化市	66	2	1	0.951944	1	1	1	1.05048	0.951944
1000	2015	淮安市	76	3	0.925836	0.922462	0.999932	0.995644	1.00431	1.00366	1.00065
1001	2015	淮北市	98	3	0.971071	0.990513	0.999957	1	0.999957	0.980372	1.01998
1002	2015	淮南市	96	3	0.936022	0.970649	0.989544	0.992493	0.997029	0.964326	1.03391
1003	2015	黄冈市	52	2	0.977371	0.997876	0.978441	1	0.978441	0.979451	0.998969
1004	2015	黄山市	101	3	0.873234	0.873857	0.897159	0.889492	1.00862	0.999287	1.00934
1005	2015	黄石市	44	2	0.884138	0.837523	0.913507	0.901039	1.01384	1.05566	0.960385
1006	2015	吉安市	39	2	1	1	0.980358	0.989714	0.990547	1	0.990547
1007	2015	嘉兴市	85	3	1	1	1	1	1	1	1
1008	2015	金华市	88	3	1	1	1	1	1	1	1
1009	2015	荆门市	49	2	0.967311	0.957567	0.916062	0.923484	0.991964	1.01018	0.981971
1010	2015	荆州市	51	2	0.916222	0.902601	0.926839	0.923139	1.00401	1.01509	0.989083
1011	2015	景德镇市	33	2	0.995454	0.947744	0.995837	0.983242	1.01281	1.05034	0.964268
1012	2015	九江市	35	2	0.986925	0.955464	0.976437	0.951237	1.02649	1.03293	0.99377
1013	2015	昆明市	24	1	0.818592	0.852058	0.887549	0.902798	0.983109	0.960724	1.0233
1014	2015	乐山市	11	1	0.64738	0.917174	0.870221	0.886617	0.981506	0.705841	1.39055
1015	2015	丽江市	29	1	0.647715	0.791516	0.789435	0.915732	0.862081	0.818322	1.05347
1016	2015	丽水市	92	3	1	1	0.999925	1	0.999925	1	0.999925
1017	2015	连云港市	75	3	0.98503	0.978974	0.956158	0.972323	0.983375	1.00619	0.977329
1018	2015	临沧市	31	1	0.600383	0.959057	0.880499	0.839585	1.04873	0.626014	1.67525
1019	2015	六安市	105	3	0.780414	0.891099	0.911579	0.965131	0.944514	0.875788	1.07847
1020	2015	六盘水市	21	1	0.591192	0.854053	0.874096	0.866372	1.00892	0.69222	1.45751
1021	2015	娄底市	67	2	0.995688	0.957021	0.944731	0.951294	0.993101	1.0404	0.954533
1022	2015	泸州市	5	1	0.671535	0.764193	0.886444	0.881583	1.00551	0.87875	1.14426
1023	2015	马鞍山市	97	3	1	0.992789	1	1	1	1.00726	0.992789
1024	2015	眉山市	13	1	0.647007	0.777601	0.863077	0.873085	0.988538	0.832055	1.18807
1025	2015	绵阳市	7	1	0.756664	0.818658	0.835299	0.834151	1.00138	0.924274	1.08342
1026	2015	内江市	10	1	0.63508	0.786505	0.731065	0.7597	0.962307	0.80747	1.19175
1027	2015	南昌市	32	2	0.858555	0.874653	0.88247	0.886067	0.99594	0.981596	1.01461
1028	2015	南充市	12	1	0.652222	0.735966	0.790135	0.785167	1.00633	0.886212	1.13554
1029	2015	南京市	69	3	1	1	0.967579	0.966716	1.00089	1	1.00089
1030	2015	南通市	74	3	1	1	1	1	1	1	1
1031	2015	宁波市	83	3	1	1	1	1	1	1	1
1032	2015	攀枝花市	4	1	0.741076	1	0.883905	0.929118	0.951338	0.741076	1.28373
1033	2015	萍乡市	34	2	1	1	0.996905	1	0.996905	1	0.996905
1034	2015	普洱市	30	1	0.546761	0.538086	0.707147	0.717801	0.985158	1.01612	0.969529
1035	2015	曲靖市	25	1	0.611979	0.747001	0.816104	0.809882	1.00768	0.819247	1.23001
1036	2015	衢州市	89	3	1	0.968823	1	0.979201	1.02124	1.03218	0.989401
1037	2015	上海市	68	3	1	1	1	0.993207	1.00684	1	1.00684
1038	2015	上饶市	42	2	0.981882	1	0.98243	1	0.98243	0.981882	1.00056
1039	2015	邵阳市	59	2	1	1	0.967846	0.966652	1.00124	1	1.00124
1040	2015	绍兴市	87	3	1	1	0.9895	0.994873	0.9946	1	0.9946
1041	2015	十堰市	45	2	0.895982	0.896633	0.903837	0.903676	1.00018	0.999275	1.0009
1042	2015	苏州市	73	3	1	1	1	1	1	1	1
1043	2015	宿迁市	81	3	0.940463	0.969508	0.977022	0.998278	0.978707	0.970042	1.00893
1044	2015	宿州市	104	3	0.68789	0.675495	0.974886	0.922913	1.05631	1.01835	1.03728
1045	2015	随州市	54	2	0.950437	0.89334	0.992306	0.998311	0.993985	1.06391	0.934272
1046	2015	遂宁市	9	1	0.608157	0.659395	0.816219	0.789892	1.03333	0.922294	1.12039
1047	2015	台州市	91	3	1	1	1	1	1	1	1
1048	2015	泰州市	80	3	1	1	0.985487	1	0.985487	1	0.985487
1049	2015	铜陵市	99	3	0.999354	0.988417	1	1	1	1.01107	0.989056
1050	2015	温州市	84	3	1	1	1	1	1	1	1
1051	2015	无锡市	70	3	1	1	1	1	1	1	1
1052	2015	芜湖市	94	3	1	0.97008	1	1	1	1.03084	0.97008
1053	2015	武汉市	43	2	0.781488	0.786076	0.788686	0.790643	0.997525	0.994163	1.00338
1054	2015	咸宁市	53	2	0.969802	0.877941	0.987332	0.970651	1.01719	1.10463	0.920836
1055	2015	湘潭市	57	2	0.928181	0.849769	0.892301	0.897388	0.99433	1.09227	0.910331
1056	2015	襄阳市	47	2	0.866601	1	0.888573	0.882547	1.00683	0.866601	1.16181
1057	2015	孝感市	50	2	0.96602	0.980615	0.968484	0.973089	0.995267	0.985117	1.0103
1058	2015	新余市	36	2	0.941124	0.844057	0.940077	0.951988	0.987488	1.115	0.88564
1059	2015	徐州市	71	3	1	1	0.997247	0.992492	1.00479	1	1.00479
1060	2015	宣城市	108	3	1	0.856994	0.972566	0.919902	1.05725	1.16687	0.906057
1061	2015	雅安市	17	1	0.719692	0.767252	0.870825	0.858723	1.01409	0.938012	1.08111
1062	2015	盐城市	77	3	0.894548	1	0.995255	0.853525	1.16605	0.894548	1.30351
1063	2015	扬州市	78	3	1	0.999968	1	1	1	1.00003	0.999968
1064	2015	宜宾市	14	1	0.679517	0.934355	0.800288	0.834296	0.959238	0.727257	1.31898
1065	2015	宜昌市	46	2	0.855274	0.850055	0.887445	0.884101	1.00378	1.00614	0.997658
1066	2015	宜春市	40	2	1	1	1	0.992935	1.00711	1	1.00711
1067	2015	益阳市	63	2	1	0.975232	0.995404	0.961365	1.03541	1.0254	1.00976
1068	2015	鹰潭市	37	2	1	0.95325	1	1	1	1.04904	0.95325
1069	2015	永州市	65	2	1	0.99596	0.947591	0.946945	1.00068	1.00406	0.99664
1070	2015	玉溪市	26	1	0.602764	0.751944	0.923445	0.915497	1.00868	0.801609	1.25832
1071	2015	岳阳市	60	2	0.963811	0.943424	0.911023	0.890129	1.02347	1.02161	1.00182
1072	2015	张家界市	62	2	1	1	1	1	1	1	1
1073	2015	昭通市	28	1	0.674043	0.84868	0.853328	0.912668	0.934981	0.794225	1.17722
1074	2015	镇江市	79	3	1	0.979099	1	1	1	1.02135	0.979099
1075	2015	重庆市	1	1	0.910018	0.882216	0.852461	0.868682	0.981327	1.03151	0.951346
1076	2015	舟山市	90	3	0.998016	0.990459	1	1	1	1.00763	0.992428
1077	2015	株洲市	56	2	0.885683	0.848859	0.903889	0.904627	0.999183	1.04338	0.95764
1078	2015	资阳市	19	1	0.620143	0.876861	0.700247	0.682822	1.02552	0.707231	1.45005
1079	2015	自贡市	3	1	0.843637	0.92357	0.81462	0.83675	0.973552	0.913452	1.0658
1080	2015	遵义市	22	1	0.974745	1	0.842864	0.870631	0.968107	0.974745	0.99319
1081	2016	安庆市	100	3	0.999376	0.960558	0.969736	0.964204	1.00574	1.04041	0.966673
1082	2016	安顺市	23	1	0.972449	0.676537	0.970496	0.988001	0.982282	1.43739	0.683378
1083	2016	巴中市	18	1	0.795415	0.659237	0.767224	0.770374	0.995911	1.20657	0.825408
1084	2016	蚌埠市	95	3	1	0.994919	1	0.997892	1.00211	1.00511	0.99702
1085	2016	保山市	27	1	0.837245	0.58744	0.726855	0.752476	0.965951	1.42524	0.677745
1086	2016	亳州市	106	3	0.836248	0.71031	0.839595	0.758156	1.10742	1.1773	0.940642
1087	2016	长沙市	55	2	0.889698	0.969509	0.876912	0.893603	0.981322	0.917679	1.06935
1088	2016	常德市	61	2	0.959443	0.982922	0.956573	0.964539	0.991741	0.976114	1.01601
1089	2016	常州市	72	3	1	1	1	1	1	1	1
1090	2016	郴州市	64	2	0.897969	0.994201	0.944354	0.954465	0.989407	0.903207	1.09544
1091	2016	成都市	2	1	0.806131	0.731607	0.800678	0.847628	0.94461	1.10186	0.857284
1092	2016	池州市	107	3	0.818466	0.880749	0.836009	0.825508	1.01272	0.929284	1.08979
1093	2016	滁州市	102	3	1	1	1	0.98719	1.01298	1	1.01298
1094	2016	达州市	16	1	0.939366	0.565796	0.871686	0.80556	1.08209	1.66026	0.651759
1095	2016	德阳市	6	1	0.822057	0.71851	0.750446	0.789054	0.951071	1.14411	0.831273
1096	2016	鄂州市	48	2	0.956705	1	0.901628	0.883789	1.02018	0.956705	1.06635
1097	2016	抚州市	41	2	0.99557	1	0.964993	0.970178	0.994656	0.99557	0.999082
1098	2016	阜阳市	103	3	0.895258	0.957362	0.951431	0.959039	0.992067	0.93513	1.06089
1099	2016	赣州市	38	2	0.940492	0.938911	0.951407	0.946476	1.00521	1.00168	1.00352
1100	2016	广安市	15	1	0.972675	0.685198	0.928292	0.862752	1.07597	1.41955	0.757961
1101	2016	广元市	8	1	0.829264	0.636936	0.820594	0.823855	0.996041	1.30196	0.765033
1102	2016	贵阳市	20	1	0.900555	0.771452	0.950596	0.916566	1.03713	1.16735	0.888445
1103	2016	杭州市	82	3	1	1	1	1	1	1	1
1104	2016	合肥市	93	3	1	1	1	1	1	1	1
1105	2016	衡阳市	58	2	0.879407	1	0.884918	0.886331	0.998406	0.879407	1.13532
1106	2016	湖州市	86	3	1	0.999686	1	1	1	1.00031	0.999686
1107	2016	怀化市	66	2	1	1	1	1	1	1	1
1108	2016	淮安市	76	3	0.999003	0.925836	0.995258	0.999932	0.995326	1.07903	0.922428
1109	2016	淮北市	98	3	0.901358	0.971071	0.956525	0.999957	0.956566	0.92821	1.03055
1110	2016	淮南市	96	3	0.922218	0.936022	0.97572	0.989544	0.98603	0.985252	1.00079
1111	2016	黄冈市	52	2	1	0.977371	0.998436	0.978441	1.02043	1.02315	0.997344
1112	2016	黄山市	101	3	0.905609	0.873234	0.926586	0.897159	1.0328	1.03708	0.995877
1113	2016	黄石市	44	2	0.799268	0.884138	0.913034	0.913507	0.999483	0.904008	1.10561
1114	2016	吉安市	39	2	1	1	0.984705	0.980358	1.00443	1	1.00443
1115	2016	嘉兴市	85	3	1	1	1	1	1	1	1
1116	2016	金华市	88	3	1	1	1	1	1	1	1
1117	2016	荆门市	49	2	0.876584	0.967311	0.902504	0.916062	0.9852	0.906207	1.08717
1118	2016	荆州市	51	2	0.841956	0.916222	0.905698	0.926839	0.97719	0.918943	1.06339
1119	2016	景德镇市	33	2	0.916509	0.995454	0.966326	0.995837	0.970366	0.920695	1.05395
1120	2016	九江市	35	2	0.973482	0.986925	0.962742	0.976437	0.985975	0.986379	0.999591
1121	2016	昆明市	24	1	0.943399	0.818592	0.912147	0.887549	1.02771	1.15247	0.891753
1122	2016	乐山市	11	1	0.941118	0.64738	0.915182	0.870221	1.05167	1.45373	0.723424
1123	2016	丽江市	29	1	0.49426	0.647715	0.778205	0.789435	0.985775	0.763082	1.29183
1124	2016	丽水市	92	3	1	1	1	0.999925	1.00008	1	1.00008
1125	2016	连云港市	75	3	1	0.98503	0.95257	0.956158	0.996247	1.0152	0.981333
1126	2016	临沧市	31	1	0.517714	0.600383	0.684928	0.880499	0.777886	0.862308	0.902098
1127	2016	六安市	105	3	0.867699	0.780414	0.867508	0.911579	0.951654	1.11184	0.855923
1128	2016	六盘水市	21	1	0.902394	0.591192	0.855001	0.874096	0.978155	1.5264	0.640826
1129	2016	娄底市	67	2	0.948475	0.995688	0.971998	0.944731	1.02886	0.952582	1.08008
1130	2016	泸州市	5	1	0.958416	0.671535	0.885935	0.886444	0.999426	1.4272	0.700269
1131	2016	马鞍山市	97	3	0.951281	1	1	1	1	0.951281	1.05122
1132	2016	眉山市	13	1	0.816769	0.647007	0.897015	0.863077	1.03932	1.26238	0.823302
1133	2016	绵阳市	7	1	0.834403	0.756664	0.828815	0.835299	0.992237	1.10274	0.899794
1134	2016	内江市	10	1	0.565472	0.63508	0.783574	0.731065	1.07183	0.890396	1.20376
1135	2016	南昌市	32	2	0.78712	0.858555	0.871303	0.88247	0.987345	0.916796	1.07695
1136	2016	南充市	12	1	0.853739	0.652222	0.838599	0.790135	1.06134	1.30897	0.810818
1137	2016	南京市	69	3	1	1	0.963961	0.967579	0.996261	1	0.996261
1138	2016	南通市	74	3	1	1	1	1	1	1	1
1139	2016	宁波市	83	3	1	1	1	1	1	1	1
1140	2016	攀枝花市	4	1	0.931763	0.741076	0.918699	0.883905	1.03936	1.25731	0.826657
1141	2016	萍乡市	34	2	1	1	0.997423	0.996905	1.00052	1	1.00052
1142	2016	普洱市	30	1	0.625737	0.546761	0.716242	0.707147	1.01286	1.14444	0.885024
1143	2016	曲靖市	25	1	0.733594	0.611979	0.743474	0.816104	0.911004	1.19873	0.759977
1144	2016	衢州市	89	3	0.918331	1	0.985317	1	0.985317	0.918331	1.07294
1145	2016	上海市	68	3	1	1	1	1	1	1	1
1146	2016	上饶市	42	2	0.977561	0.981882	0.984823	0.98243	1.00244	0.995599	1.00687
1147	2016	邵阳市	59	2	1	1	0.947911	0.967846	0.979402	1	0.979402
1148	2016	绍兴市	87	3	1	1	0.988363	0.9895	0.99885	1	0.99885
1149	2016	十堰市	45	2	0.796318	0.895982	0.893054	0.903837	0.98807	0.888765	1.11173
1150	2016	苏州市	73	3	1	1	1	1	1	1	1
1151	2016	宿迁市	81	3	0.914685	0.940463	0.990195	0.977022	1.01348	0.972589	1.04205
1152	2016	宿州市	104	3	0.791979	0.68789	0.929343	0.974886	0.953284	1.15132	0.827995
1153	2016	随州市	54	2	0.920747	0.950437	0.977956	0.992306	0.985539	0.968762	1.01732
1154	2016	遂宁市	9	1	0.62654	0.608157	0.755301	0.816219	0.925365	1.03023	0.898214
1155	2016	台州市	91	3	1	1	1	1	1	1	1
1156	2016	泰州市	80	3	1	1	1	0.985487	1.01473	1	1.01473
1157	2016	铜陵市	99	3	0.957787	0.999354	1	1	1	0.958407	1.0434
1158	2016	温州市	84	3	1	1	1	1	1	1	1
1159	2016	无锡市	70	3	1	1	1	1	1	1	1
1160	2016	芜湖市	94	3	1	1	1	1	1	1	1
1161	2016	武汉市	43	2	0.726631	0.781488	0.743138	0.788686	0.942248	0.929803	1.01338
1162	2016	咸宁市	53	2	0.915283	0.969802	0.981088	0.987332	0.993676	0.943783	1.05286
1163	2016	湘潭市	57	2	0.796418	0.928181	0.880895	0.892301	0.987218	0.858042	1.15055
1164	2016	襄阳市	47	2	0.791177	0.866601	0.875429	0.888573	0.985207	0.912966	1.07913
1165	2016	孝感市	50	2	0.964448	0.96602	0.959428	0.968484	0.990649	0.998373	0.992264
1166	2016	新余市	36	2	0.802047	0.941124	0.949868	0.940077	1.01042	0.852222	1.18562
1167	2016	徐州市	71	3	1	1	1	0.997247	1.00276	1	1.00276
1168	2016	宣城市	108	3	0.927816	1	0.94696	0.972566	0.973671	0.927816	1.04942
1169	2016	雅安市	17	1	0.980299	0.719692	0.89766	0.870825	1.03082	1.36211	0.756779
1170	2016	盐城市	77	3	0.983863	0.894548	1	0.995255	1.00477	1.09984	0.913555
1171	2016	扬州市	78	3	1	1	1	1	1	1	1
1172	2016	宜宾市	14	1	0.814876	0.679517	0.783011	0.800288	0.978411	1.1992	0.815887
1173	2016	宜昌市	46	2	0.763731	0.855274	0.875301	0.887445	0.986316	0.892966	1.10454
1174	2016	宜春市	40	2	1	1	0.985051	1	0.985051	1	0.985051
1175	2016	益阳市	63	2	0.981095	1	0.995368	0.995404	0.999964	0.981095	1.01923
1176	2016	鹰潭市	37	2	1	1	1	1	1	1	1
1177	2016	永州市	65	2	1	1	0.970024	0.947591	1.02367	1	1.02367
1178	2016	玉溪市	26	1	1	0.602764	1	0.923445	1.0829	1.65902	0.652734
1179	2016	岳阳市	60	2	0.913108	0.963811	0.930829	0.911023	1.02174	0.947392	1.07848
1180	2016	张家界市	62	2	1	1	1	1	1	1	1
1181	2016	昭通市	28	1	0.821921	0.674043	0.878396	0.853328	1.02938	1.21939	0.844174
1182	2016	镇江市	79	3	0.960815	1	1	1	1	0.960815	1.04078
1183	2016	重庆市	1	1	0.927876	0.910018	0.838555	0.852461	0.983687	1.01962	0.964755
1184	2016	舟山市	90	3	1	0.998016	1	1	1	1.00199	0.998016
1185	2016	株洲市	56	2	0.811206	0.885683	0.893171	0.903889	0.988143	0.91591	1.07886
1186	2016	资阳市	19	1	0.598105	0.620143	0.799962	0.700247	1.1424	0.964462	1.18449
1187	2016	自贡市	3	1	0.776909	0.843637	0.804235	0.81462	0.987252	0.920904	1.07205
1188	2016	遵义市	22	1	0.985994	0.974745	0.975172	0.842864	1.15697	1.01154	1.14377
1189	2017	安庆市	100	3	0.871044	0.999376	0.933247	0.969736	0.962372	0.871588	1.10416
1190	2017	安顺市	23	1	0.702364	0.972449	0.982305	0.970496	1.01217	0.722263	1.40138
1191	2017	巴中市	18	1	1	0.795415	0.716156	0.767224	0.933437	1.25721	0.74247
1192	2017	蚌埠市	95	3	0.8477	1	1	1	1	0.8477	1.17966
1193	2017	保山市	27	1	0.668806	0.837245	0.840616	0.726855	1.15651	0.798818	1.44778
1194	2017	亳州市	106	3	0.788697	0.836248	0.717651	0.839595	0.854758	0.943138	0.906292
1195	2017	长沙市	55	2	1	0.889698	0.849481	0.876912	0.968719	1.12398	0.861867
1196	2017	常德市	61	2	0.906885	0.959443	0.94511	0.956573	0.988017	0.94522	1.04528
1197	2017	常州市	72	3	0.965489	1	0.995202	1	0.995202	0.965489	1.03078
1198	2017	郴州市	64	2	0.992592	0.897969	0.965366	0.944354	1.02225	1.10537	0.924799
1199	2017	成都市	2	1	1	0.806131	0.941276	0.800678	1.1756	1.24049	0.947687
1200	2017	池州市	107	3	0.834973	0.818466	0.78836	0.836009	0.943004	1.02017	0.924361
1201	2017	滁州市	102	3	1	1	0.953285	1	0.953285	1	0.953285
1202	2017	达州市	16	1	0.771803	0.939366	0.832239	0.871686	0.954746	0.821621	1.16203
1203	2017	德阳市	6	1	0.851453	0.822057	0.911943	0.750446	1.2152	1.03576	1.17325
1204	2017	鄂州市	48	2	0.950042	0.956705	0.911163	0.901628	1.01058	0.993035	1.01766
1205	2017	抚州市	41	2	0.974712	0.99557	0.912489	0.964993	0.945591	0.979049	0.965826
1206	2017	阜阳市	103	3	0.851951	0.895258	0.843282	0.951431	0.88633	0.951626	0.931384
1207	2017	赣州市	38	2	0.982572	0.940492	0.903167	0.951407	0.949297	1.04474	0.908642
1208	2017	广安市	15	1	0.898989	0.972675	0.94276	0.928292	1.01559	0.924244	1.09883
1209	2017	广元市	8	1	0.890271	0.829264	0.884865	0.820594	1.07832	1.07357	1.00443
1210	2017	贵阳市	20	1	0.868359	0.900555	0.883798	0.950596	0.92973	0.964249	0.964201
1211	2017	杭州市	82	3	1	1	1	1	1	1	1
1212	2017	合肥市	93	3	0.975707	1	1	1	1	0.975707	1.0249
1213	2017	衡阳市	58	2	0.966537	0.879407	0.92039	0.884918	1.04008	1.09908	0.946324
1214	2017	湖州市	86	3	1	1	1	1	1	1	1
1215	2017	怀化市	66	2	0.979538	1	0.991163	1	0.991163	0.979538	1.01187
1216	2017	淮安市	76	3	0.903572	0.999003	0.998392	0.995258	1.00315	0.904473	1.1091
1217	2017	淮北市	98	3	0.844955	0.901358	0.808105	0.956525	0.844834	0.937424	0.901229
1218	2017	淮南市	96	3	0.887426	0.922218	0.947798	0.97572	0.971383	0.962274	1.00947
1219	2017	黄冈市	52	2	0.961046	1	0.942099	0.998436	0.943575	0.961046	0.98182
1220	2017	黄山市	101	3	0.856457	0.905609	0.851214	0.926586	0.918657	0.945725	0.971379
1221	2017	黄石市	44	2	0.940938	0.799268	0.925539	0.913034	1.0137	1.17725	0.861071
1222	2017	吉安市	39	2	0.99538	1	0.983173	0.984705	0.998444	0.99538	1.00308
1223	2017	嘉兴市	85	3	1	1	1	1	1	1	1
1224	2017	金华市	88	3	1	1	1	1	1	1	1
1225	2017	荆门市	49	2	0.994619	0.876584	0.971431	0.902504	1.07637	1.13465	0.948636
1226	2017	荆州市	51	2	0.995659	0.841956	0.939043	0.905698	1.03682	1.18256	0.87676
1227	2017	景德镇市	33	2	0.9839	0.916509	0.986898	0.966326	1.02129	1.07353	0.951338
1228	2017	九江市	35	2	1	0.973482	0.991195	0.962742	1.02955	1.02724	1.00225
1229	2017	昆明市	24	1	0.917308	0.943399	0.918755	0.912147	1.00724	0.972343	1.03589
1230	2017	乐山市	11	1	0.90362	0.941118	0.933104	0.915182	1.01958	0.960156	1.06189
1231	2017	丽江市	29	1	0.911925	0.49426	0.853901	0.778205	1.09727	1.84503	0.594716
1232	2017	丽水市	92	3	0.999979	1	0.918435	1	0.918435	0.999979	0.918455
1233	2017	连云港市	75	3	0.963719	1	0.944234	0.95257	0.991249	0.963719	1.02857
1234	2017	临沧市	31	1	0.943297	0.517714	1	0.684928	1.46001	1.82204	0.801304
1235	2017	六安市	105	3	0.880369	0.867699	0.982317	0.867508	1.13234	1.0146	1.11605
1236	2017	六盘水市	21	1	0.90612	0.902394	0.941163	0.855001	1.10077	1.00413	1.09625
1237	2017	娄底市	67	2	0.989679	0.948475	0.990082	0.971998	1.0186	1.04344	0.976197
1238	2017	泸州市	5	1	0.880456	0.958416	0.906657	0.885935	1.02339	0.918658	1.11401
1239	2017	马鞍山市	97	3	0.993172	0.951281	0.981646	1	0.981646	1.04404	0.940241
1240	2017	眉山市	13	1	0.933869	0.816769	0.960302	0.897015	1.07055	1.14337	0.936315
1241	2017	绵阳市	7	1	0.844504	0.834403	0.846994	0.828815	1.02193	1.01211	1.00971
1242	2017	内江市	10	1	0.833147	0.565472	0.879905	0.783574	1.12294	1.47337	0.762158
1243	2017	南昌市	32	2	0.928759	0.78712	0.849332	0.871303	0.974784	1.17995	0.826125
1244	2017	南充市	12	1	0.988148	0.853739	0.851047	0.838599	1.01484	1.15743	0.876804
1245	2017	南京市	69	3	1	1	1	0.963961	1.03739	1	1.03739
1246	2017	南通市	74	3	1	1	1	1	1	1	1
1247	2017	宁波市	83	3	1	1	1	1	1	1	1
1248	2017	攀枝花市	4	1	0.862129	0.931763	0.857807	0.918699	0.933719	0.925266	1.00914
1249	2017	萍乡市	34	2	1	1	1	0.997423	1.00258	1	1.00258
1250	2017	普洱市	30	1	0.752709	0.625737	0.786343	0.716242	1.09787	1.20292	0.912677
1251	2017	曲靖市	25	1	0.670568	0.733594	0.891565	0.743474	1.19919	0.914086	1.3119
1252	2017	衢州市	89	3	1	0.918331	0.970477	0.985317	0.984938	1.08893	0.904499
1253	2017	上海市	68	3	1	1	1	1	1	1	1
1254	2017	上饶市	42	2	0.987319	0.977561	0.962433	0.984823	0.977265	1.00998	0.967606
1255	2017	邵阳市	59	2	1	1	0.941676	0.947911	0.993423	1	0.993423
1256	2017	绍兴市	87	3	0.979031	1	0.982084	0.988363	0.993647	0.979031	1.01493
1257	2017	十堰市	45	2	0.901331	0.796318	0.905085	0.893054	1.01347	1.13187	0.895393
1258	2017	苏州市	73	3	1	1	1	1	1	1	1
1259	2017	宿迁市	81	3	0.963799	0.914685	0.963393	0.990195	0.972932	1.0537	0.923353
1260	2017	宿州市	104	3	1	0.791979	1	0.929343	1.07603	1.26266	0.852192
1261	2017	随州市	54	2	0.966557	0.920747	0.981775	0.977956	1.00391	1.04975	0.956325
1262	2017	遂宁市	9	1	1	0.62654	0.934975	0.755301	1.23788	1.59607	0.775584
1263	2017	台州市	91	3	1	1	1	1	1	1	1
1264	2017	泰州市	80	3	1	1	1	1	1	1	1
1265	2017	铜陵市	99	3	0.981824	0.957787	1	1	1	1.0251	0.975518
1266	2017	温州市	84	3	0.987092	1	0.989791	1	0.989791	0.987092	1.00273
1267	2017	无锡市	70	3	1	1	1	1	1	1	1
1268	2017	芜湖市	94	3	0.973643	1	1	1	1	0.973643	1.02707
1269	2017	武汉市	43	2	0.734955	0.726631	0.735366	0.743138	0.989541	1.01146	0.978333
1270	2017	咸宁市	53	2	0.969842	0.915283	0.962929	0.981088	0.981491	1.05961	0.926276
1271	2017	湘潭市	57	2	0.959071	0.796418	0.907857	0.880895	1.03061	1.20423	0.855822
1272	2017	襄阳市	47	2	0.977484	0.791177	0.904943	0.875429	1.03371	1.23548	0.836689
1273	2017	孝感市	50	2	0.959425	0.964448	0.941	0.959428	0.980793	0.994791	0.985929
1274	2017	新余市	36	2	0.885863	0.802047	0.96689	0.949868	1.01792	1.1045	0.92161
1275	2017	徐州市	71	3	1	1	1	1	1	1	1
1276	2017	宣城市	108	3	0.849521	0.927816	0.803208	0.94696	0.848197	0.915614	0.92637
1277	2017	雅安市	17	1	0.793988	0.980299	0.756954	0.89766	0.843253	0.809945	1.04112
1278	2017	盐城市	77	3	1	0.983863	0.994746	1	0.994746	1.0164	0.978693
1279	2017	扬州市	78	3	0.998491	1	1	1	1	0.998491	1.00151
1280	2017	宜宾市	14	1	0.923023	0.814876	0.92459	0.783011	1.18081	1.13271	1.04246
1281	2017	宜昌市	46	2	0.883522	0.763731	0.886727	0.875301	1.01305	1.15685	0.8757
1282	2017	宜春市	40	2	1	1	1	0.985051	1.01518	1	1.01518
1283	2017	益阳市	63	2	0.975961	0.981095	0.99534	0.995368	0.999972	0.994767	1.00523
1284	2017	鹰潭市	37	2	0.752256	1	0.914951	1	0.914951	0.752256	1.21628
1285	2017	永州市	65	2	0.924887	1	0.943787	0.970024	0.972952	0.924887	1.05197
1286	2017	玉溪市	26	1	0.78734	1	0.911104	1	0.911104	0.78734	1.15719
1287	2017	岳阳市	60	2	0.974352	0.913108	0.933042	0.930829	1.00238	1.06707	0.939373
1288	2017	张家界市	62	2	0.961022	1	1	1	1	0.961022	1.04056
1289	2017	昭通市	28	1	0.682067	0.821921	0.958445	0.878396	1.09113	0.829845	1.31486
1290	2017	镇江市	79	3	0.958337	0.960815	0.998375	1	0.998375	0.997421	1.00096
1291	2017	重庆市	1	1	1	0.927876	1	0.838555	1.19253	1.07773	1.10652
1292	2017	舟山市	90	3	0.735943	1	0.977429	1	0.977429	0.735943	1.32813
1293	2017	株洲市	56	2	0.979056	0.811206	0.884173	0.893171	0.989926	1.20691	0.820212
1294	2017	资阳市	19	1	1	0.598105	0.846903	0.799962	1.05868	1.67195	0.633201
1295	2017	自贡市	3	1	0.989924	0.776909	0.867092	0.804235	1.07816	1.27418	0.846156
1296	2017	遵义市	22	1	1	0.985994	0.992115	0.975172	1.01737	1.0142	1.00313
1297	2018	安庆市	100	3	0.825617	0.871044	0.890516	0.933247	0.954212	0.947848	1.00671
1298	2018	安顺市	23	1	0.78646	0.702364	0.859912	0.982305	0.875402	1.11973	0.781796
1299	2018	巴中市	18	1	0.8342	1	0.773341	0.716156	1.07985	0.8342	1.29447
1300	2018	蚌埠市	95	3	0.856664	0.8477	0.960675	1	0.960675	1.01057	0.950623
1301	2018	保山市	27	1	0.782317	0.668806	0.91599	0.840616	1.08967	1.16972	0.931559
1302	2018	亳州市	106	3	0.744547	0.788697	0.720958	0.717651	1.00461	0.944021	1.06418
1303	2018	长沙市	55	2	1	1	0.861867	0.849481	1.01458	1	1.01458
1304	2018	常德市	61	2	0.991273	0.906885	0.950041	0.94511	1.00522	1.09305	0.919642
1305	2018	常州市	72	3	0.972773	0.965489	0.997238	0.995202	1.00205	1.00754	0.994542
1306	2018	郴州市	64	2	0.994492	0.992592	0.976869	0.965366	1.01192	1.00191	1.00998
1307	2018	成都市	2	1	0.690775	1	0.820768	0.941276	0.871974	0.690775	1.26231
1308	2018	池州市	107	3	0.729838	0.834973	0.736338	0.78836	0.934013	0.874085	1.06856
1309	2018	滁州市	102	3	0.945505	1	0.922367	0.953285	0.967567	0.945505	1.02333
1310	2018	达州市	16	1	0.763049	0.771803	0.874871	0.832239	1.05123	0.988658	1.06329
1311	2018	德阳市	6	1	1	0.851453	0.928217	0.911943	1.01785	1.17446	0.866648
1312	2018	鄂州市	48	2	1	0.950042	0.916669	0.911163	1.00604	1.05259	0.955782
1313	2018	抚州市	41	2	1	0.974712	0.938569	0.912489	1.02858	1.02594	1.00257
1314	2018	阜阳市	103	3	0.841595	0.851951	0.811131	0.843282	0.961874	0.987844	0.97371
1315	2018	赣州市	38	2	0.973041	0.982572	0.923404	0.903167	1.02241	0.9903	1.03242
1316	2018	广安市	15	1	0.769919	0.898989	0.828975	0.94276	0.879306	0.856427	1.02671
1317	2018	广元市	8	1	0.747534	0.890271	0.903557	0.884865	1.02112	0.83967	1.2161
1318	2018	贵阳市	20	1	0.809568	0.868359	0.878289	0.883798	0.993767	0.932296	1.06594
1319	2018	杭州市	82	3	1	1	1	1	1	1	1
1320	2018	合肥市	93	3	1	0.975707	1	1	1	1.0249	0.975707
1321	2018	衡阳市	58	2	1	0.966537	0.908982	0.92039	0.987605	1.03462	0.954557
1322	2018	湖州市	86	3	0.977396	1	1	1	1	0.977396	1.02313
1323	2018	怀化市	66	2	1	0.979538	0.992878	0.991163	1.00173	1.02089	0.981233
1324	2018	淮安市	76	3	0.959701	0.903572	1	0.998392	1.00161	1.06212	0.94303
1325	2018	淮北市	98	3	0.798164	0.844955	0.774359	0.808105	0.958241	0.944623	1.01442
1326	2018	淮南市	96	3	0.845156	0.887426	0.901445	0.947798	0.951094	0.952367	0.998663
1327	2018	黄冈市	52	2	0.976434	0.961046	0.964858	0.942099	1.02416	1.01601	1.00802
1328	2018	黄山市	101	3	0.801827	0.856457	0.786597	0.851214	0.924089	0.936214	0.987048
1329	2018	黄石市	44	2	0.985905	0.940938	0.949795	0.925539	1.02621	1.04779	0.979402
1330	2018	吉安市	39	2	1	0.99538	0.988929	0.983173	1.00585	1.00464	1.00121
1331	2018	嘉兴市	85	3	0.982401	1	0.980525	1	0.980525	0.982401	0.998091
1332	2018	金华市	88	3	0.99863	1	1	1	1	0.99863	1.00137
1333	2018	荆门市	49	2	0.991362	0.994619	0.970137	0.971431	0.998668	0.996725	1.00195
1334	2018	荆州市	51	2	0.997065	0.995659	0.950205	0.939043	1.01189	1.00141	1.01046
1335	2018	景德镇市	33	2	0.793203	0.9839	0.971421	0.986898	0.984317	0.806183	1.22096
1336	2018	九江市	35	2	1	1	1	0.991195	1.00888	1	1.00888
1337	2018	昆明市	24	1	0.861625	0.917308	0.916315	0.918755	0.997345	0.939297	1.0618
1338	2018	乐山市	11	1	0.808994	0.90362	0.971181	0.933104	1.04081	0.895281	1.16255
1339	2018	丽江市	29	1	0.746873	0.911925	0.681036	0.853901	0.797559	0.819007	0.973812
1340	2018	丽水市	92	3	0.701269	0.999979	0.924907	0.918435	1.00705	0.701284	1.436
1341	2018	连云港市	75	3	0.958005	0.963719	1	0.944234	1.05906	0.994071	1.06538
1342	2018	临沧市	31	1	0.902715	0.943297	0.836854	1	0.836854	0.956979	0.874474
1343	2018	六安市	105	3	0.787644	0.880369	1	0.982317	1.018	0.894674	1.13785
1344	2018	六盘水市	21	1	0.934509	0.90612	0.955267	0.941163	1.01499	1.03133	0.984152
1345	2018	娄底市	67	2	0.959572	0.989679	0.998949	0.990082	1.00896	0.96958	1.04061
1346	2018	泸州市	5	1	0.795824	0.880456	0.892181	0.906657	0.984033	0.903877	1.08868
1347	2018	马鞍山市	97	3	0.962312	0.993172	0.990361	0.981646	1.00888	0.968928	1.04123
1348	2018	眉山市	13	1	0.725827	0.933869	0.996374	0.960302	1.03756	0.777226	1.33496
1349	2018	绵阳市	7	1	0.851198	0.844504	0.840421	0.846994	0.99224	1.00793	0.984436
1350	2018	内江市	10	1	0.758344	0.833147	0.911458	0.879905	1.03586	0.910216	1.13804
1351	2018	南昌市	32	2	0.8771	0.928759	0.846452	0.849332	0.99661	0.944379	1.05531
1352	2018	南充市	12	1	1	0.988148	0.918457	0.851047	1.07921	1.01199	1.06642
1353	2018	南京市	69	3	0.999759	1	0.980676	1	0.980676	0.999759	0.980912
1354	2018	南通市	74	3	1	1	1	1	1	1	1
1355	2018	宁波市	83	3	0.992524	1	1	1	1	0.992524	1.00753
1356	2018	攀枝花市	4	1	0.751957	0.862129	0.920126	0.857807	1.07265	0.87221	1.22981
1357	2018	萍乡市	34	2	1	1	0.989428	1	0.989428	1	0.989428
1358	2018	普洱市	30	1	0.809125	0.752709	0.800879	0.786343	1.01849	1.07495	0.947472
1359	2018	曲靖市	25	1	0.811437	0.670568	0.885534	0.891565	0.993235	1.21007	0.820805
1360	2018	衢州市	89	3	0.783722	1	0.952606	0.970477	0.981586	0.783722	1.25247
1361	2018	上海市	68	3	1	1	1	1	1	1	1
1362	2018	上饶市	42	2	0.99004	0.987319	0.965653	0.962433	1.00334	1.00276	1.00059
1363	2018	邵阳市	59	2	1	1	0.936827	0.941676	0.99485	1	0.99485
1364	2018	绍兴市	87	3	1	0.979031	0.994352	0.982084	1.01249	1.02142	0.991261
1365	2018	十堰市	45	2	0.976909	0.901331	0.907274	0.905085	1.00242	1.08385	0.924867
1366	2018	苏州市	73	3	1	1	1	1	1	1	1
1367	2018	宿迁市	81	3	0.96318	0.963799	0.996707	0.963393	1.03458	0.999358	1.03524
1368	2018	宿州市	104	3	0.780203	1	0.714578	1	0.714578	0.780203	0.915888
1369	2018	随州市	54	2	0.974704	0.966557	0.934431	0.981775	0.951777	1.00843	0.943822
1370	2018	遂宁市	9	1	1	1	0.925996	0.934975	0.990397	1	0.990397
1371	2018	台州市	91	3	1	1	1	1	1	1	1
1372	2018	泰州市	80	3	0.933028	1	1	1	1	0.933028	1.07178
1373	2018	铜陵市	99	3	0.967147	0.981824	0.994176	1	0.994176	0.985051	1.00926
1374	2018	温州市	84	3	1	0.987092	1	0.989791	1.01032	1.01308	0.997274
1375	2018	无锡市	70	3	1	1	1	1	1	1	1
1376	2018	芜湖市	94	3	0.96332	0.973643	1	1	1	0.989397	1.01072
1377	2018	武汉市	43	2	0.751115	0.734955	0.747301	0.735366	1.01623	1.02199	0.994367
1378	2018	咸宁市	53	2	1	0.969842	1	0.962929	1.0385	1.0311	1.00718
1379	2018	湘潭市	57	2	1	0.959071	0.950569	0.907857	1.04705	1.04268	1.00419
1380	2018	襄阳市	47	2	1	0.977484	0.926854	0.904943	1.02421	1.02303	1.00115
1381	2018	孝感市	50	2	0.89023	0.959425	0.985612	0.941	1.04741	0.927879	1.12882
1382	2018	新余市	36	2	1	0.885863	0.987962	0.96689	1.02179	1.12884	0.905168
1383	2018	徐州市	71	3	0.997775	1	1	1	1	0.997775	1.00223
1384	2018	宣城市	108	3	0.716736	0.849521	0.794609	0.803208	0.989293	0.843694	1.17257
1385	2018	雅安市	17	1	0.735546	0.793988	0.903077	0.756954	1.19304	0.926394	1.28783
1386	2018	盐城市	77	3	0.949263	1	1	0.994746	1.00528	0.949263	1.05901
1387	2018	扬州市	78	3	0.996809	0.998491	1	1	1	0.998315	1.00169
1388	2018	宜宾市	14	1	1	0.923023	0.902898	0.92459	0.976539	1.0834	0.901368
1389	2018	宜昌市	46	2	1	0.883522	0.874287	0.886727	0.98597	1.13183	0.871127
1390	2018	宜春市	40	2	0.835016	1	0.981201	1	0.981201	0.835016	1.17507
1391	2018	益阳市	63	2	1	0.975961	0.983397	0.99534	0.988001	1.02463	0.964251
1392	2018	鹰潭市	37	2	0.978865	0.752256	0.94754	0.914951	1.03562	1.30124	0.795871
1393	2018	永州市	65	2	1	0.924887	0.961959	0.943787	1.01925	1.08121	0.942695
1394	2018	玉溪市	26	1	0.889369	0.78734	0.904164	0.911104	0.992384	1.12959	0.878537
1395	2018	岳阳市	60	2	1	0.974352	0.973999	0.933042	1.0439	1.02632	1.01712
1396	2018	张家界市	62	2	1	0.961022	1	1	1	1.04056	0.961022
1397	2018	昭通市	28	1	1	0.682067	1	0.958445	1.04336	1.46613	0.71164
1398	2018	镇江市	79	3	0.983492	0.958337	1	0.998375	1.00163	1.02625	0.976008
1399	2018	重庆市	1	1	0.764857	1	0.814814	1	0.814814	0.764857	1.06531
1400	2018	舟山市	90	3	0.652852	0.735943	0.992105	0.977429	1.01502	0.887097	1.1442
1401	2018	株洲市	56	2	0.96661	0.979056	0.917673	0.884173	1.03789	0.987287	1.05125
1402	2018	资阳市	19	1	0.994278	1	0.865496	0.846903	1.02195	0.994278	1.02784
1403	2018	自贡市	3	1	1	0.989924	0.932627	0.867092	1.07558	1.01018	1.06474
1404	2018	遵义市	22	1	1	1	1	0.992115	1.00795	1	1.00795
