# Supplementary material for: Industrial green total factor productivity in China’s Yangtze River Economic Zone: Temporal and spatial difference analysis based on 108 panel data
Source: PLoS One. 2022 Jul 1;17(7):e0259366. doi: 10.1371/journal.pone.0259366 (PMC9249244; doi:10.1371/journal.pone.0259366)
Supplement: S2 File — (XLSX) [file pone.0259366.s003.xlsx]

## Sheet: Tbl_Results of Malmquist Model_
NO	t(Period)	DMU	DMU Order in Data	Cluster	Score_t(x_t, y_t)	Score_t-1(x_t-1, y_t-1)	Score_g(x_t, y_t)	Score_g(x_t-1, y_t-1)	MI(t-1, t)	EC(t-1, t)	TC(t-1, t)
872	2006	安庆市	100	3	0.877528	0.112795	0.488487	0.0523618	9.32907	7.77983	1.19913
1	2006	安顺市	23	1	0.546393	0.447127	0.439153	0.284638	1.54285	1.22201	1.26255
2	2006	巴中市	18	1	0.393085	0.288772	0.315863	0.262988	1.20105	1.36123	0.882329
873	2006	蚌埠市	95	3	0.459301	0.436756	0.261618	0.247654	1.05639	1.05162	1.00453
3	2006	保山市	27	1	0.548852	0.680831	0.447539	0.459928	0.973064	0.80615	1.20705
874	2006	亳州市	106	3	0.758512	0.609135	0.382147	0.239924	1.59278	1.24523	1.27911
404	2006	长沙市	55	2	1	0.947037	0.694894	0.612518	1.13449	1.05593	1.0744
405	2006	常德市	61	2	0.840716	0.704143	0.552844	0.493427	1.12042	1.19396	0.938408
875	2006	常州市	72	3	0.73411	0.751782	0.618562	0.605589	1.02142	0.976493	1.04601
406	2006	郴州市	64	2	1	0.744208	0.603458	0.543311	1.1107	1.34371	0.826594
4	2006	成都市	2	1	1	0.922747	0.655626	0.575892	1.13845	1.08372	1.0505
876	2006	池州市	107	3	0.554734	0.786532	0.295461	0.37165	0.794997	0.705292	1.12719
877	2006	滁州市	102	3	0.748591	0.7713	0.364501	0.31088	1.17248	0.970557	1.20805
5	2006	达州市	16	1	0.649793	0.515092	0.465408	0.349926	1.33002	1.26151	1.05431
6	2006	德阳市	6	1	1	1	0.656314	0.597805	1.09787	1	1.09787
407	2006	鄂州市	48	2	0.774051	0.592226	0.406504	0.401764	1.0118	1.30702	0.774127
408	2006	抚州市	41	2	0.639713	0.379613	0.359656	0.253673	1.4178	1.68517	0.841338
878	2006	阜阳市	103	3	0.957051	0.857943	0.426811	0.334336	1.27659	1.11552	1.14439
409	2006	赣州市	38	2	0.682556	0.585146	0.457456	0.42732	1.07052	1.16647	0.917744
7	2006	广安市	15	1	0.813307	0.915897	0.648979	0.564917	1.1488	0.887989	1.29371
8	2006	广元市	8	1	0.502924	0.258387	0.264529	0.108191	2.44501	1.9464	1.25617
9	2006	贵阳市	20	1	0.718032	0.680216	0.459158	0.456562	1.00568	1.05559	0.952719
879	2006	杭州市	82	3	0.754589	0.766128	0.666397	0.646758	1.03037	0.984939	1.04612
880	2006	合肥市	93	3	0.593763	0.644492	0.50676	0.519071	0.976282	0.921288	1.05969
410	2006	衡阳市	58	2	0.492201	0.46235	0.376258	0.336179	1.11922	1.06456	1.05134
881	2006	湖州市	86	3	0.696899	0.814756	0.541936	0.550962	0.983617	0.855347	1.14996
411	2006	怀化市	66	2	0.609992	0.247744	0.307309	0.168615	1.82255	2.46218	0.740216
882	2006	淮安市	76	3	0.827829	0.832459	0.48306	0.460025	1.05007	0.994438	1.05595
883	2006	淮北市	98	3	0.210494	0.31117	0.127295	0.177571	0.716868	0.67646	1.05973
884	2006	淮南市	96	3	0.667922	0.628161	0.30935	0.296845	1.04213	1.0633	0.980091
412	2006	黄冈市	52	2	0.567658	0.193333	0.347503	0.156961	2.21394	2.93616	0.754024
885	2006	黄山市	101	3	0.526439	0.463636	0.265891	0.187195	1.4204	1.13546	1.25095
413	2006	黄石市	44	2	0.558615	0.608471	0.46511	0.44887	1.03618	0.918064	1.12866
414	2006	吉安市	39	2	0.787951	0.469008	0.451821	0.345215	1.30881	1.68004	0.779036
886	2006	嘉兴市	85	3	1	0.762473	0.616575	0.60505	1.01905	1.31152	0.776996
887	2006	金华市	88	3	0.78592	0.876577	0.568967	0.565608	1.00594	0.896578	1.12198
415	2006	荆门市	49	2	0.488626	0.022911	0.329935	0.0159676	20.6629	21.3271	0.968853
416	2006	荆州市	51	2	0.36172	0.567544	0.300414	0.412406	0.728443	0.637342	1.14294
417	2006	景德镇市	33	2	0.0166738	0.0360753	0.0115456	0.024504	0.47117	0.462193	1.01942
418	2006	九江市	35	2	0.532714	0.159794	0.413939	0.114537	3.61401	3.33376	1.08407
10	2006	昆明市	24	1	0.960256	1	0.603831	0.603391	1.00073	0.960256	1.04215
11	2006	乐山市	11	1	0.855953	0.729031	0.510609	0.395647	1.29057	1.1741	1.0992
12	2006	丽江市	29	1	1	0.672789	0.736793	0.418359	1.76115	1.48635	1.18488
888	2006	丽水市	92	3	0.986355	0.858556	0.462907	0.357358	1.29536	1.14885	1.12752
889	2006	连云港市	75	3	0.919708	0.733333	0.475471	0.40013	1.18829	1.25415	0.947489
13	2006	临沧市	31	1	1	1	1	0.878373	1.13847	1	1.13847
890	2006	六安市	105	3	0.854318	1	0.386853	0.446019	0.867346	0.854318	1.01525
14	2006	六盘水市	21	1	0.616208	0.393498	0.375607	0.192975	1.94641	1.56598	1.24293
419	2006	娄底市	67	2	0.459687	0.449376	0.294795	0.326904	0.901779	1.02295	0.881552
15	2006	泸州市	5	1	0.882378	0.702937	0.541913	0.37974	1.42706	1.25527	1.13685
891	2006	马鞍山市	97	3	0.619345	0.798022	0.438416	0.481063	0.911348	0.7761	1.17427
16	2006	眉山市	13	1	0.973979	0.672942	0.586145	0.362615	1.61644	1.44734	1.11683
17	2006	绵阳市	7	1	0.551714	0.325413	0.381761	0.212158	1.79941	1.69543	1.06133
18	2006	内江市	10	1	0.729458	0.53023	0.442742	0.328844	1.34636	1.37574	0.978645
420	2006	南昌市	32	2	0.604174	0.636658	0.491806	0.480898	1.02268	0.948978	1.07767
19	2006	南充市	12	1	0.612964	0.464673	0.383725	0.246145	1.55894	1.31913	1.18179
892	2006	南京市	69	3	0.957562	0.741194	0.692216	0.631907	1.09544	1.29192	0.847918
893	2006	南通市	74	3	1	1	0.674825	0.639497	1.05524	1	1.05524
894	2006	宁波市	83	3	0.823675	0.915223	0.684519	0.677619	1.01018	0.899972	1.12246
20	2006	攀枝花市	4	1	0.727842	0.59957	0.435959	0.369165	1.18093	1.21394	0.972809
421	2006	萍乡市	34	2	0.697982	0.428452	0.408647	0.312199	1.30893	1.62908	0.803481
21	2006	普洱市	30	1	0.847154	0.550679	0.701081	0.367532	1.90754	1.53838	1.23997
22	2006	曲靖市	25	1	1	1	0.592238	0.583926	1.01423	1	1.01423
895	2006	衢州市	89	3	0.70976	0.720151	0.408343	0.373561	1.09311	0.98557	1.10911
896	2006	上海市	68	3	1	1	0.803946	0.754662	1.06531	1	1.06531
422	2006	上饶市	42	2	0.435644	0.306091	0.269933	0.220342	1.22507	1.42325	0.860752
423	2006	邵阳市	59	2	0.546368	0.148538	0.318773	0.10869	2.93285	3.6783	0.797339
897	2006	绍兴市	87	3	1	1	0.664763	0.647447	1.02675	1	1.02675
424	2006	十堰市	45	2	0.102741	0.537601	0.0831831	0.405744	0.205014	0.191109	1.07276
898	2006	苏州市	73	3	1	1	0.743744	0.70477	1.0553	1	1.0553
899	2006	宿迁市	81	3	1	0.941744	0.51687	0.394861	1.30899	1.06186	1.23273
900	2006	宿州市	104	3	0.215089	0.206313	0.0800936	0.0874552	0.915825	1.04254	0.878455
425	2006	随州市	54	2	0.690751	0.523693	0.414844	0.373291	1.11131	1.319	0.842543
23	2006	遂宁市	9	1	0.781507	0.743809	0.556167	0.502111	1.10766	1.05068	1.05423
901	2006	台州市	91	3	0.686368	0.74255	0.587733	0.592465	0.992014	0.92434	1.07321
902	2006	泰州市	80	3	1	0.907058	0.580429	0.554975	1.04587	1.10247	0.948661
903	2006	铜陵市	99	3	0.637412	0.744904	0.397099	0.403749	0.983531	0.855697	1.14939
904	2006	温州市	84	3	0.690053	0.724657	0.609863	0.606993	1.00473	0.952248	1.05511
905	2006	无锡市	70	3	1	1	0.702293	0.675184	1.04015	1	1.04015
906	2006	芜湖市	94	3	0.576069	0.590582	0.470317	0.431926	1.08888	0.975425	1.11632
426	2006	武汉市	43	2	1	1	0.700499	0.643662	1.0883	1	1.0883
427	2006	咸宁市	53	2	1	0.41375	0.631223	0.305328	2.06736	2.41692	0.855371
428	2006	湘潭市	57	2	0.514635	0.449773	0.427271	0.33493	1.2757	1.14421	1.11492
429	2006	襄阳市	47	2	0.496201	0.520283	0.402998	0.394119	1.02253	0.953715	1.07215
430	2006	孝感市	50	2	0.530809	0.602747	0.33587	0.430938	0.779393	0.880651	0.885019
431	2006	新余市	36	2	0.778087	0.420536	0.509567	0.306024	1.66512	1.85023	0.899954
907	2006	徐州市	71	3	0.925459	0.931561	0.59699	0.572119	1.04347	0.99345	1.05035
908	2006	宣城市	108	3	0.710613	0.919037	0.359168	0.397467	0.903643	0.773214	1.16868
24	2006	雅安市	17	1	1	0.525364	0.703746	0.315129	2.2332	1.90344	1.17324
909	2006	盐城市	77	3	0.806623	0.821197	0.517499	0.496081	1.04317	0.982252	1.06202
910	2006	扬州市	78	3	0.945457	0.980756	0.598683	0.574441	1.0422	0.964009	1.08111
25	2006	宜宾市	14	1	0.843453	0.935525	0.494234	0.491877	1.00479	0.901583	1.11448
432	2006	宜昌市	46	2	1	1	0.740362	0.646968	1.14436	1	1.14436
433	2006	宜春市	40	2	0.713789	0.465583	0.46269	0.335732	1.37815	1.53311	0.89893
434	2006	益阳市	63	2	0.320612	0.23754	0.17883	0.171772	1.04109	1.34972	0.771336
435	2006	鹰潭市	37	2	1	1	0.848379	1	0.848379	1	0.848379
436	2006	永州市	65	2	0.672591	0.337643	0.368931	0.228391	1.61535	1.99202	0.81091
26	2006	玉溪市	26	1	1	1	0.549409	0.533369	1.03007	1	1.03007
437	2006	岳阳市	60	2	0.45339	0.236381	0.372041	0.177182	2.09977	1.91804	1.09475
438	2006	张家界市	62	2	0.022552	0.0237735	0.0117864	0.0169068	0.697144	0.94862	0.734903
27	2006	昭通市	28	1	0.878289	1	0.613629	1	0.613629	0.878289	0.698665
911	2006	镇江市	79	3	0.666116	0.658149	0.562658	0.542318	1.03751	1.0121	1.0251
28	2006	重庆市	1	1	1	0.979905	0.60559	0.581929	1.04066	1.02051	1.01975
912	2006	舟山市	90	3	0.639716	0.554984	0.345024	0.278273	1.23988	1.15267	1.07565
439	2006	株洲市	56	2	0.515493	0.537828	0.421442	0.408729	1.0311	0.958473	1.07578
29	2006	资阳市	19	1	0.692241	0.447485	0.424682	0.27154	1.56398	1.54696	1.011
30	2006	自贡市	3	1	0.423459	0.588822	0.276725	0.374014	0.73988	0.719162	1.02881
31	2006	遵义市	22	1	1	1	0.652407	0.515189	1.26635	1	1.26635
913	2007	安庆市	100	3	0.869159	0.877528	0.409547	0.488487	0.838399	0.990464	0.846471
32	2007	安顺市	23	1	0.55478	0.546393	0.36514	0.439153	0.831464	1.01535	0.818895
33	2007	巴中市	18	1	0.496339	0.393085	0.319757	0.315863	1.01233	1.26268	0.801734
914	2007	蚌埠市	95	3	0.535505	0.459301	0.2565	0.261618	0.980437	1.16591	0.840917
34	2007	保山市	27	1	0.554771	0.548852	0.339029	0.447539	0.757542	1.01079	0.749459
915	2007	亳州市	106	3	0.816889	0.758512	0.362068	0.382147	0.947457	1.07696	0.87975
440	2007	长沙市	55	2	1	1	0.69194	0.694894	0.995749	1	0.995749
441	2007	常德市	61	2	0.907256	0.840716	0.521143	0.552844	0.942658	1.07915	0.873522
916	2007	常州市	72	3	0.738708	0.73411	0.605817	0.618562	0.979396	1.00626	0.9733
442	2007	郴州市	64	2	1	1	0.560471	0.603458	0.928766	1	0.928766
35	2007	成都市	2	1	1	1	0.658462	0.655626	1.00433	1	1.00433
917	2007	池州市	107	3	0.583227	0.554734	0.25821	0.295461	0.873924	1.05136	0.83123
918	2007	滁州市	102	3	0.664787	0.748591	0.311386	0.364501	0.854278	0.888051	0.96197
36	2007	达州市	16	1	0.682179	0.649793	0.382511	0.465408	0.821882	1.04984	0.782864
37	2007	德阳市	6	1	1	1	0.635565	0.656314	0.968385	1	0.968385
443	2007	鄂州市	48	2	0.824441	0.774051	0.387046	0.406504	0.952131	1.0651	0.893936
444	2007	抚州市	41	2	0.609417	0.639713	0.281914	0.359656	0.783843	0.952641	0.82281
919	2007	阜阳市	103	3	0.991755	0.957051	0.393276	0.426811	0.92143	1.03626	0.889186
445	2007	赣州市	38	2	0.61169	0.682556	0.429047	0.457456	0.937899	0.896175	1.04656
38	2007	广安市	15	1	0.798563	0.813307	0.569827	0.648979	0.878036	0.981872	0.894247
39	2007	广元市	8	1	0.512692	0.502924	0.244032	0.264529	0.922514	1.01942	0.904939
40	2007	贵阳市	20	1	0.737498	0.718032	0.462012	0.459158	1.00622	1.02711	0.979658
920	2007	杭州市	82	3	0.781345	0.754589	0.649171	0.666397	0.974151	1.03546	0.940792
921	2007	合肥市	93	3	0.606756	0.593763	0.503417	0.50676	0.993405	1.02188	0.972133
446	2007	衡阳市	58	2	0.517996	0.492201	0.365853	0.376258	0.972345	1.05241	0.923924
922	2007	湖州市	86	3	0.673828	0.696899	0.536701	0.541936	0.99034	0.966895	1.02425
447	2007	怀化市	66	2	0.515967	0.609992	0.237049	0.307309	0.771371	0.845858	0.91194
923	2007	淮安市	76	3	0.898758	0.827829	0.479536	0.48306	0.992706	1.08568	0.914362
924	2007	淮北市	98	3	0.237113	0.210494	0.127981	0.127295	1.00539	1.12646	0.892522
925	2007	淮南市	96	3	0.722476	0.667922	0.308255	0.30935	0.99646	1.08168	0.921217
448	2007	黄冈市	52	2	0.593682	0.567658	0.293653	0.347503	0.845038	1.04585	0.807995
926	2007	黄山市	101	3	0.521689	0.526439	0.216002	0.265891	0.812372	0.990977	0.819769
449	2007	黄石市	44	2	0.55763	0.558615	0.452353	0.46511	0.972573	0.998236	0.974291
450	2007	吉安市	39	2	0.721945	0.787951	0.365667	0.451821	0.809318	0.916231	0.883313
927	2007	嘉兴市	85	3	0.842525	1	0.610459	0.616575	0.990082	0.842525	1.17514
928	2007	金华市	88	3	0.909114	0.78592	0.561777	0.568967	0.987363	1.15675	0.853566
451	2007	荆门市	49	2	0.478728	0.488626	0.318323	0.329935	0.964804	0.979742	0.984754
452	2007	荆州市	51	2	0.359856	0.36172	0.288145	0.300414	0.95916	0.994849	0.964126
453	2007	景德镇市	33	2	0.0156273	0.0166738	0.0113061	0.0115456	0.97926	0.937239	1.04483
454	2007	九江市	35	2	0.523722	0.532714	0.394809	0.413939	0.953786	0.983119	0.970163
41	2007	昆明市	24	1	0.945574	0.960256	0.596519	0.603831	0.987889	0.98471	1.00323
42	2007	乐山市	11	1	0.851335	0.855953	0.496464	0.510609	0.972298	0.994604	0.977573
43	2007	丽江市	29	1	0.758048	1	0.570004	0.736793	0.773629	0.758048	1.02055
929	2007	丽水市	92	3	0.935153	0.986355	0.415185	0.462907	0.896907	0.94809	0.946015
930	2007	连云港市	75	3	0.920669	0.919708	0.467804	0.475471	0.983876	1.00105	0.982849
44	2007	临沧市	31	1	1	1	1	1	1	1	1
931	2007	六安市	105	3	0.85095	0.854318	0.334013	0.386853	0.86341	0.996057	0.866828
45	2007	六盘水市	21	1	0.608392	0.616208	0.332055	0.375607	0.884048	0.987316	0.895405
455	2007	娄底市	67	2	0.555146	0.459687	0.292895	0.294795	0.993553	1.20766	0.822709
46	2007	泸州市	5	1	0.872838	0.882378	0.485769	0.541913	0.896396	0.989188	0.906194
932	2007	马鞍山市	97	3	0.65387	0.619345	0.433136	0.438416	0.987958	1.05574	0.935793
47	2007	眉山市	13	1	0.924215	0.973979	0.507554	0.586145	0.865919	0.948907	0.912544
48	2007	绵阳市	7	1	0.541874	0.551714	0.37713	0.381761	0.987868	0.982165	1.00581
49	2007	内江市	10	1	0.765377	0.729458	0.398836	0.442742	0.900831	1.04924	0.858556
456	2007	南昌市	32	2	0.606863	0.604174	0.490874	0.491806	0.998106	1.00445	0.993684
50	2007	南充市	12	1	0.635403	0.612964	0.346132	0.383725	0.902032	1.03661	0.870178
933	2007	南京市	69	3	1	0.957562	0.682545	0.692216	0.986029	1.04432	0.944184
934	2007	南通市	74	3	1	1	0.662407	0.674825	0.981598	1	0.981598
935	2007	宁波市	83	3	0.829856	0.823675	0.662335	0.684519	0.967593	1.0075	0.960386
51	2007	攀枝花市	4	1	0.725008	0.727842	0.43794	0.435959	1.00454	0.996107	1.00847
457	2007	萍乡市	34	2	0.758047	0.697982	0.407605	0.408647	0.997449	1.08606	0.918414
52	2007	普洱市	30	1	0.870355	0.847154	0.609303	0.701081	0.869091	1.02739	0.845923
53	2007	曲靖市	25	1	1	1	0.554164	0.592238	0.935712	1	0.935712
936	2007	衢州市	89	3	0.747995	0.70976	0.381632	0.408343	0.934587	1.05387	0.886813
937	2007	上海市	68	3	1	1	0.754738	0.803946	0.938793	1	0.938793
458	2007	上饶市	42	2	0.412826	0.435644	0.253943	0.269933	0.940761	0.947622	0.99276
459	2007	邵阳市	59	2	0.648074	0.546368	0.32186	0.318773	1.00968	1.18615	0.851229
938	2007	绍兴市	87	3	1	1	0.660757	0.664763	0.993974	1	0.993974
460	2007	十堰市	45	2	0.107283	0.102741	0.084049	0.0831831	1.01041	1.04421	0.967629
939	2007	苏州市	73	3	1	1	0.719893	0.743744	0.967931	1	0.967931
940	2007	宿迁市	81	3	0.979575	1	0.428725	0.51687	0.829465	0.979575	0.84676
941	2007	宿州市	104	3	0.198744	0.215089	0.056924	0.0800936	0.710719	0.924005	0.769172
461	2007	随州市	54	2	0.812488	0.690751	0.402309	0.414844	0.969784	1.17624	0.824479
54	2007	遂宁市	9	1	0.733711	0.781507	0.443246	0.556167	0.796966	0.938841	0.848882
942	2007	台州市	91	3	0.683925	0.686368	0.576764	0.587733	0.981336	0.99644	0.984842
943	2007	泰州市	80	3	0.937018	1	0.57498	0.580429	0.990612	0.937018	1.0572
944	2007	铜陵市	99	3	0.680023	0.637412	0.388569	0.397099	0.97852	1.06685	0.917205
945	2007	温州市	84	3	0.69771	0.690053	0.599211	0.609863	0.982533	1.0111	0.971751
946	2007	无锡市	70	3	1	1	0.682708	0.702293	0.972114	1	0.972114
947	2007	芜湖市	94	3	0.564614	0.576069	0.462532	0.470317	0.983447	0.980116	1.0034
462	2007	武汉市	43	2	1	1	0.693649	0.700499	0.990222	1	0.990222
463	2007	咸宁市	53	2	0.959125	1	0.497176	0.631223	0.787639	0.959125	0.821206
464	2007	湘潭市	57	2	0.512633	0.514635	0.417582	0.427271	0.977324	0.996111	0.98114
465	2007	襄阳市	47	2	0.495685	0.496201	0.396417	0.402998	0.983672	0.998959	0.984697
466	2007	孝感市	50	2	0.54025	0.530809	0.317092	0.33587	0.94409	1.01778	0.927593
467	2007	新余市	36	2	0.583815	0.778087	0.453508	0.509567	0.889987	0.750322	1.18614
948	2007	徐州市	71	3	1	0.925459	0.597477	0.59699	1.00082	1.08054	0.926215
949	2007	宣城市	108	3	0.65786	0.710613	0.297931	0.359168	0.829502	0.925764	0.896019
55	2007	雅安市	17	1	1	1	0.603874	0.703746	0.858085	1	0.858085
950	2007	盐城市	77	3	0.842438	0.806623	0.51508	0.517499	0.995325	1.0444	0.95301
951	2007	扬州市	78	3	0.919277	0.945457	0.592927	0.598683	0.990385	0.97231	1.01859
56	2007	宜宾市	14	1	0.810085	0.843453	0.489879	0.494234	0.991187	0.960439	1.03202
468	2007	宜昌市	46	2	1	1	0.705787	0.740362	0.9533	1	0.9533
469	2007	宜春市	40	2	0.779013	0.713789	0.433154	0.46269	0.936163	1.09138	0.857781
470	2007	益阳市	63	2	0.342435	0.320612	0.168059	0.17883	0.939769	1.06807	0.879879
471	2007	鹰潭市	37	2	1	1	1	0.848379	1.17872	1	1.17872
472	2007	永州市	65	2	0.713895	0.672591	0.331621	0.368931	0.898871	1.06141	0.846866
57	2007	玉溪市	26	1	1	1	0.546854	0.549409	0.995349	1	0.995349
473	2007	岳阳市	60	2	0.451601	0.45339	0.368133	0.372041	0.989494	0.996054	0.993414
474	2007	张家界市	62	2	0.0250319	0.022552	0.00989609	0.0117864	0.839617	1.10997	0.756435
58	2007	昭通市	28	1	0.882131	0.878289	0.511237	0.613629	0.833136	1.00437	0.829507
952	2007	镇江市	79	3	0.680368	0.666116	0.56087	0.562658	0.996821	1.0214	0.97594
59	2007	重庆市	1	1	0.970626	1	0.608098	0.60559	1.00414	0.970626	1.03453
953	2007	舟山市	90	3	0.584889	0.639716	0.322045	0.345024	0.9334	0.914294	1.0209
475	2007	株洲市	56	2	0.51114	0.515493	0.414997	0.421442	0.984708	0.991556	0.993093
60	2007	资阳市	19	1	0.664519	0.692241	0.352314	0.424682	0.829594	0.959954	0.864203
61	2007	自贡市	3	1	0.434722	0.423459	0.277304	0.276725	1.00209	1.0266	0.976127
62	2007	遵义市	22	1	1	1	0.554075	0.652407	0.849278	1	0.849278
954	2008	安庆市	100	3	0.745178	0.869159	0.433594	0.409547	1.05872	0.857355	1.23486
63	2008	安顺市	23	1	1	0.55478	0.51531	0.36514	1.41126	1.80252	0.782941
64	2008	巴中市	18	1	0.638626	0.496339	0.371701	0.319757	1.16245	1.28667	0.903451
955	2008	蚌埠市	95	3	0.474191	0.535505	0.291445	0.2565	1.13624	0.885502	1.28316
65	2008	保山市	27	1	0.449268	0.554771	0.251095	0.339029	0.740629	0.809826	0.914553
956	2008	亳州市	106	3	0.745173	0.816889	0.376859	0.362068	1.04085	0.912208	1.14102
476	2008	长沙市	55	2	1	1	0.697168	0.69194	1.00755	1	1.00755
477	2008	常德市	61	2	0.895928	0.907256	0.540597	0.521143	1.03733	0.987514	1.05045
957	2008	常州市	72	3	0.817952	0.738708	0.614947	0.605817	1.01507	1.10727	0.91673
478	2008	郴州市	64	2	0.981839	1	0.580408	0.560471	1.03557	0.981839	1.05473
66	2008	成都市	2	1	1	1	0.720371	0.658462	1.09402	1	1.09402
958	2008	池州市	107	3	0.94902	0.583227	0.58693	0.25821	2.27307	1.62719	1.39693
959	2008	滁州市	102	3	0.778002	0.664787	0.406313	0.311386	1.30485	1.1703	1.11497
67	2008	达州市	16	1	0.689205	0.682179	0.386307	0.382511	1.00993	1.0103	0.999632
68	2008	德阳市	6	1	0.674899	1	0.481849	0.635565	0.758143	0.674899	1.12334
479	2008	鄂州市	48	2	1	0.824441	0.831521	0.387046	2.14838	1.21294	1.77121
480	2008	抚州市	41	2	0.475643	0.609417	0.303127	0.281914	1.07525	0.780489	1.37766
960	2008	阜阳市	103	3	1	0.991755	0.558279	0.393276	1.41956	1.00831	1.40785
481	2008	赣州市	38	2	0.539508	0.61169	0.40837	0.429047	0.951806	0.881996	1.07915
69	2008	广安市	15	1	0.976535	0.798563	0.479456	0.569827	0.841406	1.22286	0.688061
70	2008	广元市	8	1	0.248357	0.512692	0.124685	0.244032	0.510938	0.484418	1.05475
71	2008	贵阳市	20	1	0.536065	0.737498	0.414332	0.462012	0.896799	0.726869	1.23378
961	2008	杭州市	82	3	0.777752	0.781345	0.647403	0.649171	0.997275	0.995401	1.00188
962	2008	合肥市	93	3	0.558068	0.606756	0.485391	0.503417	0.964192	0.919758	1.04831
482	2008	衡阳市	58	2	0.77344	0.517996	0.576153	0.365853	1.57482	1.49314	1.05471
963	2008	湖州市	86	3	0.631921	0.673828	0.525767	0.536701	0.979628	0.937808	1.04459
483	2008	怀化市	66	2	0.423192	0.515967	0.245515	0.237049	1.03571	0.820193	1.26277
964	2008	淮安市	76	3	0.688099	0.898758	0.479146	0.479536	0.999187	0.765611	1.30508
965	2008	淮北市	98	3	0.795854	0.237113	0.417748	0.127981	3.26414	3.35643	0.972504
966	2008	淮南市	96	3	0.499959	0.722476	0.339069	0.308255	1.09996	0.692007	1.58952
484	2008	黄冈市	52	2	0.852036	0.593682	0.454477	0.293653	1.54767	1.43517	1.07838
967	2008	黄山市	101	3	0.711453	0.521689	0.379914	0.216002	1.75884	1.36375	1.28971
485	2008	黄石市	44	2	0.472397	0.55763	0.388826	0.452353	0.859562	0.847151	1.01465
486	2008	吉安市	39	2	1	0.721945	0.571449	0.365667	1.56276	1.38515	1.12822
968	2008	嘉兴市	85	3	0.765892	0.842525	0.591932	0.610459	0.969651	0.909043	1.06667
969	2008	金华市	88	3	0.766176	0.909114	0.542195	0.561777	0.965142	0.842772	1.1452
487	2008	荆门市	49	2	0.159432	0.478728	0.125916	0.318323	0.39556	0.333033	1.18775
488	2008	荆州市	51	2	0.347492	0.359856	0.286379	0.288145	0.993872	0.965642	1.02923
489	2008	景德镇市	33	2	0.277223	0.0156273	0.188364	0.0113061	16.6604	17.7397	0.939159
490	2008	九江市	35	2	0.0484073	0.523722	0.0388415	0.394809	0.0983805	0.0924293	1.06439
72	2008	昆明市	24	1	0.636059	0.945574	0.506933	0.596519	0.849819	0.672669	1.26335
73	2008	乐山市	11	1	0.744229	0.851335	0.504388	0.496464	1.01596	0.874191	1.16217
74	2008	丽江市	29	1	0.66897	0.758048	0.403318	0.570004	0.70757	0.88249	0.801788
970	2008	丽水市	92	3	0.709372	0.935153	0.380936	0.415185	0.91751	0.758562	1.20954
971	2008	连云港市	75	3	0.983917	0.920669	0.550764	0.467804	1.17734	1.0687	1.10166
75	2008	临沧市	31	1	0.145364	1	0.0479366	1	0.0479366	0.145364	0.32977
972	2008	六安市	105	3	1	0.85095	0.558545	0.334013	1.67223	1.17516	1.42298
76	2008	六盘水市	21	1	0.591065	0.608392	0.398405	0.332055	1.19982	0.97152	1.23499
491	2008	娄底市	67	2	1	0.555146	0.538547	0.292895	1.8387	1.80133	1.02075
77	2008	泸州市	5	1	0.717225	0.872838	0.483029	0.485769	0.99436	0.821716	1.2101
973	2008	马鞍山市	97	3	0.735269	0.65387	0.505947	0.433136	1.1681	1.12449	1.03878
78	2008	眉山市	13	1	0.773263	0.924215	0.427692	0.507554	0.842654	0.83667	1.00715
79	2008	绵阳市	7	1	0.702534	0.541874	0.443123	0.37713	1.17499	1.29649	0.906285
80	2008	内江市	10	1	1	0.765377	0.515221	0.398836	1.29181	1.30655	0.988724
492	2008	南昌市	32	2	0.586756	0.606863	0.484283	0.490874	0.986572	0.966867	1.02038
81	2008	南充市	12	1	0.638626	0.635403	0.425038	0.346132	1.22796	1.00507	1.22177
974	2008	南京市	69	3	0.58611	1	0.538051	0.682545	0.788302	0.58611	1.34497
975	2008	南通市	74	3	1	1	0.68037	0.662407	1.02712	1	1.02712
976	2008	宁波市	83	3	0.694477	0.829856	0.609987	0.662335	0.920964	0.836864	1.10049
82	2008	攀枝花市	4	1	0.547811	0.725008	0.38122	0.43794	0.870485	0.755592	1.15206
493	2008	萍乡市	34	2	0.703871	0.758047	0.497502	0.407605	1.22055	0.928531	1.3145
83	2008	普洱市	30	1	0.330336	0.870355	0.1861	0.609303	0.305431	0.379542	0.804736
84	2008	曲靖市	25	1	0.899775	1	0.484931	0.554164	0.875067	0.899775	0.972539
977	2008	衢州市	89	3	0.728345	0.747995	0.430692	0.381632	1.12855	0.97373	1.159
978	2008	上海市	68	3	1	1	0.71329	0.754738	0.945082	1	0.945082
494	2008	上饶市	42	2	0.411858	0.412826	0.251443	0.253943	0.990156	0.997654	0.992485
495	2008	邵阳市	59	2	0.592533	0.648074	0.342531	0.32186	1.06423	0.914298	1.16398
979	2008	绍兴市	87	3	1	1	0.668186	0.660757	1.01124	1	1.01124
496	2008	十堰市	45	2	0.57616	0.107283	0.469153	0.084049	5.58189	5.37047	1.03937
980	2008	苏州市	73	3	1	1	0.760752	0.719893	1.05676	1	1.05676
981	2008	宿迁市	81	3	0.891912	0.979575	0.426721	0.428725	0.995327	0.910509	1.09315
982	2008	宿州市	104	3	0.147997	0.198744	0.0647747	0.056924	1.13791	0.744663	1.52809
497	2008	随州市	54	2	1	0.812488	0.682502	0.402309	1.69646	1.23079	1.37835
85	2008	遂宁市	9	1	0.897544	0.733711	0.576148	0.443246	1.29984	1.22329	1.06257
983	2008	台州市	91	3	0.59814	0.683925	0.540988	0.576764	0.937972	0.87457	1.0725
984	2008	泰州市	80	3	1	0.937018	0.613495	0.57498	1.06699	1.06722	0.999784
985	2008	铜陵市	99	3	0.435967	0.680023	0.325978	0.388569	0.838919	0.641105	1.30855
986	2008	温州市	84	3	0.666551	0.69771	0.589711	0.599211	0.984146	0.955342	1.03015
987	2008	无锡市	70	3	1	1	0.681398	0.682708	0.998081	1	0.998081
988	2008	芜湖市	94	3	0.567012	0.564614	0.47325	0.462532	1.02317	1.00425	1.01884
498	2008	武汉市	43	2	1	1	0.702107	0.693649	1.01219	1	1.01219
499	2008	咸宁市	53	2	0.849201	0.959125	0.49696	0.497176	0.999566	0.885391	1.12895
500	2008	湘潭市	57	2	0.441004	0.512633	0.363655	0.417582	0.87086	0.860271	1.01231
501	2008	襄阳市	47	2	0.870613	0.495685	0.606627	0.396417	1.53027	1.75638	0.871264
502	2008	孝感市	50	2	0.552278	0.54025	0.333381	0.317092	1.05137	1.02226	1.02847
503	2008	新余市	36	2	0.799971	0.583815	0.541397	0.453508	1.1938	1.37025	0.87123
989	2008	徐州市	71	3	1	1	0.659751	0.597477	1.10423	1	1.10423
990	2008	宣城市	108	3	0.623109	0.65786	0.319032	0.297931	1.07083	0.947176	1.13055
86	2008	雅安市	17	1	0.960739	1	0.59315	0.603874	0.982242	0.960739	1.02238
991	2008	盐城市	77	3	1	0.842438	0.550188	0.51508	1.06816	1.18703	0.899859
992	2008	扬州市	78	3	0.760873	0.919277	0.599462	0.592927	1.01102	0.827687	1.2215
87	2008	宜宾市	14	1	1	0.810085	0.6432	0.489879	1.31298	1.23444	1.06362
504	2008	宜昌市	46	2	1	1	0.711707	0.705787	1.00839	1	1.00839
505	2008	宜春市	40	2	0.958207	0.779013	0.503509	0.433154	1.16243	1.23003	0.94504
506	2008	益阳市	63	2	0.334339	0.342435	0.20086	0.168059	1.19518	0.976358	1.22412
507	2008	鹰潭市	37	2	1	1	1	1	1	1	1
508	2008	永州市	65	2	0.499706	0.713895	0.321376	0.331621	0.969105	0.699971	1.38449
88	2008	玉溪市	26	1	1	1	0.539689	0.546854	0.986898	1	0.986898
509	2008	岳阳市	60	2	0.228364	0.451601	0.186689	0.368133	0.507124	0.505677	1.00286
510	2008	张家界市	62	2	0.0983925	0.0250319	0.062378	0.00989609	6.3033	3.93068	1.60362
89	2008	昭通市	28	1	0.780752	0.882131	0.44543	0.511237	0.871279	0.885075	0.984412
993	2008	镇江市	79	3	0.695557	0.680368	0.5749	0.56087	1.02501	1.02232	1.00263
90	2008	重庆市	1	1	0.888802	0.970626	0.634062	0.608098	1.0427	0.9157	1.13869
994	2008	舟山市	90	3	0.516494	0.584889	0.345487	0.322045	1.07279	0.883064	1.21485
511	2008	株洲市	56	2	0.511403	0.51114	0.421094	0.414997	1.01469	1.00051	1.01417
91	2008	资阳市	19	1	1	0.664519	0.636576	0.352314	1.80684	1.50485	1.20068
92	2008	自贡市	3	1	0.330658	0.434722	0.238193	0.277304	0.858959	0.760619	1.12929
93	2008	遵义市	22	1	1	1	0.59489	0.554075	1.07366	1	1.07366
995	2009	安庆市	100	3	0.948257	0.745178	0.569566	0.433594	1.31359	1.27252	1.03227
94	2009	安顺市	23	1	0.631942	1	0.371815	0.51531	0.721537	0.631942	1.14178
95	2009	巴中市	18	1	0.43808	0.638626	0.269604	0.371701	0.725325	0.685974	1.05736
996	2009	蚌埠市	95	3	0.569409	0.474191	0.366766	0.291445	1.25844	1.2008	1.048
96	2009	保山市	27	1	0.518262	0.449268	0.293223	0.251095	1.16778	1.15357	1.01232
997	2009	亳州市	106	3	1	0.745173	0.822437	0.376859	2.18235	1.34197	1.62623
512	2009	长沙市	55	2	1	1	0.811607	0.697168	1.16415	1	1.16415
513	2009	常德市	61	2	0.877054	0.895928	0.55111	0.540597	1.01945	0.978934	1.04139
998	2009	常州市	72	3	0.727654	0.817952	0.64086	0.614947	1.04214	0.889605	1.17146
514	2009	郴州市	64	2	1	0.981839	0.618482	0.580408	1.0656	1.0185	1.04625
97	2009	成都市	2	1	1	1	0.682491	0.720371	0.947415	1	0.947415
999	2009	池州市	107	3	0.68829	0.94902	0.436262	0.58693	0.743295	0.725264	1.02486
1000	2009	滁州市	102	3	0.715311	0.778002	0.479432	0.406313	1.17996	0.91942	1.28337
98	2009	达州市	16	1	0.641463	0.689205	0.399232	0.386307	1.03346	0.93073	1.11037
99	2009	德阳市	6	1	1	0.674899	0.579311	0.481849	1.20227	1.4817	0.811409
515	2009	鄂州市	48	2	0.574216	1	0.374176	0.831521	0.449989	0.574216	0.783659
516	2009	抚州市	41	2	0.591879	0.475643	0.344175	0.303127	1.13542	1.24437	0.912438
1001	2009	阜阳市	103	3	1	1	0.601734	0.558279	1.07784	1	1.07784
517	2009	赣州市	38	2	0.615921	0.539508	0.39681	0.40837	0.971694	1.14163	0.851144
100	2009	广安市	15	1	0.934294	0.976535	0.695984	0.479456	1.45161	0.956744	1.51724
101	2009	广元市	8	1	0.489155	0.248357	0.282046	0.124685	2.26206	1.96956	1.14851
102	2009	贵阳市	20	1	0.575394	0.536065	0.386853	0.414332	0.933678	1.07337	0.869859
1002	2009	杭州市	82	3	0.764885	0.777752	0.642385	0.647403	0.99225	0.983456	1.00894
1003	2009	合肥市	93	3	0.867459	0.558068	0.640821	0.485391	1.32022	1.55439	0.849344
518	2009	衡阳市	58	2	0.639003	0.77344	0.445641	0.576153	0.773477	0.826183	0.936205
1004	2009	湖州市	86	3	0.636783	0.631921	0.530295	0.525767	1.00861	1.00769	1.00091
519	2009	怀化市	66	2	0.608652	0.423192	0.356975	0.245515	1.45399	1.43824	1.01095
1005	2009	淮安市	76	3	0.652594	0.688099	0.492447	0.479146	1.02776	0.948401	1.08368
1006	2009	淮北市	98	3	0.594209	0.795854	0.362123	0.417748	0.866844	0.746631	1.16101
1007	2009	淮南市	96	3	0.462942	0.499959	0.302766	0.339069	0.892934	0.92596	0.964333
520	2009	黄冈市	52	2	0.766685	0.852036	0.457193	0.454477	1.00598	0.899827	1.11797
1008	2009	黄山市	101	3	0.643838	0.711453	0.427156	0.379914	1.12435	0.904962	1.24242
521	2009	黄石市	44	2	0.456934	0.472397	0.381823	0.388826	0.981989	0.967268	1.01522
522	2009	吉安市	39	2	1	1	0.609077	0.571449	1.06585	1	1.06585
1009	2009	嘉兴市	85	3	0.808845	0.765892	0.616897	0.591932	1.04218	1.05608	0.986831
1010	2009	金华市	88	3	0.704373	0.766176	0.55281	0.542195	1.01958	0.919336	1.10904
523	2009	荆门市	49	2	0.653107	0.159432	0.441556	0.125916	3.50676	4.09646	0.856046
524	2009	荆州市	51	2	0.527052	0.347492	0.382049	0.286379	1.33406	1.51673	0.879566
525	2009	景德镇市	33	2	0.331722	0.277223	0.213	0.188364	1.13079	1.19659	0.945014
526	2009	九江市	35	2	0.618006	0.0484073	0.433733	0.0388415	11.1667	12.7668	0.87467
103	2009	昆明市	24	1	0.779402	0.636059	0.550482	0.506933	1.08591	1.22536	0.886192
104	2009	乐山市	11	1	1	0.744229	0.560316	0.504388	1.11088	1.34367	0.826751
105	2009	丽江市	29	1	0.638455	0.66897	0.419336	0.403318	1.03972	0.954386	1.08941
1011	2009	丽水市	92	3	0.565332	0.709372	0.390992	0.380936	1.0264	0.796947	1.28791
1012	2009	连云港市	75	3	0.854323	0.983917	0.577262	0.550764	1.04811	0.868288	1.2071
106	2009	临沧市	31	1	1	0.145364	0.790637	0.0479366	16.4934	6.87929	2.39754
1013	2009	六安市	105	3	0.787971	1	0.559511	0.558545	1.00173	0.787971	1.27128
107	2009	六盘水市	21	1	1	0.591065	0.481866	0.398405	1.20949	1.69186	0.714887
527	2009	娄底市	67	2	0.856687	1	0.364306	0.538547	0.676461	0.856687	0.789625
108	2009	泸州市	5	1	0.893273	0.717225	0.655847	0.483029	1.35778	1.24546	1.09019
1014	2009	马鞍山市	97	3	0.529555	0.735269	0.436964	0.505947	0.863655	0.720219	1.19915
109	2009	眉山市	13	1	0.684074	0.773263	0.353352	0.427692	0.826183	0.884658	0.933901
110	2009	绵阳市	7	1	1	0.702534	0.646996	0.443123	1.46008	1.42342	1.02576
111	2009	内江市	10	1	1	1	0.610862	0.515221	1.18563	1	1.18563
528	2009	南昌市	32	2	0.641555	0.586756	0.557187	0.484283	1.15054	1.09339	1.05226
112	2009	南充市	12	1	1	0.638626	0.751583	0.425038	1.76827	1.56586	1.12927
1015	2009	南京市	69	3	0.770688	0.58611	0.642821	0.538051	1.19472	1.31492	0.908588
1016	2009	南通市	74	3	1	1	0.705661	0.68037	1.03717	1	1.03717
1017	2009	宁波市	83	3	0.803329	0.694477	0.65626	0.609987	1.07586	1.15674	0.930079
113	2009	攀枝花市	4	1	0.372386	0.547811	0.234514	0.38122	0.615167	0.679771	0.904961
529	2009	萍乡市	34	2	1	0.703871	0.640873	0.497502	1.28818	1.42072	0.906713
114	2009	普洱市	30	1	0.24482	0.330336	0.136699	0.1861	0.734547	0.741125	0.991125
115	2009	曲靖市	25	1	0.757543	0.899775	0.430844	0.484931	0.888466	0.841925	1.05528
1018	2009	衢州市	89	3	0.588966	0.728345	0.403355	0.430692	0.936527	0.808636	1.15816
1019	2009	上海市	68	3	1	1	0.756646	0.71329	1.06078	1	1.06078
530	2009	上饶市	42	2	0.789287	0.411858	0.431004	0.251443	1.71412	1.91641	0.894447
531	2009	邵阳市	59	2	0.69251	0.592533	0.409516	0.342531	1.19556	1.16873	1.02296
1020	2009	绍兴市	87	3	0.919333	1	0.674083	0.668186	1.00883	0.919333	1.09735
532	2009	十堰市	45	2	0.763716	0.57616	0.597865	0.469153	1.27435	1.32553	0.961391
1021	2009	苏州市	73	3	1	1	0.797442	0.760752	1.04823	1	1.04823
1022	2009	宿迁市	81	3	1	0.891912	0.649049	0.426721	1.52101	1.12119	1.35661
1023	2009	宿州市	104	3	0.847951	0.147997	0.442828	0.0647747	6.83643	5.72951	1.1932
533	2009	随州市	54	2	0.895167	1	0.541767	0.682502	0.793795	0.895167	0.886756
116	2009	遂宁市	9	1	0.9678	0.897544	0.704007	0.576148	1.22192	1.07828	1.13322
1024	2009	台州市	91	3	0.621501	0.59814	0.554622	0.540988	1.0252	1.03906	0.986666
1025	2009	泰州市	80	3	1	1	0.711505	0.613495	1.15976	1	1.15976
1026	2009	铜陵市	99	3	0.375057	0.435967	0.260539	0.325978	0.799254	0.860289	0.929053
1027	2009	温州市	84	3	0.656014	0.666551	0.580019	0.589711	0.983565	0.984192	0.999363
1028	2009	无锡市	70	3	1	1	0.782817	0.681398	1.14884	1	1.14884
1029	2009	芜湖市	94	3	0.600713	0.567012	0.502747	0.47325	1.06233	1.05944	1.00273
534	2009	武汉市	43	2	0.905067	1	0.699234	0.702107	0.995907	0.905067	1.10037
535	2009	咸宁市	53	2	0.757781	0.849201	0.454696	0.49696	0.914955	0.892346	1.02534
536	2009	湘潭市	57	2	0.606272	0.441004	0.456384	0.363655	1.25499	1.37475	0.912884
537	2009	襄阳市	47	2	0.551069	0.870613	0.471152	0.606627	0.776675	0.632967	1.22704
538	2009	孝感市	50	2	1	0.552278	0.719644	0.333381	2.15863	1.81068	1.19216
539	2009	新余市	36	2	0.94059	0.799971	0.47602	0.541397	0.879244	1.17578	0.747796
1030	2009	徐州市	71	3	1	1	0.687436	0.659751	1.04196	1	1.04196
1031	2009	宣城市	108	3	1	0.623109	0.692868	0.319032	2.17178	1.60486	1.35325
117	2009	雅安市	17	1	0.872544	0.960739	0.449372	0.59315	0.757602	0.9082	0.834179
1032	2009	盐城市	77	3	0.875904	1	0.590417	0.550188	1.07312	0.875904	1.22516
1033	2009	扬州市	78	3	1	0.760873	1	0.599462	1.66816	1.31428	1.26926
118	2009	宜宾市	14	1	0.990567	1	0.552448	0.6432	0.858905	0.990567	0.867084
540	2009	宜昌市	46	2	1	1	0.698488	0.711707	0.981426	1	0.981426
541	2009	宜春市	40	2	1	0.958207	0.605525	0.503509	1.20261	1.04362	1.15235
542	2009	益阳市	63	2	0.628393	0.334339	0.357826	0.20086	1.78147	1.87951	0.947839
543	2009	鹰潭市	37	2	1	1	0.653108	1	0.653108	1	0.653108
544	2009	永州市	65	2	0.673922	0.499706	0.396601	0.321376	1.23407	1.34864	0.915051
119	2009	玉溪市	26	1	1	1	0.518678	0.539689	0.961068	1	0.961068
545	2009	岳阳市	60	2	0.557993	0.228364	0.387732	0.186689	2.07689	2.44343	0.849988
546	2009	张家界市	62	2	0.270514	0.0983925	0.128414	0.062378	2.05864	2.74934	0.748776
120	2009	昭通市	28	1	0.732617	0.780752	0.363821	0.44543	0.816787	0.938348	0.870452
1034	2009	镇江市	79	3	0.709829	0.695557	0.586291	0.5749	1.01982	1.02052	0.99931
121	2009	重庆市	1	1	0.915458	0.888802	0.633861	0.634062	0.999684	1.02999	0.970575
1035	2009	舟山市	90	3	0.368476	0.516494	0.302325	0.345487	0.875068	0.713417	1.22659
547	2009	株洲市	56	2	0.456669	0.511403	0.388353	0.421094	0.922247	0.892973	1.03278
122	2009	资阳市	19	1	1	1	0.669859	0.636576	1.05228	1	1.05228
123	2009	自贡市	3	1	0.52985	0.330658	0.322117	0.238193	1.35234	1.60241	0.843938
124	2009	遵义市	22	1	1	1	0.64742	0.59489	1.0883	1	1.0883
1036	2010	安庆市	100	3	0.97365	0.948257	0.747107	0.569566	1.31171	1.02678	1.2775
125	2010	安顺市	23	1	0.262683	0.631942	0.205359	0.371815	0.552314	0.415676	1.32871
126	2010	巴中市	18	1	0.410141	0.43808	0.36661	0.269604	1.35981	0.936222	1.45245
1037	2010	蚌埠市	95	3	0.593399	0.569409	0.446608	0.366766	1.21769	1.04213	1.16846
127	2010	保山市	27	1	1	0.518262	1	0.293223	3.41037	1.92953	1.76747
1038	2010	亳州市	106	3	1	1	0.90913	0.822437	1.10541	1	1.10541
548	2010	长沙市	55	2	1	1	0.882941	0.811607	1.08789	1	1.08789
549	2010	常德市	61	2	0.914967	0.877054	0.563463	0.55111	1.02241	1.04323	0.98005
1039	2010	常州市	72	3	1	0.727654	0.765634	0.64086	1.1947	1.37428	0.869327
550	2010	郴州市	64	2	1	1	0.796312	0.618482	1.28753	1	1.28753
128	2010	成都市	2	1	1	1	0.747143	0.682491	1.09473	1	1.09473
1040	2010	池州市	107	3	0.640686	0.68829	0.517856	0.436262	1.18703	0.930837	1.27523
1041	2010	滁州市	102	3	0.744683	0.715311	0.656147	0.479432	1.36859	1.04106	1.31461
129	2010	达州市	16	1	0.780431	0.641463	0.642086	0.399232	1.6083	1.21664	1.32192
130	2010	德阳市	6	1	0.874889	1	0.634179	0.579311	1.09471	0.874889	1.25126
551	2010	鄂州市	48	2	0.360821	0.574216	0.281961	0.374176	0.753552	0.628372	1.19921
552	2010	抚州市	41	2	0.611933	0.591879	0.441273	0.344175	1.28212	1.03388	1.2401
1042	2010	阜阳市	103	3	0.991508	1	0.673328	0.601734	1.11898	0.991508	1.12856
553	2010	赣州市	38	2	0.916155	0.615921	0.532701	0.39681	1.34246	1.48746	0.90252
131	2010	广安市	15	1	0.768629	0.934294	0.695795	0.695984	0.999729	0.822684	1.2152
132	2010	广元市	8	1	0.421773	0.489155	0.359965	0.282046	1.27626	0.862249	1.48016
133	2010	贵阳市	20	1	0.526063	0.575394	0.374477	0.386853	0.968009	0.914266	1.05878
1043	2010	杭州市	82	3	0.812752	0.764885	0.697173	0.642385	1.08529	1.06258	1.02137
1044	2010	合肥市	93	3	0.989977	0.867459	0.762909	0.640821	1.19052	1.14124	1.04318
554	2010	衡阳市	58	2	0.984166	0.639003	0.7542	0.445641	1.69239	1.54016	1.09884
1045	2010	湖州市	86	3	0.627745	0.636783	0.542963	0.530295	1.02389	0.985806	1.03863
555	2010	怀化市	66	2	0.69599	0.608652	0.542978	0.356975	1.52105	1.14349	1.33018
1046	2010	淮安市	76	3	0.671489	0.652594	0.530935	0.492447	1.07816	1.02895	1.04782
1047	2010	淮北市	98	3	0.527245	0.594209	0.405629	0.362123	1.12014	0.887306	1.26241
1048	2010	淮南市	96	3	0.451586	0.462942	0.330261	0.302766	1.09081	0.975471	1.11824
556	2010	黄冈市	52	2	0.920688	0.766685	0.607389	0.457193	1.32852	1.20087	1.1063
1049	2010	黄山市	101	3	0.73712	0.643838	0.625052	0.427156	1.46329	1.14488	1.27811
557	2010	黄石市	44	2	0.49016	0.456934	0.399236	0.381823	1.04561	1.07271	0.974728
558	2010	吉安市	39	2	1	1	0.913405	0.609077	1.49965	1	1.49965
1050	2010	嘉兴市	85	3	0.774862	0.808845	0.656551	0.616897	1.06428	0.957986	1.11096
1051	2010	金华市	88	3	0.771576	0.704373	0.608593	0.55281	1.10091	1.09541	1.00502
559	2010	荆门市	49	2	0.590043	0.653107	0.447582	0.441556	1.01365	0.903439	1.12199
560	2010	荆州市	51	2	0.571961	0.527052	0.423732	0.382049	1.10911	1.08521	1.02202
561	2010	景德镇市	33	2	0.405371	0.331722	0.311361	0.213	1.46179	1.22202	1.19621
562	2010	九江市	35	2	0.681498	0.618006	0.510192	0.433733	1.17628	1.10274	1.06669
134	2010	昆明市	24	1	0.510833	0.779402	0.41774	0.550482	0.758863	0.655416	1.15783
135	2010	乐山市	11	1	0.672375	1	0.49756	0.560316	0.887999	0.672375	1.32069
136	2010	丽江市	29	1	0.602789	0.638455	0.583332	0.419336	1.39108	0.944136	1.47339
1052	2010	丽水市	92	3	0.820346	0.565332	0.697858	0.390992	1.78484	1.45109	1.23
1053	2010	连云港市	75	3	0.807255	0.854323	0.674328	0.577262	1.16815	0.944905	1.23626
137	2010	临沧市	31	1	0.510271	1	0.500274	0.790637	0.632748	0.510271	1.24002
1054	2010	六安市	105	3	0.943864	0.787971	0.793355	0.559511	1.41794	1.19784	1.18375
138	2010	六盘水市	21	1	0.779853	1	0.553524	0.481866	1.14871	0.779853	1.47298
563	2010	娄底市	67	2	0.988822	0.856687	0.420443	0.364306	1.15409	1.15424	0.999873
139	2010	泸州市	5	1	0.814859	0.893273	0.679287	0.655847	1.03574	0.912217	1.13541
1055	2010	马鞍山市	97	3	0.653658	0.529555	0.553476	0.436964	1.26664	1.23435	1.02616
140	2010	眉山市	13	1	0.588104	0.684074	0.507082	0.353352	1.43506	0.859708	1.66924
141	2010	绵阳市	7	1	0.797919	1	0.61085	0.646996	0.944132	0.797919	1.18324
142	2010	内江市	10	1	1	1	0.771782	0.610862	1.26343	1	1.26343
564	2010	南昌市	32	2	0.671529	0.641555	0.588922	0.557187	1.05696	1.04672	1.00978
143	2010	南充市	12	1	0.770658	1	0.624996	0.751583	0.831574	0.770658	1.07904
1056	2010	南京市	69	3	0.723732	0.770688	0.674745	0.642821	1.04966	0.939073	1.11776
1057	2010	南通市	74	3	1	1	0.778004	0.705661	1.10252	1	1.10252
1058	2010	宁波市	83	3	0.796181	0.803329	0.69442	0.65626	1.05815	0.991102	1.06765
144	2010	攀枝花市	4	1	0.515429	0.372386	0.38871	0.234514	1.65751	1.38412	1.19752
565	2010	萍乡市	34	2	1	1	0.796285	0.640873	1.2425	1	1.2425
145	2010	普洱市	30	1	0.352191	0.24482	0.349911	0.136699	2.55971	1.43857	1.77934
146	2010	曲靖市	25	1	0.640723	0.757543	0.476158	0.430844	1.10517	0.84579	1.30668
1059	2010	衢州市	89	3	0.619522	0.588966	0.515094	0.403355	1.27702	1.05188	1.21404
1060	2010	上海市	68	3	1	1	0.928714	0.756646	1.22741	1	1.22741
566	2010	上饶市	42	2	1	0.789287	0.766003	0.431004	1.77725	1.26697	1.40276
567	2010	邵阳市	59	2	1	0.69251	0.846798	0.409516	2.0678	1.44402	1.43197
1061	2010	绍兴市	87	3	1	0.919333	0.713647	0.674083	1.05869	1.08774	0.973292
568	2010	十堰市	45	2	0.819266	0.763716	0.61741	0.597865	1.03269	1.07274	0.96267
1062	2010	苏州市	73	3	1	1	0.969938	0.797442	1.21631	1	1.21631
1063	2010	宿迁市	81	3	0.866399	1	0.664492	0.649049	1.02379	0.866399	1.18166
1064	2010	宿州市	104	3	0.89523	0.847951	0.584488	0.442828	1.3199	1.05576	1.25019
569	2010	随州市	54	2	0.564846	0.895167	0.399423	0.541767	0.737261	0.630994	1.16841
147	2010	遂宁市	9	1	0.756902	0.9678	0.724352	0.704007	1.0289	0.782086	1.31558
1065	2010	台州市	91	3	0.63126	0.621501	0.578637	0.554622	1.0433	1.0157	1.02717
1066	2010	泰州市	80	3	1	1	0.799934	0.711505	1.12428	1	1.12428
1067	2010	铜陵市	99	3	0.332366	0.375057	0.291761	0.260539	1.11983	0.886173	1.26368
1068	2010	温州市	84	3	0.654132	0.656014	0.601299	0.580019	1.03669	0.997131	1.03967
1069	2010	无锡市	70	3	1	1	0.833104	0.782817	1.06424	1	1.06424
1070	2010	芜湖市	94	3	0.578573	0.600713	0.512198	0.502747	1.0188	0.963143	1.05778
570	2010	武汉市	43	2	0.901235	0.905067	0.73423	0.699234	1.05005	0.995766	1.05451
571	2010	咸宁市	53	2	0.889208	0.757781	0.588635	0.454696	1.29457	1.17344	1.10323
572	2010	湘潭市	57	2	0.721055	0.606272	0.548256	0.456384	1.2013	1.18933	1.01007
573	2010	襄阳市	47	2	0.665674	0.551069	0.559935	0.471152	1.18844	1.20797	0.983832
574	2010	孝感市	50	2	0.984181	1	0.503088	0.719644	0.699079	0.984181	0.710315
575	2010	新余市	36	2	0.997822	0.94059	0.577687	0.47602	1.21358	1.06085	1.14397
1071	2010	徐州市	71	3	1	1	0.785341	0.687436	1.14242	1	1.14242
1072	2010	宣城市	108	3	1	1	0.995981	0.692868	1.43748	1	1.43748
148	2010	雅安市	17	1	0.651135	0.872544	0.55259	0.449372	1.22969	0.74625	1.64783
1073	2010	盐城市	77	3	0.904047	0.875904	0.679735	0.590417	1.15128	1.03213	1.11544
1074	2010	扬州市	78	3	1	1	0.849001	1	0.849001	1	0.849001
149	2010	宜宾市	14	1	1	0.990567	0.656442	0.552448	1.18824	1.00952	1.17703
576	2010	宜昌市	46	2	1	1	0.679748	0.698488	0.97317	1	0.97317
577	2010	宜春市	40	2	0.928051	1	0.514179	0.605525	0.849146	0.928051	0.914978
578	2010	益阳市	63	2	0.77293	0.628393	0.539344	0.357826	1.50728	1.23001	1.22542
579	2010	鹰潭市	37	2	1	1	0.795539	0.653108	1.21808	1	1.21808
580	2010	永州市	65	2	0.765083	0.673922	0.601973	0.396601	1.51783	1.13527	1.33698
150	2010	玉溪市	26	1	0.840391	1	0.557403	0.518678	1.07466	0.840391	1.27876
581	2010	岳阳市	60	2	0.776921	0.557993	0.591578	0.387732	1.52574	1.39235	1.0958
582	2010	张家界市	62	2	0.661436	0.270514	0.561812	0.128414	4.37501	2.4451	1.7893
151	2010	昭通市	28	1	0.359589	0.732617	0.322051	0.363821	0.885189	0.490828	1.80346
1075	2010	镇江市	79	3	0.703414	0.709829	0.612797	0.586291	1.04521	0.990962	1.05474
152	2010	重庆市	1	1	0.963297	0.915458	0.675297	0.633861	1.06537	1.05226	1.01246
1076	2010	舟山市	90	3	0.564534	0.368476	0.454944	0.302325	1.50482	1.53208	0.982207
583	2010	株洲市	56	2	0.69774	0.456669	0.535482	0.388353	1.37885	1.52789	0.902456
153	2010	资阳市	19	1	1	1	1	0.669859	1.49285	1	1.49285
154	2010	自贡市	3	1	0.629966	0.52985	0.476969	0.322117	1.48073	1.18895	1.24541
155	2010	遵义市	22	1	1	1	0.758198	0.64742	1.17111	1	1.17111
1077	2011	安庆市	100	3	0.86698	0.97365	0.712943	0.747107	0.954272	0.890444	1.07168
156	2011	安顺市	23	1	0.230226	0.262683	0.186578	0.205359	0.908547	0.876441	1.03663
157	2011	巴中市	18	1	0.491094	0.410141	0.43881	0.36661	1.19694	1.19738	0.999631
1078	2011	蚌埠市	95	3	0.430219	0.593399	0.354389	0.446608	0.793512	0.725008	1.09449
158	2011	保山市	27	1	0.443659	1	0.427109	1	0.427109	0.443659	0.962696
1079	2011	亳州市	106	3	0.889407	1	0.874982	0.90913	0.962439	0.889407	1.08211
584	2011	长沙市	55	2	1	1	0.998225	0.882941	1.13057	1	1.13057
585	2011	常德市	61	2	0.829587	0.914967	0.667432	0.563463	1.18452	0.906686	1.30643
1080	2011	常州市	72	3	0.741465	1	0.713481	0.765634	0.931882	0.741465	1.25681
586	2011	郴州市	64	2	0.871794	1	0.725571	0.796312	0.911163	0.871794	1.04516
159	2011	成都市	2	1	1	1	0.835103	0.747143	1.11773	1	1.11773
1081	2011	池州市	107	3	0.855893	0.640686	0.735012	0.517856	1.41934	1.3359	1.06246
1082	2011	滁州市	102	3	1	0.744683	1	0.656147	1.52405	1.34285	1.13493
160	2011	达州市	16	1	0.77555	0.780431	0.673448	0.642086	1.04884	0.993746	1.05545
161	2011	德阳市	6	1	0.930727	0.874889	0.705069	0.634179	1.11178	1.06382	1.04508
587	2011	鄂州市	48	2	0.737528	0.360821	0.446871	0.281961	1.58487	2.04403	0.775365
588	2011	抚州市	41	2	0.509086	0.611933	0.473615	0.441273	1.07329	0.831931	1.29012
1083	2011	阜阳市	103	3	0.885822	0.991508	0.645116	0.673328	0.958101	0.893409	1.07241
589	2011	赣州市	38	2	0.769595	0.916155	0.628799	0.532701	1.1804	0.840028	1.40519
162	2011	广安市	15	1	0.862431	0.768629	0.705258	0.695795	1.0136	1.12204	0.903356
163	2011	广元市	8	1	0.594898	0.421773	0.475219	0.359965	1.32018	1.41047	0.935989
164	2011	贵阳市	20	1	0.570251	0.526063	0.435058	0.374477	1.16178	1.084	1.07175
1084	2011	杭州市	82	3	0.817246	0.812752	0.713001	0.697173	1.0227	1.00553	1.01708
1085	2011	合肥市	93	3	0.82439	0.989977	0.705666	0.762909	0.924968	0.832737	1.11076
590	2011	衡阳市	58	2	0.944191	0.984166	0.856744	0.7542	1.13596	0.959382	1.18406
1086	2011	湖州市	86	3	0.607326	0.627745	0.55492	0.542963	1.02202	0.967472	1.05638
591	2011	怀化市	66	2	1	0.69599	0.91701	0.542978	1.68885	1.4368	1.17543
1087	2011	淮安市	76	3	0.674748	0.671489	0.553528	0.530935	1.04255	1.00485	1.03752
1088	2011	淮北市	98	3	0.505608	0.527245	0.419211	0.405629	1.03348	0.958961	1.07771
1089	2011	淮南市	96	3	0.47334	0.451586	0.355708	0.330261	1.07705	1.04817	1.02755
592	2011	黄冈市	52	2	0.534743	0.920688	0.503246	0.607389	0.82854	0.580808	1.42653
1090	2011	黄山市	101	3	0.60705	0.73712	0.536387	0.625052	0.858148	0.823543	1.04202
593	2011	黄石市	44	2	0.475029	0.49016	0.420287	0.399236	1.05273	0.969131	1.08626
594	2011	吉安市	39	2	1	1	0.861469	0.913405	0.94314	1	0.94314
1091	2011	嘉兴市	85	3	0.727165	0.774862	0.639917	0.656551	0.974664	0.938444	1.0386
1092	2011	金华市	88	3	0.765137	0.771576	0.641682	0.608593	1.05437	0.991655	1.06324
595	2011	荆门市	49	2	0.67556	0.590043	0.590741	0.447582	1.31985	1.14493	1.15277
596	2011	荆州市	51	2	0.486017	0.571961	0.413235	0.423732	0.975227	0.849738	1.14768
597	2011	景德镇市	33	2	0.311452	0.405371	0.256298	0.311361	0.823152	0.768313	1.07138
598	2011	九江市	35	2	0.666549	0.681498	0.567098	0.510192	1.11154	0.978065	1.13647
165	2011	昆明市	24	1	0.677445	0.510833	0.582854	0.41774	1.39525	1.32616	1.0521
166	2011	乐山市	11	1	0.583824	0.672375	0.481371	0.49756	0.967463	0.8683	1.1142
167	2011	丽江市	29	1	0.549311	0.602789	0.502452	0.583332	0.861349	0.911283	0.945204
1093	2011	丽水市	92	3	0.784566	0.820346	0.752856	0.697858	1.07881	0.956384	1.12801
1094	2011	连云港市	75	3	0.74122	0.807255	0.67748	0.674328	1.00467	0.918198	1.09418
168	2011	临沧市	31	1	0.715169	0.510271	0.658589	0.500274	1.31646	1.40155	0.939287
1095	2011	六安市	105	3	0.803855	0.943864	0.681781	0.793355	0.859364	0.851664	1.00904
169	2011	六盘水市	21	1	0.660512	0.779853	0.528043	0.553524	0.953966	0.84697	1.12633
599	2011	娄底市	67	2	0.622043	0.988822	0.494619	0.420443	1.17642	0.629075	1.87009
170	2011	泸州市	5	1	0.93444	0.814859	0.788772	0.679287	1.16118	1.14675	1.01258
1096	2011	马鞍山市	97	3	0.514667	0.653658	0.492272	0.553476	0.889419	0.787364	1.12962
171	2011	眉山市	13	1	0.896773	0.588104	0.747361	0.507082	1.47385	1.52486	0.966549
172	2011	绵阳市	7	1	0.840425	0.797919	0.650463	0.61085	1.06485	1.05327	1.01099
173	2011	内江市	10	1	0.965068	1	0.901122	0.771782	1.16759	0.965068	1.20985
600	2011	南昌市	32	2	0.664167	0.671529	0.613242	0.588922	1.0413	0.989037	1.05284
174	2011	南充市	12	1	0.813437	0.770658	0.651818	0.624996	1.04292	1.05551	0.988068
1097	2011	南京市	69	3	0.775373	0.723732	0.705942	0.674745	1.04624	1.07135	0.976555
1098	2011	南通市	74	3	1	1	0.884265	0.778004	1.13658	1	1.13658
1099	2011	宁波市	83	3	0.771733	0.796181	0.667948	0.69442	0.961879	0.969293	0.992351
175	2011	攀枝花市	4	1	0.567358	0.515429	0.458472	0.38871	1.17947	1.10075	1.07152
601	2011	萍乡市	34	2	1	1	0.882335	0.796285	1.10807	1	1.10807
176	2011	普洱市	30	1	0.721901	0.352191	0.557984	0.349911	1.59465	2.04974	0.777975
177	2011	曲靖市	25	1	0.541034	0.640723	0.446551	0.476158	0.937821	0.844412	1.11062
1100	2011	衢州市	89	3	0.654858	0.619522	0.594456	0.515094	1.15407	1.05704	1.0918
1101	2011	上海市	68	3	1	1	0.854141	0.928714	0.919703	1	0.919703
602	2011	上饶市	42	2	1	1	0.836646	0.766003	1.09222	1	1.09222
603	2011	邵阳市	59	2	1	1	1	0.846798	1.18092	1	1.18092
1102	2011	绍兴市	87	3	0.944039	1	0.739354	0.713647	1.03602	0.944039	1.09744
604	2011	十堰市	45	2	0.81361	0.819266	0.673305	0.61741	1.09053	0.993097	1.09811
1103	2011	苏州市	73	3	1	1	0.964094	0.969938	0.993975	1	0.993975
1104	2011	宿迁市	81	3	0.90219	0.866399	0.817999	0.664492	1.23101	1.04131	1.18218
1105	2011	宿州市	104	3	0.818274	0.89523	0.560956	0.584488	0.959739	0.914037	1.05
605	2011	随州市	54	2	0.712703	0.564846	0.604335	0.399423	1.51302	1.26177	1.19913
178	2011	遂宁市	9	1	1	0.756902	1	0.724352	1.38054	1.32117	1.04494
1106	2011	台州市	91	3	0.582812	0.63126	0.547256	0.578637	0.945767	0.923253	1.02439
1107	2011	泰州市	80	3	1	1	0.889987	0.799934	1.11258	1	1.11258
1108	2011	铜陵市	99	3	0.395857	0.332366	0.378082	0.291761	1.29586	1.19103	1.08802
1109	2011	温州市	84	3	0.606906	0.654132	0.56202	0.601299	0.934676	0.927804	1.00741
1110	2011	无锡市	70	3	1	1	1	0.833104	1.20033	1	1.20033
1111	2011	芜湖市	94	3	0.610598	0.578573	0.569093	0.512198	1.11108	1.05535	1.05281
606	2011	武汉市	43	2	0.836456	0.901235	0.757121	0.73423	1.03118	0.928122	1.11104
607	2011	咸宁市	53	2	0.651608	0.889208	0.589758	0.588635	1.00191	0.732796	1.36724
608	2011	湘潭市	57	2	0.48537	0.721055	0.433647	0.548256	0.790958	0.673138	1.17503
609	2011	襄阳市	47	2	0.939019	0.665674	0.780027	0.559935	1.39307	1.41063	0.98755
610	2011	孝感市	50	2	0.624364	0.984181	0.530597	0.503088	1.05468	0.634399	1.66249
611	2011	新余市	36	2	0.822841	0.997822	0.54348	0.577687	0.940786	0.824637	1.14085
1112	2011	徐州市	71	3	1	1	0.954594	0.785341	1.21552	1	1.21552
1113	2011	宣城市	108	3	1	1	1	0.995981	1.00404	1	1.00404
179	2011	雅安市	17	1	0.871015	0.651135	0.655036	0.55259	1.18539	1.33769	0.886151
1114	2011	盐城市	77	3	0.892132	0.904047	0.72558	0.679735	1.06745	0.986821	1.0817
1115	2011	扬州市	78	3	1	1	0.945139	0.849001	1.11324	1	1.11324
180	2011	宜宾市	14	1	0.921018	1	0.728301	0.656442	1.10947	0.921018	1.20461
612	2011	宜昌市	46	2	0.839506	1	0.682307	0.679748	1.00377	0.839506	1.19566
613	2011	宜春市	40	2	1	0.928051	1	0.514179	1.94485	1.07753	1.80492
614	2011	益阳市	63	2	0.652392	0.77293	0.611773	0.539344	1.13429	0.84405	1.34387
615	2011	鹰潭市	37	2	1	1	0.982764	0.795539	1.23534	1	1.23534
616	2011	永州市	65	2	0.716641	0.765083	0.642626	0.601973	1.06753	0.936684	1.1397
181	2011	玉溪市	26	1	0.719599	0.840391	0.586477	0.557403	1.05216	0.856267	1.22878
617	2011	岳阳市	60	2	0.664815	0.776921	0.579066	0.591578	0.97885	0.855705	1.14391
618	2011	张家界市	62	2	0.259613	0.661436	0.216902	0.561812	0.386076	0.3925	0.983633
182	2011	昭通市	28	1	0.488731	0.359589	0.355804	0.322051	1.10481	1.35914	0.812874
1116	2011	镇江市	79	3	0.70522	0.703414	0.651647	0.612797	1.0634	1.00257	1.06067
183	2011	重庆市	1	1	0.971418	0.963297	0.730494	0.675297	1.08174	1.00843	1.07269
1117	2011	舟山市	90	3	0.311173	0.564534	0.290437	0.454944	0.638403	0.551203	1.1582
619	2011	株洲市	56	2	0.623612	0.69774	0.538678	0.535482	1.00597	0.893759	1.12555
184	2011	资阳市	19	1	1	1	0.91249	1	0.91249	1	0.91249
185	2011	自贡市	3	1	0.593516	0.629966	0.484669	0.476969	1.01614	0.94214	1.07855
186	2011	遵义市	22	1	1	1	0.77774	0.758198	1.02577	1	1.02577
1118	2012	安庆市	100	3	1	0.86698	1	0.712943	1.40264	1.15343	1.21606
187	2012	安顺市	23	1	0.221185	0.230226	0.202558	0.186578	1.08565	0.960729	1.13002
188	2012	巴中市	18	1	0.568876	0.491094	0.511813	0.43881	1.16637	1.15839	1.00689
1119	2012	蚌埠市	95	3	0.478141	0.430219	0.417291	0.354389	1.1775	1.11139	1.05948
189	2012	保山市	27	1	0.434787	0.443659	0.408594	0.427109	0.956649	0.980001	0.976171
1120	2012	亳州市	106	3	1	0.889407	0.925792	0.874982	1.05807	1.12434	0.941054
620	2012	长沙市	55	2	1	1	1	0.998225	1.00178	1	1.00178
621	2012	常德市	61	2	0.845977	0.829587	0.665879	0.667432	0.997674	1.01976	0.978345
1121	2012	常州市	72	3	0.800987	0.741465	0.71465	0.713481	1.00164	1.08028	0.927206
622	2012	郴州市	64	2	0.842124	0.871794	0.762594	0.725571	1.05103	0.965967	1.08806
190	2012	成都市	2	1	1	1	0.963368	0.835103	1.15359	1	1.15359
1122	2012	池州市	107	3	0.733849	0.855893	0.691988	0.735012	0.941465	0.857407	1.09804
1123	2012	滁州市	102	3	1	1	0.988826	1	0.988826	1	0.988826
191	2012	达州市	16	1	0.823125	0.77555	0.734819	0.673448	1.09113	1.06134	1.02806
192	2012	德阳市	6	1	0.793332	0.930727	0.715929	0.705069	1.0154	0.852379	1.19126
623	2012	鄂州市	48	2	0.33122	0.737528	0.308493	0.446871	0.690342	0.449095	1.53719
624	2012	抚州市	41	2	0.449642	0.509086	0.425503	0.473615	0.898415	0.883233	1.01719
1124	2012	阜阳市	103	3	0.594296	0.885822	0.550353	0.645116	0.853107	0.670898	1.27159
625	2012	赣州市	38	2	0.737681	0.769595	0.614107	0.628799	0.976635	0.958531	1.01889
193	2012	广安市	15	1	1	0.862431	1	0.705258	1.41792	1.15951	1.22286
194	2012	广元市	8	1	0.59783	0.594898	0.557998	0.475219	1.17419	1.00493	1.16843
195	2012	贵阳市	20	1	0.635019	0.570251	0.527362	0.435058	1.21216	1.11358	1.08853
1125	2012	杭州市	82	3	0.869526	0.817246	0.688545	0.713001	0.965701	1.06397	0.907639
1126	2012	合肥市	93	3	0.751713	0.82439	0.686995	0.705666	0.973541	0.911841	1.06767
626	2012	衡阳市	58	2	0.747653	0.944191	0.698186	0.856744	0.814929	0.791845	1.02915
1127	2012	湖州市	86	3	0.59215	0.607326	0.545122	0.55492	0.982343	0.975013	1.00752
627	2012	怀化市	66	2	1	1	0.826006	0.91701	0.900759	1	0.900759
1128	2012	淮安市	76	3	0.698745	0.674748	0.607037	0.553528	1.09667	1.03557	1.059
1129	2012	淮北市	98	3	0.528107	0.505608	0.460091	0.419211	1.09752	1.0445	1.05076
1130	2012	淮南市	96	3	0.385445	0.47334	0.334782	0.355708	0.94117	0.81431	1.15579
628	2012	黄冈市	52	2	0.424726	0.534743	0.327602	0.503246	0.650978	0.794261	0.819602
1131	2012	黄山市	101	3	0.494337	0.60705	0.446805	0.536387	0.83299	0.814327	1.02292
629	2012	黄石市	44	2	0.433679	0.475029	0.395472	0.420287	0.940957	0.912951	1.03068
630	2012	吉安市	39	2	1	1	1	0.861469	1.16081	1	1.16081
1132	2012	嘉兴市	85	3	0.68079	0.727165	0.615493	0.639917	0.961832	0.936225	1.02735
1133	2012	金华市	88	3	0.684197	0.765137	0.618266	0.641682	0.963508	0.894215	1.07749
631	2012	荆门市	49	2	0.604247	0.67556	0.567724	0.590741	0.961038	0.894439	1.07446
632	2012	荆州市	51	2	0.477801	0.486017	0.464738	0.413235	1.12463	0.983096	1.14397
633	2012	景德镇市	33	2	0.403606	0.311452	0.315267	0.256298	1.23008	1.29589	0.94922
634	2012	九江市	35	2	0.718037	0.666549	0.6701	0.567098	1.18163	1.07725	1.0969
196	2012	昆明市	24	1	0.610671	0.677445	0.572744	0.582854	0.982655	0.901433	1.0901
197	2012	乐山市	11	1	0.476542	0.583824	0.438588	0.481371	0.911123	0.816242	1.11624
198	2012	丽江市	29	1	0.808722	0.549311	0.68125	0.502452	1.35585	1.47225	0.92094
1134	2012	丽水市	92	3	0.831731	0.784566	0.79435	0.752856	1.05512	1.06012	0.995283
1135	2012	连云港市	75	3	0.907993	0.74122	0.832007	0.67748	1.22809	1.225	1.00252
199	2012	临沧市	31	1	0.855066	0.715169	0.767046	0.658589	1.16468	1.19561	0.974129
1136	2012	六安市	105	3	0.926263	0.803855	0.79307	0.681781	1.16323	1.15228	1.00951
200	2012	六盘水市	21	1	0.698894	0.660512	0.605018	0.528043	1.14577	1.05811	1.08285
635	2012	娄底市	67	2	0.649502	0.622043	0.538314	0.494619	1.08834	1.04414	1.04233
201	2012	泸州市	5	1	0.747017	0.93444	0.678312	0.788772	0.85996	0.799428	1.07572
1137	2012	马鞍山市	97	3	0.507221	0.514667	0.496105	0.492272	1.00779	0.985532	1.02258
202	2012	眉山市	13	1	0.618563	0.896773	0.553323	0.747361	0.74037	0.689766	1.07336
203	2012	绵阳市	7	1	0.66743	0.840425	0.605774	0.650463	0.931296	0.794158	1.17268
204	2012	内江市	10	1	0.660043	0.965068	0.643997	0.901122	0.714661	0.683933	1.04493
636	2012	南昌市	32	2	0.685325	0.664167	0.65766	0.613242	1.07243	1.03186	1.03932
205	2012	南充市	12	1	0.79828	0.813437	0.747597	0.651818	1.14694	0.981366	1.16872
1138	2012	南京市	69	3	0.776735	0.775373	0.694902	0.705942	0.984361	1.00176	0.982635
1139	2012	南通市	74	3	1	1	1	0.884265	1.13088	1	1.13088
1140	2012	宁波市	83	3	0.783191	0.771733	0.644332	0.667948	0.964644	1.01485	0.950531
206	2012	攀枝花市	4	1	0.340318	0.567358	0.301538	0.458472	0.657701	0.59983	1.09648
637	2012	萍乡市	34	2	1	1	1	0.882335	1.13336	1	1.13336
207	2012	普洱市	30	1	0.431775	0.721901	0.428775	0.557984	0.768436	0.598108	1.28478
208	2012	曲靖市	25	1	0.53492	0.541034	0.501337	0.446551	1.12269	0.9887	1.13552
1141	2012	衢州市	89	3	0.549362	0.654858	0.510818	0.594456	0.859302	0.838902	1.02432
1142	2012	上海市	68	3	1	1	0.803988	0.854141	0.941283	1	0.941283
638	2012	上饶市	42	2	1	1	0.757999	0.836646	0.905997	1	0.905997
639	2012	邵阳市	59	2	0.842743	1	0.816434	1	0.816434	0.842743	0.968782
1143	2012	绍兴市	87	3	0.814486	0.944039	0.72858	0.739354	0.985428	0.862767	1.14217
640	2012	十堰市	45	2	0.649921	0.81361	0.634614	0.673305	0.942536	0.798811	1.17992
1144	2012	苏州市	73	3	0.997088	1	0.725459	0.964094	0.752477	0.997088	0.754674
1145	2012	宿迁市	81	3	0.969118	0.90219	0.866609	0.817999	1.05943	1.07418	0.986261
1146	2012	宿州市	104	3	0.638972	0.818274	0.521165	0.560956	0.929066	0.780878	1.18977
641	2012	随州市	54	2	0.856671	0.712703	0.713035	0.604335	1.17987	1.202	0.981585
209	2012	遂宁市	9	1	0.893197	1	0.864778	1	0.864778	0.893197	0.968182
1147	2012	台州市	91	3	0.609456	0.582812	0.551258	0.547256	1.00731	1.04572	0.963276
1148	2012	泰州市	80	3	1	1	1	0.889987	1.12361	1	1.12361
1149	2012	铜陵市	99	3	0.38718	0.395857	0.380461	0.378082	1.00629	0.978082	1.02884
1150	2012	温州市	84	3	0.620222	0.606906	0.552032	0.56202	0.982227	1.02194	0.961139
1151	2012	无锡市	70	3	0.982029	1	0.775792	1	0.775792	0.982029	0.789989
1152	2012	芜湖市	94	3	0.626127	0.610598	0.582192	0.569093	1.02302	1.02543	0.997645
642	2012	武汉市	43	2	0.790808	0.836456	0.738683	0.757121	0.975646	0.945427	1.03196
643	2012	咸宁市	53	2	0.802868	0.651608	0.694091	0.589758	1.17691	1.23213	0.955179
644	2012	湘潭市	57	2	0.445378	0.48537	0.428313	0.433647	0.987699	0.917605	1.07639
645	2012	襄阳市	47	2	1	0.939019	0.999899	0.780027	1.28188	1.06494	1.20371
646	2012	孝感市	50	2	0.712529	0.624364	0.557936	0.530597	1.05153	1.14121	0.921415
647	2012	新余市	36	2	0.405824	0.822841	0.313509	0.54348	0.576855	0.493199	1.16962
1153	2012	徐州市	71	3	1	1	1	0.954594	1.04757	1	1.04757
1154	2012	宣城市	108	3	0.801371	1	0.721893	1	0.721893	0.801371	0.900823
210	2012	雅安市	17	1	0.797049	0.871015	0.772937	0.655036	1.17999	0.915081	1.2895
1155	2012	盐城市	77	3	1	0.892132	0.987632	0.72558	1.36116	1.12091	1.21434
1156	2012	扬州市	78	3	0.928759	1	0.860641	0.945139	0.910597	0.928759	0.980445
211	2012	宜宾市	14	1	0.85595	0.921018	0.770299	0.728301	1.05767	0.929351	1.13807
648	2012	宜昌市	46	2	0.81862	0.839506	0.74242	0.682307	1.0881	0.975121	1.11586
649	2012	宜春市	40	2	1	1	0.730455	1	0.730455	1	0.730455
650	2012	益阳市	63	2	0.58656	0.652392	0.544983	0.611773	0.890826	0.899091	0.990807
651	2012	鹰潭市	37	2	1	1	1	0.982764	1.01754	1	1.01754
652	2012	永州市	65	2	0.43902	0.716641	0.412385	0.642626	0.641719	0.612608	1.04752
212	2012	玉溪市	26	1	0.589452	0.719599	0.540106	0.586477	0.920932	0.81914	1.12427
653	2012	岳阳市	60	2	0.775195	0.664815	0.722701	0.579066	1.24805	1.16603	1.07034
654	2012	张家界市	62	2	0.23768	0.259613	0.221267	0.216902	1.02013	0.915517	1.11426
213	2012	昭通市	28	1	0.28291	0.488731	0.250471	0.355804	0.703957	0.578867	1.21609
1157	2012	镇江市	79	3	0.75747	0.70522	0.695758	0.651647	1.06769	1.07409	0.994042
214	2012	重庆市	1	1	0.836901	0.971418	0.710815	0.730494	0.973061	0.861525	1.12946
1158	2012	舟山市	90	3	0.11559	0.311173	0.114363	0.290437	0.393763	0.371467	1.06002
655	2012	株洲市	56	2	0.572272	0.623612	0.547693	0.538678	1.01674	0.917673	1.10795
215	2012	资阳市	19	1	1	1	1	0.91249	1.0959	1	1.0959
216	2012	自贡市	3	1	0.545101	0.593516	0.492682	0.484669	1.01653	0.918427	1.10682
217	2012	遵义市	22	1	1	1	0.87851	0.77774	1.12957	1	1.12957
1159	2013	安庆市	100	3	0.829028	1	0.694133	1	0.694133	0.829028	0.837285
218	2013	安顺市	23	1	0.719596	0.221185	0.526299	0.202558	2.59827	3.25337	0.798641
219	2013	巴中市	18	1	0.700657	0.568876	0.53217	0.511813	1.03977	1.23165	0.844212
1160	2013	蚌埠市	95	3	0.451237	0.478141	0.389289	0.417291	0.932896	0.943732	0.988518
220	2013	保山市	27	1	0.488443	0.434787	0.384933	0.408594	0.942093	1.12341	0.838603
1161	2013	亳州市	106	3	1	1	1	0.925792	1.08016	1	1.08016
656	2013	长沙市	55	2	1	1	0.986455	1	0.986455	1	0.986455
657	2013	常德市	61	2	0.923566	0.845977	0.697641	0.665879	1.0477	1.09171	0.959682
1162	2013	常州市	72	3	0.858237	0.800987	0.726171	0.71465	1.01612	1.07147	0.948339
658	2013	郴州市	64	2	0.926288	0.842124	0.729062	0.762594	0.956029	1.09994	0.869163
221	2013	成都市	2	1	1	1	0.876063	0.963368	0.909375	1	0.909375
1163	2013	池州市	107	3	0.827599	0.733849	0.701274	0.691988	1.01342	1.12775	0.89862
1164	2013	滁州市	102	3	1	1	1	0.988826	1.0113	1	1.0113
222	2013	达州市	16	1	0.833007	0.823125	0.643715	0.734819	0.876018	1.012	0.865627
223	2013	德阳市	6	1	0.814385	0.793332	0.711294	0.715929	0.993526	1.02654	0.967841
659	2013	鄂州市	48	2	1	0.33122	0.728092	0.308493	2.36015	3.01914	0.78173
660	2013	抚州市	41	2	0.588087	0.449642	0.561997	0.425503	1.32078	1.3079	1.00985
1165	2013	阜阳市	103	3	0.617673	0.594296	0.50613	0.550353	0.919645	1.03934	0.884839
661	2013	赣州市	38	2	0.777141	0.737681	0.651296	0.614107	1.06056	1.05349	1.00671
224	2013	广安市	15	1	1	1	0.7404	1	0.7404	1	0.7404
225	2013	广元市	8	1	0.720856	0.59783	0.51018	0.557998	0.914304	1.20579	0.758263
226	2013	贵阳市	20	1	0.864897	0.635019	0.625651	0.527362	1.18638	1.362	0.871056
1166	2013	杭州市	82	3	0.859086	0.869526	0.704238	0.688545	1.02279	0.987994	1.03522
1167	2013	合肥市	93	3	0.941873	0.751713	0.762735	0.686995	1.11025	1.25297	0.886095
662	2013	衡阳市	58	2	0.751725	0.747653	0.696371	0.698186	0.9974	1.00545	0.991997
1168	2013	湖州市	86	3	0.667139	0.59215	0.589684	0.545122	1.08175	1.12664	0.960156
663	2013	怀化市	66	2	1	1	0.928634	0.826006	1.12425	1	1.12425
1169	2013	淮安市	76	3	0.644246	0.698745	0.608841	0.607037	1.00297	0.922004	1.08782
1170	2013	淮北市	98	3	0.405638	0.528107	0.365221	0.460091	0.793803	0.768098	1.03347
1171	2013	淮南市	96	3	0.162276	0.385445	0.154121	0.334782	0.460362	0.421009	1.09348
664	2013	黄冈市	52	2	0.50148	0.424726	0.399041	0.327602	1.21807	1.18072	1.03163
1172	2013	黄山市	101	3	0.641406	0.494337	0.558299	0.446805	1.24953	1.29751	0.963027
665	2013	黄石市	44	2	0.525686	0.433679	0.457953	0.395472	1.15799	1.21216	0.955316
666	2013	吉安市	39	2	1	1	1	1	1	1	1
1173	2013	嘉兴市	85	3	0.729486	0.68079	0.655338	0.615493	1.06474	1.07153	0.993662
1174	2013	金华市	88	3	0.702015	0.684197	0.608941	0.618266	0.984918	1.02604	0.95992
667	2013	荆门市	49	2	0.66263	0.604247	0.615801	0.567724	1.08468	1.09662	0.989114
668	2013	荆州市	51	2	0.612885	0.477801	0.552225	0.464738	1.18825	1.28272	0.926352
669	2013	景德镇市	33	2	0.489684	0.403606	0.362196	0.315267	1.14885	1.21327	0.946905
670	2013	九江市	35	2	0.99429	0.718037	0.796888	0.6701	1.18921	1.38473	0.858799
227	2013	昆明市	24	1	0.709337	0.610671	0.59441	0.572744	1.03783	1.16157	0.893471
228	2013	乐山市	11	1	0.517697	0.476542	0.445501	0.438588	1.01576	1.08636	0.935012
229	2013	丽江市	29	1	1	0.808722	1	0.68125	1.46789	1.23652	1.18711
1175	2013	丽水市	92	3	1	0.831731	0.958022	0.79435	1.20605	1.20231	1.00311
1176	2013	连云港市	75	3	0.967112	0.907993	0.827809	0.832007	0.994954	1.06511	0.934134
230	2013	临沧市	31	1	0.907749	0.855066	0.715598	0.767046	0.932927	1.06161	0.878783
1177	2013	六安市	105	3	0.693843	0.926263	0.690167	0.79307	0.870247	0.749077	1.16176
231	2013	六盘水市	21	1	0.459596	0.698894	0.394899	0.605018	0.652706	0.657604	0.992552
671	2013	娄底市	67	2	0.688303	0.649502	0.577946	0.538314	1.07362	1.05974	1.0131
232	2013	泸州市	5	1	0.778961	0.747017	0.600053	0.678312	0.884627	1.04276	0.84835
1178	2013	马鞍山市	97	3	0.698817	0.507221	0.54643	0.496105	1.10144	1.37774	0.799456
233	2013	眉山市	13	1	0.696193	0.618563	0.515418	0.553323	0.931495	1.1255	0.827628
234	2013	绵阳市	7	1	0.580573	0.66743	0.50503	0.605774	0.833694	0.869863	0.958419
235	2013	内江市	10	1	0.718532	0.660043	0.688451	0.643997	1.06903	1.08861	0.982009
672	2013	南昌市	32	2	0.72107	0.685325	0.689196	0.65766	1.04795	1.05216	0.996003
236	2013	南充市	12	1	0.833373	0.79828	0.719931	0.747597	0.962993	1.04396	0.922442
1179	2013	南京市	69	3	0.920769	0.776735	0.826449	0.694902	1.1893	1.18543	1.00326
1180	2013	南通市	74	3	1	1	0.893021	1	0.893021	1	0.893021
1181	2013	宁波市	83	3	0.825332	0.783191	0.683328	0.644332	1.06052	1.05381	1.00637
237	2013	攀枝花市	4	1	0.158569	0.340318	0.123291	0.301538	0.408876	0.465945	0.87752
673	2013	萍乡市	34	2	1	1	0.981709	1	0.981709	1	0.981709
238	2013	普洱市	30	1	0.544479	0.431775	0.45329	0.428775	1.05717	1.26103	0.838345
239	2013	曲靖市	25	1	0.537767	0.53492	0.463011	0.501337	0.923551	1.00532	0.918663
1182	2013	衢州市	89	3	0.622602	0.549362	0.488814	0.510818	0.956925	1.13332	0.844357
1183	2013	上海市	68	3	1	1	0.841008	0.803988	1.04605	1	1.04605
674	2013	上饶市	42	2	1	1	0.993467	0.757999	1.31064	1	1.31064
675	2013	邵阳市	59	2	0.935208	0.842743	0.895053	0.816434	1.09629	1.10972	0.987903
1184	2013	绍兴市	87	3	0.739319	0.814486	0.639609	0.72858	0.877883	0.907713	0.967138
676	2013	十堰市	45	2	0.712237	0.649921	0.658204	0.634614	1.03717	1.09588	0.946426
1185	2013	苏州市	73	3	0.977307	0.997088	0.766077	0.725459	1.05599	0.980161	1.07736
1186	2013	宿迁市	81	3	0.848287	0.969118	0.726341	0.866609	0.838142	0.875318	0.957529
1187	2013	宿州市	104	3	0.529793	0.638972	0.482552	0.521165	0.925911	0.829134	1.11672
677	2013	随州市	54	2	0.875193	0.856671	0.63849	0.713035	0.895455	1.02162	0.876503
240	2013	遂宁市	9	1	0.928995	0.893197	0.787113	0.864778	0.910191	1.04008	0.875118
1188	2013	台州市	91	3	0.575467	0.609456	0.534149	0.551258	0.968964	0.94423	1.0262
1189	2013	泰州市	80	3	1	1	1	1	1	1	1
1190	2013	铜陵市	99	3	0.469019	0.38718	0.370604	0.380461	0.974093	1.21137	0.804123
1191	2013	温州市	84	3	0.619121	0.620222	0.567848	0.552032	1.02865	0.998225	1.03048
1192	2013	无锡市	70	3	0.923595	0.982029	0.747098	0.775792	0.963013	0.940497	1.02394
1193	2013	芜湖市	94	3	0.775972	0.626127	0.630596	0.582192	1.08314	1.23932	0.873979
678	2013	武汉市	43	2	0.851205	0.790808	0.78353	0.738683	1.06071	1.07637	0.98545
679	2013	咸宁市	53	2	1	0.802868	0.713841	0.694091	1.02846	1.24553	0.825714
680	2013	湘潭市	57	2	0.542273	0.445378	0.511303	0.428313	1.19376	1.21756	0.980456
681	2013	襄阳市	47	2	1	1	1	0.999899	1.0001	1	1.0001
682	2013	孝感市	50	2	0.714566	0.712529	0.581531	0.557936	1.04229	1.00286	1.03932
683	2013	新余市	36	2	0.556642	0.405824	0.397527	0.313509	1.26799	1.37163	0.92444
1194	2013	徐州市	71	3	1	1	0.894079	1	0.894079	1	0.894079
1195	2013	宣城市	108	3	0.960791	0.801371	0.756994	0.721893	1.04862	1.19893	0.87463
241	2013	雅安市	17	1	0.643657	0.797049	0.453352	0.772937	0.586532	0.807549	0.726311
1196	2013	盐城市	77	3	1	1	0.914097	0.987632	0.925544	1	0.925544
1197	2013	扬州市	78	3	0.924786	0.928759	0.808011	0.860641	0.938847	0.995723	0.94288
242	2013	宜宾市	14	1	0.897611	0.85595	0.771184	0.770299	1.00115	1.04867	0.954682
684	2013	宜昌市	46	2	1	0.81862	0.832793	0.74242	1.12173	1.22157	0.918269
685	2013	宜春市	40	2	1	1	0.805746	0.730455	1.10307	1	1.10307
686	2013	益阳市	63	2	0.626992	0.58656	0.562174	0.544983	1.03154	1.06893	0.965024
687	2013	鹰潭市	37	2	1	1	0.789913	1	0.789913	1	0.789913
688	2013	永州市	65	2	0.448851	0.43902	0.440736	0.412385	1.06875	1.02239	1.04534
243	2013	玉溪市	26	1	0.564604	0.589452	0.487132	0.540106	0.90192	0.957845	0.941614
689	2013	岳阳市	60	2	0.66832	0.775195	0.619787	0.722701	0.857597	0.862132	0.99474
690	2013	张家界市	62	2	0.259855	0.23768	0.23854	0.221267	1.07806	1.0933	0.986066
244	2013	昭通市	28	1	0.439586	0.28291	0.381387	0.250471	1.52268	1.5538	0.979972
1198	2013	镇江市	79	3	1	0.75747	0.738826	0.695758	1.0619	1.32018	0.804358
245	2013	重庆市	1	1	1	0.836901	0.775121	0.710815	1.09047	1.19488	0.912614
1199	2013	舟山市	90	3	0.156339	0.11559	0.121656	0.114363	1.06377	1.35252	0.786509
691	2013	株洲市	56	2	0.592171	0.572272	0.568175	0.547693	1.0374	1.03477	1.00254
246	2013	资阳市	19	1	1	1	0.993221	1	0.993221	1	0.993221
247	2013	自贡市	3	1	0.541173	0.545101	0.468654	0.492682	0.951228	0.992793	0.958134
248	2013	遵义市	22	1	1	1	0.840449	0.87851	0.956676	1	0.956676
1200	2014	安庆市	100	3	0.782576	0.829028	0.644504	0.694133	0.928503	0.943968	0.983617
249	2014	安顺市	23	1	0.637464	0.719596	0.411833	0.526299	0.782507	0.885863	0.883327
250	2014	巴中市	18	1	0.76445	0.700657	0.521301	0.53217	0.979577	1.09105	0.897831
1201	2014	蚌埠市	95	3	0.435666	0.451237	0.380407	0.389289	0.977183	0.965493	1.01211
251	2014	保山市	27	1	0.67489	0.488443	0.484637	0.384933	1.25902	1.38172	0.911195
1202	2014	亳州市	106	3	0.865478	1	0.753808	1	0.753808	0.865478	0.870973
692	2014	长沙市	55	2	1	1	1	0.986455	1.01373	1	1.01373
693	2014	常德市	61	2	0.793912	0.923566	0.658651	0.697641	0.944112	0.859616	1.09829
1203	2014	常州市	72	3	0.907167	0.858237	0.754139	0.726171	1.03851	1.05701	0.982501
694	2014	郴州市	64	2	0.897762	0.926288	0.696328	0.729062	0.955101	0.969203	0.98545
252	2014	成都市	2	1	1	1	1	0.876063	1.14147	1	1.14147
1204	2014	池州市	107	3	0.833607	0.827599	0.669732	0.701274	0.955023	1.00726	0.948139
1205	2014	滁州市	102	3	1	1	0.972983	1	0.972983	1	0.972983
253	2014	达州市	16	1	1	0.833007	0.6655	0.643715	1.03384	1.20047	0.861198
254	2014	德阳市	6	1	0.575669	0.814385	0.536848	0.711294	0.754748	0.706875	1.06773
695	2014	鄂州市	48	2	0.399168	1	0.378791	0.728092	0.520252	0.399168	1.30334
696	2014	抚州市	41	2	0.61962	0.588087	0.569998	0.561997	1.01424	1.05362	0.962622
1206	2014	阜阳市	103	3	0.608533	0.617673	0.501798	0.50613	0.991442	0.985202	1.00633
697	2014	赣州市	38	2	0.779853	0.777141	0.675875	0.651296	1.03774	1.00349	1.03413
255	2014	广安市	15	1	0.941309	1	0.626131	0.7404	0.845665	0.941309	0.898392
256	2014	广元市	8	1	0.766562	0.720856	0.483143	0.51018	0.947005	1.0634	0.89054
257	2014	贵阳市	20	1	0.783038	0.864897	0.623572	0.625651	0.996678	0.905355	1.10087
1207	2014	杭州市	82	3	0.844098	0.859086	0.708756	0.704238	1.00642	0.982554	1.02429
1208	2014	合肥市	93	3	0.769671	0.941873	0.708386	0.762735	0.928744	0.817171	1.13654
698	2014	衡阳市	58	2	0.556302	0.751725	0.492584	0.696371	0.707359	0.740033	0.955847
1209	2014	湖州市	86	3	0.683988	0.667139	0.60502	0.589684	1.02601	1.02526	1.00073
699	2014	怀化市	66	2	0.773809	1	0.644466	0.928634	0.693993	0.773809	0.896853
1210	2014	淮安市	76	3	0.819994	0.644246	0.671518	0.608841	1.10295	1.2728	0.866554
1211	2014	淮北市	98	3	0.370872	0.405638	0.336651	0.365221	0.921773	0.914293	1.00818
1212	2014	淮南市	96	3	0.049828	0.162276	0.0451545	0.154121	0.292981	0.307058	0.954156
700	2014	黄冈市	52	2	0.59745	0.50148	0.50103	0.399041	1.25559	1.19137	1.0539
1213	2014	黄山市	101	3	0.523707	0.641406	0.419116	0.558299	0.750701	0.816499	0.919415
701	2014	黄石市	44	2	0.521558	0.525686	0.464161	0.457953	1.01355	0.992146	1.02158
702	2014	吉安市	39	2	1	1	0.98351	1	0.98351	1	0.98351
1214	2014	嘉兴市	85	3	0.734322	0.729486	0.668763	0.655338	1.02049	1.00663	1.01376
1215	2014	金华市	88	3	0.689856	0.702015	0.624925	0.608941	1.02625	0.98268	1.04434
703	2014	荆门市	49	2	0.687133	0.66263	0.603464	0.615801	0.979967	1.03698	0.945021
704	2014	荆州市	51	2	0.644255	0.612885	0.559103	0.552225	1.01246	1.05118	0.963158
705	2014	景德镇市	33	2	0.443562	0.489684	0.371093	0.362196	1.02456	0.905813	1.1311
706	2014	九江市	35	2	1	0.99429	0.850161	0.796888	1.06685	1.00574	1.06076
258	2014	昆明市	24	1	0.613066	0.709337	0.555826	0.59441	0.935088	0.86428	1.08193
259	2014	乐山市	11	1	0.35359	0.517697	0.307241	0.445501	0.689653	0.683005	1.00973
260	2014	丽江市	29	1	0.949058	1	0.698365	1	0.698365	0.949058	0.735851
1216	2014	丽水市	92	3	1	1	0.997894	0.958022	1.04162	1	1.04162
1217	2014	连云港市	75	3	0.947204	0.967112	0.753723	0.827809	0.910504	0.979415	0.92964
261	2014	临沧市	31	1	0.851747	0.907749	0.744652	0.715598	1.0406	0.938306	1.10902
1218	2014	六安市	105	3	0.723251	0.693843	0.607748	0.690167	0.880582	1.04239	0.844776
262	2014	六盘水市	21	1	0.227711	0.459596	0.193975	0.394899	0.491202	0.495459	0.991407
707	2014	娄底市	67	2	0.59293	0.688303	0.511657	0.577946	0.885301	0.861439	1.0277
263	2014	泸州市	5	1	0.67155	0.778961	0.509412	0.600053	0.848944	0.862109	0.984729
1219	2014	马鞍山市	97	3	0.520617	0.698817	0.426717	0.54643	0.780918	0.744998	1.04821
264	2014	眉山市	13	1	0.760082	0.696193	0.552827	0.515418	1.07258	1.09177	0.982424
265	2014	绵阳市	7	1	0.582231	0.580573	0.529333	0.50503	1.04812	1.00286	1.04514
266	2014	内江市	10	1	0.672281	0.718532	0.596124	0.688451	0.865891	0.935631	0.925462
708	2014	南昌市	32	2	0.786813	0.72107	0.741931	0.689196	1.07652	1.09117	0.986567
267	2014	南充市	12	1	0.954018	0.833373	0.756687	0.719931	1.05105	1.14477	0.918138
1220	2014	南京市	69	3	0.821804	0.920769	0.768883	0.826449	0.930345	0.892519	1.04238
1221	2014	南通市	74	3	1	1	0.9266	0.893021	1.0376	1	1.0376
1222	2014	宁波市	83	3	0.810452	0.825332	0.685833	0.683328	1.00367	0.981971	1.02209
268	2014	攀枝花市	4	1	1	0.158569	1	0.123291	8.11086	6.30639	1.28613
709	2014	萍乡市	34	2	1	1	1	0.981709	1.01863	1	1.01863
269	2014	普洱市	30	1	0.487313	0.544479	0.334359	0.45329	0.737626	0.895008	0.824156
270	2014	曲靖市	25	1	0.0847448	0.537767	0.0728371	0.463011	0.157312	0.157587	0.998257
1223	2014	衢州市	89	3	0.580906	0.622602	0.468589	0.488814	0.958624	0.93303	1.02743
1224	2014	上海市	68	3	1	1	0.871131	0.841008	1.03582	1	1.03582
710	2014	上饶市	42	2	1	1	1	0.993467	1.00658	1	1.00658
711	2014	邵阳市	59	2	0.577042	0.935208	0.550802	0.895053	0.615385	0.61702	0.997351
1225	2014	绍兴市	87	3	0.735963	0.739319	0.650438	0.639609	1.01693	0.995461	1.02157
712	2014	十堰市	45	2	0.649552	0.712237	0.605448	0.658204	0.919849	0.911989	1.00862
1226	2014	苏州市	73	3	0.989418	0.977307	0.794561	0.766077	1.03718	1.01239	1.02449
1227	2014	宿迁市	81	3	0.853289	0.848287	0.712742	0.726341	0.981276	1.0059	0.975524
1228	2014	宿州市	104	3	0.714215	0.529793	0.453878	0.482552	0.940579	1.3481	0.697706
713	2014	随州市	54	2	0.867159	0.875193	0.623742	0.63849	0.976901	0.99082	0.985952
271	2014	遂宁市	9	1	0.912683	0.928995	0.685861	0.787113	0.871363	0.982442	0.886936
1229	2014	台州市	91	3	0.59981	0.575467	0.561507	0.534149	1.05122	1.0423	1.00855
1230	2014	泰州市	80	3	1	1	0.890873	1	0.890873	1	0.890873
1231	2014	铜陵市	99	3	0.310133	0.469019	0.25811	0.370604	0.696457	0.661237	1.05326
1232	2014	温州市	84	3	0.648376	0.619121	0.597706	0.567848	1.05258	1.04725	1.00509
1233	2014	无锡市	70	3	0.912675	0.923595	0.761541	0.747098	1.01933	0.988177	1.03153
1234	2014	芜湖市	94	3	0.784253	0.775972	0.644879	0.630596	1.02265	1.01067	1.01185
714	2014	武汉市	43	2	0.830005	0.851205	0.784876	0.78353	1.00172	0.975094	1.0273
715	2014	咸宁市	53	2	0.833393	1	0.612995	0.713841	0.858727	0.833393	1.0304
716	2014	湘潭市	57	2	0.431498	0.542273	0.387611	0.511303	0.758085	0.795722	0.9527
717	2014	襄阳市	47	2	1	1	0.952139	1	0.952139	1	0.952139
718	2014	孝感市	50	2	0.647962	0.714566	0.563187	0.581531	0.968456	0.906791	1.068
719	2014	新余市	36	2	0.554087	0.556642	0.401507	0.397527	1.01001	0.995411	1.01467
1235	2014	徐州市	71	3	1	1	0.91615	0.894079	1.02469	1	1.02469
1236	2014	宣城市	108	3	0.996585	0.960791	0.763018	0.756994	1.00796	1.03726	0.971754
272	2014	雅安市	17	1	0.693551	0.643657	0.446112	0.453352	0.984029	1.07752	0.913238
1237	2014	盐城市	77	3	1	1	1	0.914097	1.09398	1	1.09398
1238	2014	扬州市	78	3	0.910298	0.924786	0.825114	0.808011	1.02117	0.984333	1.03742
273	2014	宜宾市	14	1	0.80403	0.897611	0.747377	0.771184	0.96913	0.895745	1.08193
720	2014	宜昌市	46	2	1	1	0.838822	0.832793	1.00724	1	1.00724
721	2014	宜春市	40	2	1	1	0.80443	0.805746	0.998367	1	0.998367
722	2014	益阳市	63	2	0.514155	0.626992	0.466955	0.562174	0.830623	0.820035	1.01291
723	2014	鹰潭市	37	2	0.996689	1	0.788478	0.789913	0.998183	0.996689	1.0015
724	2014	永州市	65	2	0.419292	0.448851	0.40644	0.440736	0.922185	0.934144	0.987198
274	2014	玉溪市	26	1	0.311709	0.564604	0.206107	0.487132	0.423103	0.552085	0.766374
725	2014	岳阳市	60	2	0.63198	0.66832	0.558912	0.619787	0.901782	0.945624	0.953637
726	2014	张家界市	62	2	1	0.259855	1	0.23854	4.19217	3.8483	1.08936
275	2014	昭通市	28	1	0.818048	0.439586	0.585057	0.381387	1.53403	1.86095	0.824323
1239	2014	镇江市	79	3	1	1	0.784741	0.738826	1.06215	1	1.06215
276	2014	重庆市	1	1	1	1	0.890146	0.775121	1.1484	1	1.1484
1240	2014	舟山市	90	3	0.0375229	0.156339	0.0342971	0.121656	0.281918	0.240011	1.17461
727	2014	株洲市	56	2	0.631478	0.592171	0.568041	0.568175	0.999766	1.06638	0.937534
277	2014	资阳市	19	1	1	1	0.945168	0.993221	0.951619	1	0.951619
278	2014	自贡市	3	1	0.578656	0.541173	0.535811	0.468654	1.1433	1.06926	1.06924
279	2014	遵义市	22	1	1	1	0.922414	0.840449	1.09752	1	1.09752
1241	2015	安庆市	100	3	0.735476	0.782576	0.660294	0.644504	1.0245	0.939814	1.09011
280	2015	安顺市	23	1	0.510082	0.637464	0.299376	0.411833	0.726937	0.800174	0.908473
281	2015	巴中市	18	1	0.841313	0.76445	0.613579	0.521301	1.17702	1.10055	1.06948
1242	2015	蚌埠市	95	3	0.434731	0.435666	0.395668	0.380407	1.04012	0.997852	1.04236
282	2015	保山市	27	1	0.595127	0.67489	0.403923	0.484637	0.833456	0.881813	0.945162
1243	2015	亳州市	106	3	0.831019	0.865478	0.725135	0.753808	0.961963	0.960186	1.00185
728	2015	长沙市	55	2	1	1	1	1	1	1	1
729	2015	常德市	61	2	0.62952	0.793912	0.625172	0.658651	0.94917	0.792935	1.19703
1244	2015	常州市	72	3	0.900594	0.907167	0.807571	0.754139	1.07085	0.992754	1.07867
730	2015	郴州市	64	2	0.680972	0.897762	0.660275	0.696328	0.948224	0.758522	1.25009
283	2015	成都市	2	1	0.979835	1	0.796561	1	0.796561	0.979835	0.812954
1245	2015	池州市	107	3	0.811877	0.833607	0.685123	0.669732	1.02298	0.973932	1.05036
1246	2015	滁州市	102	3	1	1	0.983194	0.972983	1.01049	1	1.01049
284	2015	达州市	16	1	0.884589	1	0.587818	0.6655	0.883273	0.884589	0.998512
285	2015	德阳市	6	1	0.922046	0.575669	0.808437	0.536848	1.5059	1.6017	0.940189
731	2015	鄂州市	48	2	0.318079	0.399168	0.313657	0.378791	0.828047	0.796856	1.03914
732	2015	抚州市	41	2	0.581383	0.61962	0.564117	0.569998	0.989683	0.93829	1.05477
1247	2015	阜阳市	103	3	0.545993	0.608533	0.488135	0.501798	0.972771	0.897229	1.0842
733	2015	赣州市	38	2	0.687138	0.779853	0.669092	0.675875	0.989964	0.881112	1.12354
286	2015	广安市	15	1	0.916142	0.941309	0.576281	0.626131	0.920385	0.973264	0.945669
287	2015	广元市	8	1	0.806596	0.766562	0.499387	0.483143	1.03362	1.05223	0.98232
288	2015	贵阳市	20	1	0.792227	0.783038	0.64462	0.623572	1.03375	1.01173	1.02176
1248	2015	杭州市	82	3	0.825196	0.844098	0.702216	0.708756	0.990772	0.977607	1.01347
1249	2015	合肥市	93	3	0.786287	0.769671	0.746137	0.708386	1.05329	1.02159	1.03103
734	2015	衡阳市	58	2	0.703735	0.556302	0.702376	0.492584	1.4259	1.26502	1.12717
1250	2015	湖州市	86	3	0.649267	0.683988	0.628214	0.60502	1.03834	0.949237	1.09386
735	2015	怀化市	66	2	0.55772	0.773809	0.472134	0.644466	0.732598	0.720747	1.01644
1251	2015	淮安市	76	3	0.810604	0.819994	0.709738	0.671518	1.05692	0.988549	1.06916
1252	2015	淮北市	98	3	0.241535	0.370872	0.224708	0.336651	0.667481	0.651264	1.0249
1253	2015	淮南市	96	3	0.13263	0.049828	0.117803	0.0451545	2.60889	2.66176	0.980135
736	2015	黄冈市	52	2	0.459539	0.59745	0.456426	0.50103	0.910975	0.769168	1.18436
1254	2015	黄山市	101	3	0.472497	0.523707	0.380803	0.419116	0.908588	0.902215	1.00706
737	2015	黄石市	44	2	0.38734	0.521558	0.365219	0.464161	0.786837	0.742659	1.05949
738	2015	吉安市	39	2	0.96035	1	0.897984	0.98351	0.91304	0.96035	0.950737
1255	2015	嘉兴市	85	3	0.715904	0.734322	0.681933	0.668763	1.01969	0.974918	1.04593
1256	2015	金华市	88	3	0.633642	0.689856	0.612173	0.624925	0.979596	0.918514	1.0665
739	2015	荆门市	49	2	0.639769	0.687133	0.620214	0.603464	1.02776	0.93107	1.10384
740	2015	荆州市	51	2	0.576774	0.644255	0.556331	0.559103	0.99504	0.895258	1.11146
741	2015	景德镇市	33	2	0.39311	0.443562	0.382946	0.371093	1.03194	0.886257	1.16438
742	2015	九江市	35	2	0.858867	1	0.845626	0.850161	0.994666	0.858867	1.15811
289	2015	昆明市	24	1	0.620229	0.613066	0.546635	0.555826	0.983465	1.01168	0.972107
290	2015	乐山市	11	1	0.53076	0.35359	0.371058	0.307241	1.20771	1.50106	0.804569
291	2015	丽江市	29	1	0.738059	0.949058	0.490378	0.698365	0.70218	0.777675	0.902923
1257	2015	丽水市	92	3	1	1	0.936632	0.997894	0.938609	1	0.938609
1258	2015	连云港市	75	3	1	0.947204	0.891778	0.753723	1.18316	1.05574	1.1207
292	2015	临沧市	31	1	0.703417	0.851747	0.428946	0.744652	0.576036	0.825852	0.697505
1259	2015	六安市	105	3	0.54056	0.723251	0.451035	0.607748	0.742141	0.747403	0.99296
293	2015	六盘水市	21	1	0.205461	0.227711	0.13025	0.193975	0.67148	0.90229	0.744196
743	2015	娄底市	67	2	0.413345	0.59293	0.411058	0.511657	0.803387	0.697123	1.15243
294	2015	泸州市	5	1	0.768308	0.67155	0.543463	0.509412	1.06684	1.14408	0.93249
1260	2015	马鞍山市	97	3	0.398583	0.520617	0.352068	0.426717	0.825062	0.765597	1.07767
295	2015	眉山市	13	1	0.84829	0.760082	0.594942	0.552827	1.07618	1.11605	0.964276
296	2015	绵阳市	7	1	0.598469	0.582231	0.524088	0.529333	0.990091	1.02789	0.963227
297	2015	内江市	10	1	0.711724	0.672281	0.611136	0.596124	1.02518	1.05867	0.968367
744	2015	南昌市	32	2	0.765455	0.786813	0.724615	0.741931	0.976661	0.972856	1.00391
298	2015	南充市	12	1	1	0.954018	0.794834	0.756687	1.05041	1.0482	1.00211
1261	2015	南京市	69	3	0.788754	0.821804	0.754628	0.768883	0.98146	0.959784	1.02258
1262	2015	南通市	74	3	1	1	0.953525	0.9266	1.02906	1	1.02906
1263	2015	宁波市	83	3	0.8113	0.810452	0.692532	0.685833	1.00977	1.00105	1.00871
299	2015	攀枝花市	4	1	0.205998	1	0.166929	1	0.166929	0.205998	0.810345
745	2015	萍乡市	34	2	1	1	0.987379	1	0.987379	1	0.987379
300	2015	普洱市	30	1	0.22755	0.487313	0.144273	0.334359	0.431491	0.466949	0.924066
301	2015	曲靖市	25	1	0.30941	0.0847448	0.227392	0.0728371	3.12192	3.65108	0.855069
1264	2015	衢州市	89	3	0.487218	0.580906	0.39895	0.468589	0.851385	0.838721	1.0151
1265	2015	上海市	68	3	1	1	0.872038	0.871131	1.00104	1	1.00104
746	2015	上饶市	42	2	0.774768	1	0.770866	1	0.770866	0.774768	0.994964
747	2015	邵阳市	59	2	0.773192	0.577042	0.675728	0.550802	1.22681	1.33992	0.91558
1266	2015	绍兴市	87	3	0.715231	0.735963	0.649284	0.650438	0.998225	0.971831	1.02716
748	2015	十堰市	45	2	0.620447	0.649552	0.597913	0.605448	0.987555	0.955192	1.03388
1267	2015	苏州市	73	3	0.977293	0.989418	0.804873	0.794561	1.01298	0.987746	1.02554
1268	2015	宿迁市	81	3	0.836205	0.853289	0.758693	0.712742	1.06447	0.979979	1.08622
1269	2015	宿州市	104	3	0.749945	0.714215	0.438014	0.453878	0.965047	1.05003	0.91907
749	2015	随州市	54	2	0.940728	0.867159	0.794802	0.623742	1.27425	1.08484	1.1746
302	2015	遂宁市	9	1	0.835278	0.912683	0.604424	0.685861	0.881263	0.915189	0.96293
1270	2015	台州市	91	3	0.595496	0.59981	0.5625	0.561507	1.00177	0.992808	1.00902
1271	2015	泰州市	80	3	1	1	1	0.890873	1.12249	1	1.12249
1272	2015	铜陵市	99	3	0.309879	0.310133	0.27016	0.25811	1.04669	0.999179	1.04755
1273	2015	温州市	84	3	0.630579	0.648376	0.597196	0.597706	0.999147	0.972551	1.02735
1274	2015	无锡市	70	3	0.890399	0.912675	0.774252	0.761541	1.01669	0.975593	1.04213
1275	2015	芜湖市	94	3	0.780244	0.784253	0.676849	0.644879	1.04958	0.994888	1.05497
750	2015	武汉市	43	2	0.826119	0.830005	0.785983	0.784876	1.00141	0.995318	1.00612
751	2015	咸宁市	53	2	0.778375	0.833393	0.710226	0.612995	1.15862	0.933983	1.24051
752	2015	湘潭市	57	2	0.51603	0.431498	0.490943	0.387611	1.26659	1.1959	1.05911
753	2015	襄阳市	47	2	0.766362	1	0.729839	0.952139	0.766525	0.766362	1.00021
754	2015	孝感市	50	2	0.588462	0.647962	0.582257	0.563187	1.03386	0.908173	1.1384
755	2015	新余市	36	2	0.403676	0.554087	0.345506	0.401507	0.860523	0.728543	1.18116
1276	2015	徐州市	71	3	1	1	0.970564	0.91615	1.05939	1	1.05939
1277	2015	宣城市	108	3	1	0.996585	0.997704	0.763018	1.30758	1.00343	1.30311
303	2015	雅安市	17	1	0.738526	0.693551	0.441351	0.446112	0.989327	1.06485	0.929079
1278	2015	盐城市	77	3	0.962879	1	0.833589	1	0.833589	0.962879	0.865726
1279	2015	扬州市	78	3	0.842421	0.910298	0.81441	0.825114	0.987027	0.925434	1.06656
304	2015	宜宾市	14	1	0.967761	0.80403	0.78546	0.747377	1.05096	1.20364	0.87315
756	2015	宜昌市	46	2	0.849563	1	0.792015	0.838822	0.944199	0.849563	1.11139
757	2015	宜春市	40	2	1	1	1	0.80443	1.24312	1	1.24312
758	2015	益阳市	63	2	0.499201	0.514155	0.496873	0.466955	1.06407	0.970916	1.09595
759	2015	鹰潭市	37	2	0.770697	0.996689	0.651915	0.788478	0.826802	0.773257	1.06925
760	2015	永州市	65	2	0.367081	0.419292	0.348841	0.40644	0.858285	0.87548	0.98036
305	2015	玉溪市	26	1	0.419551	0.311709	0.261646	0.206107	1.26947	1.34597	0.943161
761	2015	岳阳市	60	2	0.608695	0.63198	0.585841	0.558912	1.04818	0.963157	1.08828
762	2015	张家界市	62	2	0.571723	1	0.482828	1	0.482828	0.571723	0.844514
306	2015	昭通市	28	1	1	0.818048	0.713492	0.585057	1.21953	1.22242	0.997631
1280	2015	镇江市	79	3	1	1	0.821414	0.784741	1.04673	1	1.04673
307	2015	重庆市	1	1	1	1	0.942514	0.890146	1.05883	1	1.05883
1281	2015	舟山市	90	3	0.122106	0.0375229	0.117531	0.0342971	3.42684	3.25416	1.05306
763	2015	株洲市	56	2	0.617616	0.631478	0.586826	0.568041	1.03307	0.978048	1.05626
308	2015	资阳市	19	1	1	1	0.884289	0.945168	0.935589	1	0.935589
309	2015	自贡市	3	1	0.587354	0.578656	0.56178	0.535811	1.04847	1.01503	1.03294
310	2015	遵义市	22	1	1	1	1	0.922414	1.08411	1	1.08411
1282	2016	安庆市	100	3	0.696804	0.735476	0.696548	0.660294	1.05491	0.94742	1.11345
311	2016	安顺市	23	1	0.515898	0.510082	0.506275	0.299376	1.6911	1.0114	1.67204
312	2016	巴中市	18	1	0.726684	0.841313	0.599151	0.613579	0.976486	0.863749	1.13052
1283	2016	蚌埠市	95	3	0.431606	0.434731	0.419954	0.395668	1.06138	0.992813	1.06906
313	2016	保山市	27	1	0.497712	0.595127	0.465459	0.403923	1.15235	0.836312	1.37789
1284	2016	亳州市	106	3	0.679619	0.831019	0.585924	0.725135	0.80802	0.817814	0.988025
764	2016	长沙市	55	2	1	1	0.99706	1	0.99706	1	0.99706
765	2016	常德市	61	2	0.711237	0.62952	0.652991	0.625172	1.0445	1.12981	0.924492
1285	2016	常州市	72	3	0.853297	0.900594	0.848998	0.807571	1.0513	0.947482	1.10957
766	2016	郴州市	64	2	0.731532	0.680972	0.676946	0.660275	1.02525	1.07425	0.954387
314	2016	成都市	2	1	1	0.979835	0.979347	0.796561	1.22947	1.02058	1.20468
1286	2016	池州市	107	3	0.72351	0.811877	0.644732	0.685123	0.941045	0.891157	1.05598
1287	2016	滁州市	102	3	1	1	1	0.983194	1.01709	1	1.01709
315	2016	达州市	16	1	0.156215	0.884589	0.149797	0.587818	0.254836	0.176596	1.44305
316	2016	德阳市	6	1	1	0.922046	0.967416	0.808437	1.19665	1.08454	1.10337
767	2016	鄂州市	48	2	0.376406	0.318079	0.346651	0.313657	1.10519	1.18337	0.933935
768	2016	抚州市	41	2	0.621723	0.581383	0.5488	0.564117	0.972848	1.06939	0.909725
1288	2016	阜阳市	103	3	0.58968	0.545993	0.553294	0.488135	1.13349	1.08001	1.04951
769	2016	赣州市	38	2	0.792224	0.687138	0.709985	0.669092	1.06112	1.15293	0.920364
317	2016	广安市	15	1	0.658978	0.916142	0.630895	0.576281	1.09477	0.719297	1.522
318	2016	广元市	8	1	0.654297	0.806596	0.572565	0.499387	1.14654	0.811183	1.41341
319	2016	贵阳市	20	1	0.637222	0.792227	0.57846	0.64462	0.897366	0.804342	1.11565
1289	2016	杭州市	82	3	0.823632	0.825196	0.722659	0.702216	1.02911	0.998105	1.03107
1290	2016	合肥市	93	3	0.778583	0.786287	0.76744	0.746137	1.02855	0.990202	1.03873
770	2016	衡阳市	58	2	0.545239	0.703735	0.488187	0.702376	0.695051	0.774778	0.897097
1291	2016	湖州市	86	3	0.648914	0.649267	0.648519	0.628214	1.03232	0.999455	1.03288
771	2016	怀化市	66	2	0.675142	0.55772	0.538256	0.472134	1.14005	1.21054	0.94177
1292	2016	淮安市	76	3	0.730484	0.810604	0.728898	0.709738	1.027	0.90116	1.13964
1293	2016	淮北市	98	3	0.445184	0.241535	0.416163	0.224708	1.85202	1.84314	1.00482
1294	2016	淮南市	96	3	0.35663	0.13263	0.314746	0.117803	2.6718	2.6889	0.993641
772	2016	黄冈市	52	2	0.61458	0.459539	0.484424	0.456426	1.06134	1.33738	0.793596
1295	2016	黄山市	101	3	0.450466	0.472497	0.385726	0.380803	1.01293	0.953373	1.06247
773	2016	黄石市	44	2	0.457134	0.38734	0.400002	0.365219	1.09524	1.18019	0.928021
774	2016	吉安市	39	2	1	0.96035	0.89509	0.897984	0.996777	1.04129	0.957255
1296	2016	嘉兴市	85	3	0.755966	0.715904	0.753215	0.681933	1.10453	1.05596	1.046
1297	2016	金华市	88	3	0.634406	0.633642	0.631651	0.612173	1.03182	1.00121	1.03058
775	2016	荆门市	49	2	0.681933	0.639769	0.612668	0.620214	0.987833	1.06591	0.926755
776	2016	荆州市	51	2	0.580003	0.576774	0.526124	0.556331	0.945704	1.0056	0.940439
777	2016	景德镇市	33	2	0.444871	0.39311	0.39583	0.382946	1.03364	1.13167	0.913379
778	2016	九江市	35	2	1	0.858867	0.933171	0.845626	1.10353	1.16432	0.947783
320	2016	昆明市	24	1	0.414299	0.620229	0.414299	0.546635	0.757907	0.667977	1.13463
321	2016	乐山市	11	1	0.458503	0.53076	0.458448	0.371058	1.23552	0.863862	1.43023
322	2016	丽江市	29	1	0.383237	0.738059	0.112652	0.490378	0.229724	0.51925	0.442414
1298	2016	丽水市	92	3	1	1	1	0.936632	1.06766	1	1.06766
1299	2016	连云港市	75	3	1	1	1	0.891778	1.12136	1	1.12136
323	2016	临沧市	31	1	0.611171	0.703417	0.307064	0.428946	0.715857	0.86886	0.823903
1300	2016	六安市	105	3	0.548465	0.54056	0.490169	0.451035	1.08677	1.01462	1.0711
324	2016	六盘水市	21	1	0.3136	0.205461	0.309968	0.13025	2.37978	1.52632	1.55916
779	2016	娄底市	67	2	0.610608	0.413345	0.553428	0.411058	1.34635	1.47723	0.911398
325	2016	泸州市	5	1	0.585604	0.768308	0.573311	0.543463	1.05492	0.762199	1.38405
1301	2016	马鞍山市	97	3	0.524599	0.398583	0.467531	0.352068	1.32796	1.31616	1.00897
326	2016	眉山市	13	1	0.705736	0.84829	0.601064	0.594942	1.01029	0.831951	1.21436
327	2016	绵阳市	7	1	0.573889	0.598469	0.57338	0.524088	1.09405	0.958929	1.14091
328	2016	内江市	10	1	0.9095	0.711724	0.577338	0.611136	0.944698	1.27788	0.739268
780	2016	南昌市	32	2	0.842867	0.765455	0.754464	0.724615	1.04119	1.10113	0.945567
329	2016	南充市	12	1	0.853474	1	0.771984	0.794834	0.971251	0.853474	1.138
1302	2016	南京市	69	3	0.816979	0.788754	0.79009	0.754628	1.04699	1.03578	1.01082
1303	2016	南通市	74	3	1	1	1	0.953525	1.04874	1	1.04874
1304	2016	宁波市	83	3	0.872429	0.8113	0.761927	0.692532	1.1002	1.07535	1.02312
330	2016	攀枝花市	4	1	0.307269	0.205998	0.307208	0.166929	1.84034	1.49161	1.2338
781	2016	萍乡市	34	2	1	1	0.994692	0.987379	1.00741	1	1.00741
331	2016	普洱市	30	1	0.133008	0.22755	0.0910621	0.144273	0.631179	0.58452	1.07982
332	2016	曲靖市	25	1	0.239901	0.30941	0.218978	0.227392	0.962998	0.775349	1.24202
1305	2016	衢州市	89	3	0.552122	0.487218	0.489903	0.39895	1.22798	1.13321	1.08363
1306	2016	上海市	68	3	1	1	0.891885	0.872038	1.02276	1	1.02276
782	2016	上饶市	42	2	0.93815	0.774768	0.801471	0.770866	1.0397	1.21088	0.858634
783	2016	邵阳市	59	2	0.611145	0.773192	0.534273	0.675728	0.790663	0.790418	1.00031
1307	2016	绍兴市	87	3	0.716062	0.715231	0.669702	0.649284	1.03145	1.00116	1.03025
784	2016	十堰市	45	2	0.745783	0.620447	0.661595	0.597913	1.10651	1.20201	0.920547
1308	2016	苏州市	73	3	0.993084	0.977293	0.851988	0.804873	1.05854	1.01616	1.04171
1309	2016	宿迁市	81	3	0.849427	0.836205	0.773713	0.758693	1.0198	1.01581	1.00392
1310	2016	宿州市	104	3	0.677715	0.749945	0.461501	0.438014	1.05362	0.903687	1.16592
785	2016	随州市	54	2	0.809367	0.940728	0.654975	0.794802	0.824073	0.860362	0.957821
333	2016	遂宁市	9	1	0.896266	0.835278	0.640307	0.604424	1.05937	1.07301	0.987282
1311	2016	台州市	91	3	0.616901	0.595496	0.595568	0.5625	1.05879	1.03594	1.02205
1312	2016	泰州市	80	3	1	1	1	1	1	1	1
1313	2016	铜陵市	99	3	0.309364	0.309879	0.286014	0.27016	1.05868	0.998339	1.06044
1314	2016	温州市	84	3	0.619109	0.630579	0.595347	0.597196	0.996904	0.98181	1.01537
1315	2016	无锡市	70	3	0.866795	0.890399	0.797402	0.774252	1.0299	0.973491	1.05795
1316	2016	芜湖市	94	3	0.651168	0.780244	0.633162	0.676849	0.935455	0.834569	1.12088
786	2016	武汉市	43	2	0.974211	0.826119	0.898151	0.785983	1.14271	1.17926	0.969004
787	2016	咸宁市	53	2	0.977261	0.778375	0.77671	0.710226	1.09361	1.25551	0.871045
788	2016	湘潭市	57	2	0.686899	0.51603	0.609243	0.490943	1.24096	1.33112	0.932269
789	2016	襄阳市	47	2	0.950785	0.766362	0.836609	0.729839	1.14629	1.24065	0.923948
790	2016	孝感市	50	2	0.630698	0.588462	0.566091	0.582257	0.972236	1.07177	0.907128
791	2016	新余市	36	2	0.507991	0.403676	0.411559	0.345506	1.19118	1.25841	0.946572
1317	2016	徐州市	71	3	1	1	1	0.970564	1.03033	1	1.03033
1318	2016	宣城市	108	3	1	1	0.88987	0.997704	0.891918	1	0.891918
334	2016	雅安市	17	1	0.441473	0.738526	0.423766	0.441351	0.960156	0.597776	1.60621
1319	2016	盐城市	77	3	0.765685	0.962879	0.749593	0.833589	0.899235	0.795203	1.13082
1320	2016	扬州市	78	3	0.810874	0.842421	0.803284	0.81441	0.986339	0.962552	1.02471
335	2016	宜宾市	14	1	0.868606	0.967761	0.809821	0.78546	1.03101	0.897542	1.14871
792	2016	宜昌市	46	2	0.959393	0.849563	0.826047	0.792015	1.04297	1.12928	0.923572
793	2016	宜春市	40	2	1	1	0.863676	1	0.863676	1	0.863676
794	2016	益阳市	63	2	0.524876	0.499201	0.4768	0.496873	0.9596	1.05143	0.912661
795	2016	鹰潭市	37	2	0.975993	0.770697	0.687073	0.651915	1.05393	1.26638	0.832239
796	2016	永州市	65	2	0.4636	0.367081	0.401777	0.348841	1.15175	1.26293	0.91196
336	2016	玉溪市	26	1	1	0.419551	1	0.261646	3.82196	2.3835	1.60351
797	2016	岳阳市	60	2	0.690279	0.608695	0.621311	0.585841	1.06054	1.13403	0.9352
798	2016	张家界市	62	2	0.570529	0.571723	0.469297	0.482828	0.971975	0.997912	0.974008
337	2016	昭通市	28	1	0.920341	1	0.775646	0.713492	1.08711	0.920341	1.18121
1321	2016	镇江市	79	3	0.934671	1	0.864173	0.821414	1.05206	0.934671	1.12559
338	2016	重庆市	1	1	1	1	1	0.942514	1.06099	1	1.06099
1322	2016	舟山市	90	3	0.203357	0.122106	0.2026	0.117531	1.72381	1.66542	1.03506
799	2016	株洲市	56	2	0.66337	0.617616	0.598094	0.586826	1.0192	1.07408	0.948905
339	2016	资阳市	19	1	0.982364	1	0.623593	0.884289	0.705192	0.982364	0.717852
340	2016	自贡市	3	1	0.638917	0.587354	0.552296	0.56178	0.983118	1.08779	0.903777
341	2016	遵义市	22	1	0.897754	1	0.897733	1	0.897733	0.897754	0.999977
1323	2017	安庆市	100	3	0.852289	0.696804	0.691048	0.696548	0.992103	1.22314	0.811111
342	2017	安顺市	23	1	0.513021	0.515898	0.339395	0.506275	0.670376	0.994424	0.674135
343	2017	巴中市	18	1	0.353112	0.726684	0.257544	0.599151	0.429849	0.485922	0.884603
1324	2017	蚌埠市	95	3	0.558653	0.431606	0.404441	0.419954	0.96306	1.29436	0.744045
344	2017	保山市	27	1	0.574317	0.497712	0.389329	0.465459	0.836441	1.15391	0.724872
1325	2017	亳州市	106	3	0.97046	0.679619	0.82478	0.585924	1.40766	1.42795	0.98579
800	2017	长沙市	55	2	1	1	1	0.99706	1.00295	1	1.00295
801	2017	常德市	61	2	0.818256	0.711237	0.644001	0.652991	0.986232	1.15047	0.857244
1326	2017	常州市	72	3	0.974949	0.853297	0.923274	0.848998	1.08749	1.14257	0.951792
802	2017	郴州市	64	2	0.62313	0.731532	0.622052	0.676946	0.91891	0.851815	1.07877
345	2017	成都市	2	1	1	1	1	0.979347	1.02109	1	1.02109
1327	2017	池州市	107	3	0.651478	0.72351	0.551846	0.644732	0.855931	0.900441	0.950569
1328	2017	滁州市	102	3	1	1	1	1	1	1	1
346	2017	达州市	16	1	0.405778	0.156215	0.357781	0.149797	2.38844	2.59757	0.919489
347	2017	德阳市	6	1	0.928761	1	0.78169	0.967416	0.808018	0.928761	0.869996
803	2017	鄂州市	48	2	0.369959	0.376406	0.322433	0.346651	0.930136	0.982872	0.946345
804	2017	抚州市	41	2	0.635712	0.621723	0.491799	0.5488	0.896135	1.0225	0.876415
1329	2017	阜阳市	103	3	0.6907	0.58968	0.651251	0.553294	1.17704	1.17131	1.00489
805	2017	赣州市	38	2	0.703999	0.792224	0.699881	0.709985	0.985769	0.888636	1.1093
348	2017	广安市	15	1	0.652847	0.658978	0.536347	0.630895	0.850138	0.990695	0.858122
349	2017	广元市	8	1	0.59868	0.654297	0.517076	0.572565	0.903086	0.914998	0.986982
350	2017	贵阳市	20	1	0.643745	0.637222	0.628271	0.57846	1.08611	1.01024	1.0751
1330	2017	杭州市	82	3	0.766203	0.823632	0.752757	0.722659	1.04165	0.930273	1.11972
1331	2017	合肥市	93	3	0.731255	0.778583	0.69086	0.76744	0.900214	0.939213	0.958477
806	2017	衡阳市	58	2	0.556586	0.545239	0.550134	0.488187	1.12689	1.02081	1.10392
1332	2017	湖州市	86	3	0.676579	0.648914	0.667005	0.648519	1.0285	1.04263	0.98645
807	2017	怀化市	66	2	0.58809	0.675142	0.472798	0.538256	0.878389	0.871061	1.00841
1333	2017	淮安市	76	3	0.866989	0.730484	0.738704	0.728898	1.01345	1.18687	0.853888
1334	2017	淮北市	98	3	1	0.445184	1	0.416163	2.4029	2.24626	1.06973
1335	2017	淮南市	96	3	0.392748	0.35663	0.325696	0.314746	1.03479	1.10128	0.939627
808	2017	黄冈市	52	2	0.442438	0.61458	0.436188	0.484424	0.900426	0.719903	1.25076
1336	2017	黄山市	101	3	0.646651	0.450466	0.430509	0.385726	1.1161	1.43552	0.77749
809	2017	黄石市	44	2	0.489772	0.457134	0.484778	0.400002	1.21194	1.0714	1.13118
810	2017	吉安市	39	2	0.969696	1	0.797171	0.89509	0.890605	0.969696	0.918437
1337	2017	嘉兴市	85	3	0.82458	0.755966	0.811378	0.753215	1.07722	1.09076	0.987583
1338	2017	金华市	88	3	0.538594	0.634406	0.534045	0.631651	0.845475	0.848974	0.995879
811	2017	荆门市	49	2	0.598975	0.681933	0.582236	0.612668	0.95033	0.878348	1.08195
812	2017	荆州市	51	2	0.557174	0.580003	0.545879	0.526124	1.03755	0.960639	1.08006
813	2017	景德镇市	33	2	0.513669	0.444871	0.394179	0.39583	0.99583	1.15465	0.862454
814	2017	九江市	35	2	1	1	1	0.933171	1.07162	1	1.07162
351	2017	昆明市	24	1	0.506813	0.414299	0.503413	0.414299	1.2151	1.2233	0.993293
352	2017	乐山市	11	1	0.512366	0.458503	0.484228	0.458448	1.05623	1.11748	0.945195
353	2017	丽江市	29	1	0.0486799	0.383237	0.0336549	0.112652	0.298752	0.127023	2.35195
1339	2017	丽水市	92	3	0.623112	1	0.616956	1	0.616956	0.623112	0.990122
1340	2017	连云港市	75	3	1	1	0.933657	1	0.933657	1	0.933657
354	2017	临沧市	31	1	0.584811	0.611171	0.527932	0.307064	1.71929	0.956869	1.79679
1341	2017	六安市	105	3	0.591923	0.548465	0.407741	0.490169	0.831837	1.07923	0.770766
355	2017	六盘水市	21	1	0.259408	0.3136	0.243657	0.309968	0.786073	0.827194	0.950288
815	2017	娄底市	67	2	0.714109	0.610608	0.658608	0.553428	1.19005	1.1695	1.01757
356	2017	泸州市	5	1	0.672528	0.585604	0.566303	0.573311	0.987776	1.14843	0.860107
1342	2017	马鞍山市	97	3	0.63326	0.524599	0.598266	0.467531	1.27963	1.20713	1.06005
357	2017	眉山市	13	1	0.499987	0.705736	0.475862	0.601064	0.7917	0.708462	1.11749
358	2017	绵阳市	7	1	0.710525	0.573889	0.609581	0.57338	1.06313	1.23809	0.858691
359	2017	内江市	10	1	0.317148	0.9095	0.270073	0.577338	0.467789	0.348705	1.3415
816	2017	南昌市	32	2	0.76629	0.842867	0.756858	0.754464	1.00317	0.909147	1.10342
360	2017	南充市	12	1	0.825662	0.853474	0.669231	0.771984	0.866897	0.967412	0.896099
1343	2017	南京市	69	3	0.801366	0.816979	0.785019	0.79009	0.993581	0.98089	1.01294
1344	2017	南通市	74	3	1	1	1	1	1	1	1
1345	2017	宁波市	83	3	0.972545	0.872429	0.921885	0.761927	1.20994	1.11476	1.08538
361	2017	攀枝花市	4	1	0.447864	0.307269	0.414581	0.307208	1.34951	1.45756	0.925869
817	2017	萍乡市	34	2	1	1	0.837025	0.994692	0.841491	1	0.841491
362	2017	普洱市	30	1	0.500844	0.133008	0.311641	0.0910621	3.42229	3.76553	0.908847
363	2017	曲靖市	25	1	0.756086	0.239901	0.567004	0.218978	2.58932	3.15166	0.821573
1346	2017	衢州市	89	3	0.588624	0.552122	0.57659	0.489903	1.17695	1.06611	1.10396
1347	2017	上海市	68	3	1	1	0.978625	0.891885	1.09726	1	1.09726
818	2017	上饶市	42	2	0.678668	0.93815	0.676124	0.801471	0.843604	0.723411	1.16615
819	2017	邵阳市	59	2	1	0.611145	0.783866	0.534273	1.46716	1.63627	0.89665
1348	2017	绍兴市	87	3	0.65548	0.716062	0.64958	0.669702	0.969955	0.915395	1.0596
820	2017	十堰市	45	2	0.824617	0.745783	0.685804	0.661595	1.03659	1.10571	0.937493
1349	2017	苏州市	73	3	1	0.993084	0.975905	0.851988	1.14545	1.00696	1.13752
1350	2017	宿迁市	81	3	0.713122	0.849427	0.707401	0.773713	0.914294	0.839534	1.08905
1351	2017	宿州市	104	3	1	0.677715	1	0.461501	2.16684	1.47555	1.4685
821	2017	随州市	54	2	1	0.809367	0.628929	0.654975	0.960234	1.23553	0.777181
364	2017	遂宁市	9	1	1	0.896266	0.871506	0.640307	1.36107	1.11574	1.21988
1352	2017	台州市	91	3	0.612291	0.616901	0.607573	0.595568	1.02016	0.992528	1.02784
1353	2017	泰州市	80	3	1	1	1	1	1	1	1
1354	2017	铜陵市	99	3	0.436916	0.309364	0.405127	0.286014	1.41646	1.4123	1.00294
1355	2017	温州市	84	3	0.572265	0.619109	0.567525	0.595347	0.953267	0.924338	1.0313
1356	2017	无锡市	70	3	0.899431	0.866795	0.869158	0.797402	1.08999	1.03765	1.05044
1357	2017	芜湖市	94	3	0.696458	0.651168	0.651782	0.633162	1.02941	1.06955	0.962466
822	2017	武汉市	43	2	0.928473	0.974211	0.921941	0.898151	1.02649	0.953051	1.07706
823	2017	咸宁市	53	2	0.637902	0.977261	0.534403	0.77671	0.688034	0.652745	1.05406
824	2017	湘潭市	57	2	0.456238	0.686899	0.449819	0.609243	0.738326	0.6642	1.1116
825	2017	襄阳市	47	2	1	0.950785	0.844852	0.836609	1.00985	1.05176	0.960152
826	2017	孝感市	50	2	0.542649	0.630698	0.538172	0.566091	0.95068	0.860395	1.10493
827	2017	新余市	36	2	0.612109	0.507991	0.522472	0.411559	1.26949	1.20496	1.05356
1358	2017	徐州市	71	3	1	1	1	1	1	1	1
1359	2017	宣城市	108	3	0.836914	1	0.827279	0.88987	0.929663	0.836914	1.11082
365	2017	雅安市	17	1	0.435895	0.441473	0.413754	0.423766	0.976375	0.987366	0.988868
1360	2017	盐城市	77	3	0.754318	0.765685	0.753164	0.749593	1.00476	0.985155	1.0199
1361	2017	扬州市	78	3	0.783456	0.810874	0.765481	0.803284	0.952939	0.966187	0.986288
366	2017	宜宾市	14	1	1	0.868606	0.788064	0.809821	0.973133	1.15127	0.845269
828	2017	宜昌市	46	2	0.747497	0.959393	0.726093	0.826047	0.878997	0.779136	1.12817
829	2017	宜春市	40	2	1	1	1	0.863676	1.15784	1	1.15784
830	2017	益阳市	63	2	0.63852	0.524876	0.479833	0.4768	1.00636	1.21652	0.827249
831	2017	鹰潭市	37	2	0.855204	0.975993	0.613675	0.687073	0.893173	0.876239	1.01933
832	2017	永州市	65	2	0.533673	0.4636	0.45072	0.401777	1.12182	1.15115	0.974518
367	2017	玉溪市	26	1	0.623552	1	0.537655	1	0.537655	0.623552	0.862246
833	2017	岳阳市	60	2	0.593982	0.690279	0.590869	0.621311	0.951004	0.860495	1.10518
834	2017	张家界市	62	2	0.488859	0.570529	0.30274	0.469297	0.645092	0.856851	0.752864
368	2017	昭通市	28	1	1	0.920341	0.682873	0.775646	0.880393	1.08655	0.810262
1362	2017	镇江市	79	3	0.909073	0.934671	0.825099	0.864173	0.954784	0.972613	0.98167
369	2017	重庆市	1	1	1	1	1	1	1	1	1
1363	2017	舟山市	90	3	0.2224	0.203357	0.130216	0.2026	0.642724	1.09364	0.587689
835	2017	株洲市	56	2	0.666668	0.66337	0.614073	0.598094	1.02672	1.00497	1.02164
370	2017	资阳市	19	1	0.62671	0.982364	0.442733	0.623593	0.709971	0.637961	1.11287
371	2017	自贡市	3	1	0.611041	0.638917	0.50957	0.552296	0.92264	0.95637	0.964731
372	2017	遵义市	22	1	1	0.897754	0.966393	0.897733	1.07648	1.11389	0.966415
1364	2018	安庆市	100	3	1	0.852289	0.784588	0.691048	1.13536	1.17331	0.967655
373	2018	安顺市	23	1	0.616616	0.513021	0.514658	0.339395	1.5164	1.20193	1.26164
374	2018	巴中市	18	1	0.98962	0.353112	0.658372	0.257544	2.55634	2.80257	0.912143
1365	2018	蚌埠市	95	3	1	0.558653	0.693692	0.404441	1.71519	1.79002	0.958193
375	2018	保山市	27	1	0.681298	0.574317	0.498003	0.389329	1.27913	1.18628	1.07827
1366	2018	亳州市	106	3	0.94633	0.97046	0.640534	0.82478	0.776612	0.975135	0.796415
836	2018	长沙市	55	2	1	1	1	1	1	1	1
837	2018	常德市	61	2	0.725303	0.818256	0.664147	0.644001	1.03128	0.886402	1.16345
1367	2018	常州市	72	3	0.940124	0.974949	0.879483	0.923274	0.95257	0.96428	0.987855
838	2018	郴州市	64	2	0.608885	0.62313	0.595364	0.622052	0.957097	0.977139	0.979489
376	2018	成都市	2	1	1	1	0.841621	1	0.841621	1	0.841621
1368	2018	池州市	107	3	0.9646	0.651478	0.857223	0.551846	1.55337	1.48063	1.04913
1369	2018	滁州市	102	3	1	1	1	1	1	1	1
377	2018	达州市	16	1	0.823373	0.405778	0.596546	0.357781	1.66735	2.02912	0.821711
378	2018	德阳市	6	1	1	0.928761	0.882852	0.78169	1.12941	1.0767	1.04896
839	2018	鄂州市	48	2	0.45447	0.369959	0.388149	0.322433	1.20381	1.22843	0.979957
840	2018	抚州市	41	2	0.594441	0.635712	0.51546	0.491799	1.04811	0.935078	1.12088
1370	2018	阜阳市	103	3	0.852889	0.6907	0.810345	0.651251	1.24429	1.23482	1.00767
841	2018	赣州市	38	2	0.659678	0.703999	0.64462	0.699881	0.921043	0.937044	0.982924
379	2018	广安市	15	1	0.850425	0.652847	0.628492	0.536347	1.1718	1.30264	0.899557
380	2018	广元市	8	1	1	0.59868	0.728787	0.517076	1.40944	1.67034	0.843803
381	2018	贵阳市	20	1	0.685921	0.643745	0.614357	0.628271	0.977855	1.06552	0.917728
1371	2018	杭州市	82	3	0.742148	0.766203	0.742148	0.752757	0.985907	0.968606	1.01786
1372	2018	合肥市	93	3	0.595855	0.731255	0.595855	0.69086	0.862483	0.814839	1.05847
842	2018	衡阳市	58	2	0.537676	0.556586	0.521726	0.550134	0.948363	0.966025	0.981717
1373	2018	湖州市	86	3	0.6772	0.676579	0.628648	0.667005	0.942493	1.00092	0.941629
843	2018	怀化市	66	2	0.683543	0.58809	0.525886	0.472798	1.11228	1.16231	0.956958
1374	2018	淮安市	76	3	0.669468	0.866989	0.593986	0.738704	0.804092	0.772176	1.04133
1375	2018	淮北市	98	3	0.801653	1	0.678602	1	0.678602	0.801653	0.846503
1376	2018	淮南市	96	3	0.497438	0.392748	0.423305	0.325696	1.29969	1.26656	1.02616
844	2018	黄冈市	52	2	0.464272	0.442438	0.431764	0.436188	0.989859	1.04935	0.943309
1377	2018	黄山市	101	3	0.481578	0.646651	0.352625	0.430509	0.819089	0.744727	1.09985
845	2018	黄石市	44	2	0.50011	0.489772	0.489728	0.484778	1.01021	1.02111	0.98933
846	2018	吉安市	39	2	0.864744	0.969696	0.746839	0.797171	0.936861	0.891768	1.05057
1378	2018	嘉兴市	85	3	1	0.82458	0.886105	0.811378	1.0921	1.21274	0.900523
1379	2018	金华市	88	3	0.554716	0.538594	0.548381	0.534045	1.02684	1.02993	0.997001
847	2018	荆门市	49	2	0.831391	0.598975	0.736912	0.582236	1.26566	1.38802	0.911841
848	2018	荆州市	51	2	0.917004	0.557174	0.832725	0.545879	1.52547	1.64581	0.926882
849	2018	景德镇市	33	2	0.515609	0.513669	0.329249	0.394179	0.835277	1.00378	0.832134
850	2018	九江市	35	2	1	1	1	1	1	1	1
382	2018	昆明市	24	1	0.593719	0.506813	0.548531	0.503413	1.08962	1.17148	0.930129
383	2018	乐山市	11	1	0.706163	0.512366	0.564633	0.484228	1.16605	1.37824	0.846042
384	2018	丽江市	29	1	0.253491	0.0486799	0.223588	0.0336549	6.64355	5.2073	1.27581
1380	2018	丽水市	92	3	0.759282	0.623112	0.567713	0.616956	0.920184	1.21853	0.755157
1381	2018	连云港市	75	3	0.687598	1	0.614127	0.933657	0.657765	0.687598	0.956614
385	2018	临沧市	31	1	0.505138	0.584811	0.346684	0.527932	0.656683	0.863763	0.760259
1382	2018	六安市	105	3	0.438029	0.591923	0.325547	0.407741	0.798416	0.740011	1.07892
386	2018	六盘水市	21	1	0.411179	0.259408	0.337715	0.243657	1.38603	1.58506	0.87443
851	2018	娄底市	67	2	0.825181	0.714109	0.67897	0.658608	1.03092	1.15554	0.892151
387	2018	泸州市	5	1	0.780353	0.672528	0.616722	0.566303	1.08903	1.16033	0.938555
1383	2018	马鞍山市	97	3	0.646313	0.63326	0.607247	0.598266	1.01501	1.02061	0.994513
388	2018	眉山市	13	1	0.66772	0.499987	0.45605	0.475862	0.958366	1.33547	0.717622
389	2018	绵阳市	7	1	0.58898	0.710525	0.560381	0.609581	0.91929	0.828936	1.109
390	2018	内江市	10	1	0.550874	0.317148	0.38681	0.270073	1.43224	1.73696	0.824567
852	2018	南昌市	32	2	0.731825	0.76629	0.731825	0.756858	0.966925	0.955024	1.01246
391	2018	南充市	12	1	1	0.825662	0.745199	0.669231	1.11352	1.21115	0.919387
1384	2018	南京市	69	3	0.734104	0.801366	0.730212	0.785019	0.930183	0.916066	1.01541
1385	2018	南通市	74	3	1	1	1	1	1	1	1
1386	2018	宁波市	83	3	0.979178	0.972545	0.93387	0.921885	1.013	1.00682	1.00614
392	2018	攀枝花市	4	1	0.768119	0.447864	0.582016	0.414581	1.40387	1.71507	0.818547
853	2018	萍乡市	34	2	0.758529	1	0.648767	0.837025	0.775087	0.758529	1.02183
393	2018	普洱市	30	1	0.676737	0.500844	0.486961	0.311641	1.56257	1.35119	1.15644
394	2018	曲靖市	25	1	0.651871	0.756086	0.536088	0.567004	0.945474	0.862165	1.09663
1387	2018	衢州市	89	3	0.809742	0.588624	0.654609	0.57659	1.13531	1.37565	0.82529
1388	2018	上海市	68	3	1	1	1	0.978625	1.02184	1	1.02184
854	2018	上饶市	42	2	0.644558	0.678668	0.633953	0.676124	0.937628	0.949739	0.987248
855	2018	邵阳市	59	2	0.786687	1	0.608337	0.783866	0.776073	0.786687	0.986508
1389	2018	绍兴市	87	3	0.595544	0.65548	0.59448	0.64958	0.915175	0.908562	1.00728
856	2018	十堰市	45	2	0.666775	0.824617	0.666319	0.685804	0.971589	0.808588	1.20159
1390	2018	苏州市	73	3	1	1	1	0.975905	1.02469	1	1.02469
1391	2018	宿迁市	81	3	0.744482	0.713122	0.666869	0.707401	0.942702	1.04398	0.902992
1392	2018	宿州市	104	3	0.879172	1	0.78894	1	0.78894	0.879172	0.897367
857	2018	随州市	54	2	0.875212	1	0.645908	0.628929	1.027	0.875212	1.17343
395	2018	遂宁市	9	1	1	1	0.735427	0.871506	0.843858	1	0.843858
1393	2018	台州市	91	3	0.632674	0.612291	0.632674	0.607573	1.04131	1.03329	1.00777
1394	2018	泰州市	80	3	0.903908	1	0.750962	1	0.750962	0.903908	0.830794
1395	2018	铜陵市	99	3	0.470182	0.436916	0.44616	0.405127	1.10128	1.07614	1.02336
1396	2018	温州市	84	3	0.576919	0.572265	0.576919	0.567525	1.01655	1.00813	1.00835
1397	2018	无锡市	70	3	1	0.899431	0.994846	0.869158	1.14461	1.11181	1.0295
1398	2018	芜湖市	94	3	0.747056	0.696458	0.681249	0.651782	1.04521	1.07265	0.974418
858	2018	武汉市	43	2	0.890166	0.928473	0.890166	0.921941	0.965534	0.958742	1.00708
859	2018	咸宁市	53	2	1	0.637902	1	0.534403	1.87125	1.56764	1.19367
860	2018	湘潭市	57	2	0.622948	0.456238	0.605357	0.449819	1.34578	1.3654	0.985628
861	2018	襄阳市	47	2	1	1	1	0.844852	1.18364	1	1.18364
862	2018	孝感市	50	2	0.738135	0.542649	0.573671	0.538172	1.06596	1.36024	0.783657
863	2018	新余市	36	2	0.579385	0.612109	0.579385	0.522472	1.10893	0.946539	1.17156
1399	2018	徐州市	71	3	0.627814	1	0.610038	1	0.610038	0.627814	0.971685
1400	2018	宣城市	108	3	0.874675	0.836914	0.759903	0.827279	0.918558	1.04512	0.878903
396	2018	雅安市	17	1	0.596804	0.435895	0.451358	0.413754	1.09089	1.36915	0.796764
1401	2018	盐城市	77	3	0.754963	0.754318	0.64534	0.753164	0.85684	1.00085	0.856108
1402	2018	扬州市	78	3	0.698975	0.783456	0.688232	0.765481	0.899085	0.892169	1.00775
397	2018	宜宾市	14	1	1	1	0.938787	0.788064	1.19126	1	1.19126
864	2018	宜昌市	46	2	0.918829	0.747497	0.879519	0.726093	1.2113	1.22921	0.985435
865	2018	宜春市	40	2	0.939991	1	0.714095	1	0.714095	0.939991	0.759683
866	2018	益阳市	63	2	0.563148	0.63852	0.505542	0.479833	1.05358	0.881959	1.19459
867	2018	鹰潭市	37	2	0.635223	0.855204	0.527521	0.613675	0.85961	0.742774	1.1573
868	2018	永州市	65	2	0.629794	0.533673	0.490312	0.45072	1.08784	1.18011	0.921812
398	2018	玉溪市	26	1	0.575592	0.623552	0.519543	0.537655	0.966312	0.923086	1.04683
869	2018	岳阳市	60	2	0.647768	0.593982	0.61977	0.590869	1.04891	1.09055	0.961819
870	2018	张家界市	62	2	0.437789	0.488859	0.245639	0.30274	0.811387	0.895533	0.906038
399	2018	昭通市	28	1	1	1	1	0.682873	1.4644	1	1.4644
1403	2018	镇江市	79	3	0.64009	0.909073	0.610368	0.825099	0.739751	0.704113	1.05061
400	2018	重庆市	1	1	1	1	0.921136	1	0.921136	1	0.921136
1404	2018	舟山市	90	3	0.236136	0.2224	0.0708881	0.130216	0.544389	1.06176	0.512722
871	2018	株洲市	56	2	0.507724	0.666668	0.50718	0.614073	0.825928	0.761585	1.08448
401	2018	资阳市	19	1	0.792524	0.62671	0.438269	0.442733	0.989918	1.26458	0.782804
402	2018	自贡市	3	1	0.687856	0.611041	0.450853	0.50957	0.884772	1.12571	0.785966
403	2018	遵义市	22	1	1	1	1	0.966393	1.03478	1	1.03478
