# Supplementary material for: Industrial green total factor productivity in China’s Yangtze River Economic Zone: Temporal and spatial difference analysis based on 108 panel data
Source: PLoS One. 2022 Jul 1;17(7):e0259366. doi: 10.1371/journal.pone.0259366 (PMC9249244; doi:10.1371/journal.pone.0259366)
Supplement: S3 File — (XLSX) [file pone.0259366.s004.xlsx]

## Sheet: Tbl_Results of Malmquist Model_
NO	t(Period)	DMU	DMU Order in Data	Score_t(x_t, y_t)	Score_t-1(x_t-1, y_t-1)	Score_g(x_t, y_t)	Score_g(x_t-1, y_t-1)	MI(t-1, t)	EC(t-1, t)	TC(t-1, t)
1	2006	安庆市	100	0.659219	0.0783958	0.422077	0.0512734	8.23189	8.40885	0.978955
2	2006	安顺市	23	0.482148	0.335094	0.336599	0.209951	1.60323	1.43884	1.11425
3	2006	巴中市	18	0.393085	0.234116	0.248969	0.205994	1.20862	1.67902	0.719839
4	2006	蚌埠市	95	0.355488	0.345691	0.253499	0.245282	1.0335	1.02834	1.00502
5	2006	保山市	27	0.53205	0.476829	0.345241	0.360411	0.957909	1.11581	0.858487
6	2006	亳州市	106	0.432639	0.213117	0.273881	0.17608	1.55543	2.03005	0.766203
7	2006	长沙市	55	1	0.832323	0.656355	0.589377	1.11364	1.20146	0.92691
8	2006	常德市	61	0.840716	0.693099	0.528305	0.477052	1.10744	1.21298	0.912989
9	2006	常州市	72	0.73353	0.749958	0.614332	0.600911	1.02233	0.978095	1.04523
10	2006	郴州市	64	1	0.744208	0.589129	0.505768	1.16482	1.34371	0.866869
11	2006	成都市	2	0.745478	0.668005	0.613499	0.558739	1.09801	1.11598	0.983898
12	2006	池州市	107	0.405489	0.3713	0.192378	0.244924	0.785461	1.09208	0.719233
13	2006	滁州市	102	0.496122	0.431394	0.326043	0.300739	1.08414	1.15004	0.942696
14	2006	达州市	16	0.609736	0.358627	0.356635	0.265494	1.34329	1.70019	0.790078
15	2006	德阳市	6	0.913446	0.792054	0.586215	0.561455	1.0441	1.15326	0.905344
16	2006	鄂州市	48	0.769418	0.582452	0.375566	0.351487	1.06851	1.321	0.808865
17	2006	抚州市	41	0.628719	0.352311	0.357909	0.252045	1.42002	1.78456	0.795726
18	2006	阜阳市	103	0.700481	0.489681	0.401338	0.324572	1.23651	1.43048	0.864402
19	2006	赣州市	38	0.671836	0.585146	0.402403	0.387427	1.03866	1.14815	0.904634
20	2006	广安市	15	0.661057	0.422766	0.495565	0.416858	1.18881	1.56365	0.760281
21	2006	广元市	8	0.463915	0.164814	0.220947	0.0966967	2.28495	2.81478	0.811768
22	2006	贵阳市	20	0.560108	0.569612	0.454344	0.451746	1.00575	0.983316	1.02282
23	2006	杭州市	82	0.754589	0.766128	0.659312	0.643511	1.02455	0.984939	1.04022
24	2006	合肥市	93	0.593763	0.644492	0.504738	0.516229	0.977741	0.921288	1.06128
25	2006	衡阳市	58	0.492201	0.46235	0.336334	0.314751	1.06857	1.06456	1.00376
26	2006	湖州市	86	0.68654	0.746025	0.539547	0.547585	0.985321	0.920264	1.07069
27	2006	怀化市	66	0.549687	0.237153	0.307144	0.168268	1.82533	2.31786	0.787506
28	2006	淮安市	76	0.615368	0.65104	0.471472	0.45269	1.04149	0.945207	1.10186
29	2006	淮北市	98	0.16233	0.249784	0.124777	0.175178	0.712288	0.649883	1.09602
30	2006	淮南市	96	0.47584	0.433345	0.298872	0.288876	1.03461	1.09806	0.94221
31	2006	黄冈市	52	0.557526	0.193333	0.347503	0.156961	2.21394	2.88375	0.767727
32	2006	黄山市	101	0.374584	0.194432	0.211351	0.151527	1.39481	1.92656	0.723992
33	2006	黄石市	44	0.556998	0.608471	0.425516	0.428235	0.993649	0.915407	1.08547
34	2006	吉安市	39	0.734701	0.450332	0.450052	0.344276	1.30724	1.63147	0.801267
35	2006	嘉兴市	85	0.957435	0.762473	0.616575	0.60428	1.02035	1.2557	0.812574
36	2006	金华市	88	0.755821	0.762395	0.568967	0.565608	1.00594	0.991377	1.01469
37	2006	荆门市	49	0.488424	0.022911	0.29421	0.0149308	19.7049	21.3183	0.924316
38	2006	荆州市	51	0.36172	0.567544	0.273544	0.388865	0.703441	0.637342	1.10371
39	2006	景德镇市	33	0.0166738	0.0348144	0.0111147	0.0237649	0.467696	0.478933	0.976536
40	2006	九江市	35	0.532714	0.159794	0.374468	0.109135	3.43123	3.33376	1.02924
41	2006	昆明市	24	0.706773	0.789727	0.580475	0.589957	0.983927	0.894959	1.09941
42	2006	乐山市	11	0.726397	0.559492	0.477948	0.386045	1.23806	1.29831	0.953592
43	2006	丽江市	29	0.792852	0.330349	0.579289	0.317687	1.82346	2.40004	0.759761
44	2006	丽水市	92	0.622142	0.463324	0.403246	0.329009	1.22564	1.34278	0.912761
45	2006	连云港市	75	0.638978	0.564684	0.472083	0.397044	1.18899	1.13157	1.05075
46	2006	临沧市	31	1	0.945363	0.841838	0.731221	1.15128	1.05779	1.08837
47	2006	六安市	105	0.623618	0.561754	0.350273	0.399186	0.877468	1.11013	0.790422
48	2006	六盘水市	21	0.569497	0.284787	0.3219	0.188671	1.70614	1.99973	0.853188
49	2006	娄底市	67	0.457561	0.449376	0.261551	0.302781	0.863829	1.01821	0.848377
50	2006	泸州市	5	0.708653	0.5113	0.425845	0.347996	1.22371	1.38598	0.882915
51	2006	马鞍山市	97	0.550192	0.666798	0.433294	0.475728	0.910803	0.825125	1.10384
52	2006	眉山市	13	0.82625	0.446538	0.45123	0.309876	1.45616	1.85034	0.786968
53	2006	绵阳市	7	0.465194	0.250021	0.357819	0.205158	1.74412	1.86062	0.937383
54	2006	内江市	10	0.525462	0.37747	0.331944	0.263608	1.25923	1.39206	0.904581
55	2006	南昌市	32	0.56621	0.57355	0.466441	0.462008	1.0096	0.987202	1.02268
56	2006	南充市	12	0.491055	0.291202	0.281063	0.193141	1.45522	1.68631	0.862962
57	2006	南京市	69	0.954252	0.741194	0.675001	0.627363	1.07593	1.28745	0.835708
58	2006	南通市	74	1	1	0.673341	0.63623	1.05833	1	1.05833
59	2006	宁波市	83	0.823675	0.915223	0.674953	0.669771	1.00774	0.899972	1.11974
60	2006	攀枝花市	4	0.553924	0.484229	0.42953	0.366459	1.17211	1.14393	1.02463
61	2006	萍乡市	34	0.689738	0.428452	0.387561	0.283565	1.36674	1.60984	0.848995
62	2006	普洱市	30	0.824026	0.380747	0.557094	0.27711	2.01037	2.16424	0.928904
63	2006	曲靖市	25	0.799982	0.751072	0.498314	0.515266	0.967099	1.06512	0.907972
64	2006	衢州市	89	0.582851	0.524955	0.396471	0.37069	1.06955	1.11029	0.963308
65	2006	上海市	68	1	1	0.783231	0.74538	1.05078	1	1.05078
66	2006	上饶市	42	0.425809	0.306091	0.240194	0.201282	1.19332	1.39112	0.857814
67	2006	邵阳市	59	0.540608	0.146215	0.318168	0.106828	2.97831	3.69734	0.805528
68	2006	绍兴市	87	1	0.98194	0.664763	0.647447	1.02675	1.01839	1.0082
69	2006	十堰市	45	0.0910921	0.434087	0.078596	0.390227	0.201411	0.209847	0.959797
70	2006	苏州市	73	1	1	0.743744	0.70477	1.0553	1	1.0553
71	2006	宿迁市	81	0.7371	0.445195	0.418865	0.343256	1.22027	1.65568	0.737021
72	2006	宿州市	104	0.135786	0.107957	0.0637349	0.0726039	0.877844	1.25778	0.697931
73	2006	随州市	54	0.664369	0.48941	0.414844	0.372288	1.11431	1.35749	0.820862
74	2006	遂宁市	9	0.648453	0.422891	0.423485	0.377622	1.12145	1.53338	0.731359
75	2006	台州市	91	0.686368	0.74255	0.587392	0.591449	0.993142	0.92434	1.07443
76	2006	泰州市	80	0.888207	0.749635	0.580429	0.554975	1.04587	1.18485	0.882697
77	2006	铜陵市	99	0.546474	0.565692	0.39102	0.39919	0.979534	0.966027	1.01398
78	2006	温州市	84	0.690053	0.724657	0.604492	0.602552	1.00322	0.952248	1.05353
79	2006	无锡市	70	1	1	0.701973	0.675184	1.03968	1	1.03968
80	2006	芜湖市	94	0.568844	0.556592	0.470317	0.431121	1.09092	1.02201	1.06742
81	2006	武汉市	43	0.82281	0.719742	0.639463	0.605556	1.05599	1.1432	0.923715
82	2006	咸宁市	53	0.992851	0.403956	0.629774	0.30306	2.07805	2.45782	0.845486
83	2006	湘潭市	57	0.514635	0.449773	0.387443	0.320941	1.20721	1.14421	1.05506
84	2006	襄阳市	47	0.479107	0.497768	0.385031	0.382755	1.00595	0.962511	1.04513
85	2006	孝感市	50	0.518608	0.590636	0.327697	0.424149	0.7726	0.87805	0.879904
86	2006	新余市	36	0.778087	0.420536	0.432428	0.269628	1.60379	1.85023	0.86681
87	2006	徐州市	71	0.795162	0.82306	0.587666	0.563914	1.04212	0.966104	1.07868
88	2006	宣城市	108	0.484015	0.38787	0.292988	0.278506	1.052	1.24788	0.843029
89	2006	雅安市	17	0.876219	0.29223	0.537102	0.227832	2.35744	2.99839	0.786238
90	2006	盐城市	77	0.663049	0.657034	0.517499	0.496081	1.04317	1.00915	1.03371
91	2006	扬州市	78	0.821377	0.809615	0.598683	0.574212	1.04262	1.01453	1.02769
92	2006	宜宾市	14	0.637874	0.7018	0.475548	0.476327	0.998365	0.908912	1.09842
93	2006	宜昌市	46	1	1	0.663134	0.614508	1.07913	1	1.07913
94	2006	宜春市	40	0.713232	0.454986	0.461008	0.332638	1.38591	1.56759	0.884104
95	2006	益阳市	63	0.319698	0.23754	0.175838	0.162852	1.07974	1.34587	0.802261
96	2006	鹰潭市	37	1	1	0.848379	1	0.848379	1	0.848379
97	2006	永州市	65	0.668025	0.327917	0.368363	0.228267	1.61374	2.03717	0.792145
98	2006	玉溪市	26	1	0.985827	0.542509	0.519834	1.04362	1.01438	1.02883
99	2006	岳阳市	60	0.448421	0.228409	0.351437	0.170086	2.06623	1.96324	1.05246
100	2006	张家界市	62	0.0206725	0.0194032	0.0117858	0.0169068	0.697108	1.06542	0.654306
101	2006	昭通市	28	0.761825	1	0.460111	0.98421	0.467493	0.761825	0.613649
102	2006	镇江市	79	0.666116	0.657477	0.55602	0.538106	1.03329	1.01314	1.01989
103	2006	重庆市	1	0.709961	0.659454	0.591191	0.568633	1.03967	1.07659	0.965708
104	2006	舟山市	90	0.514532	0.392404	0.337178	0.277768	1.21389	1.31123	0.925761
105	2006	株洲市	56	0.5036	0.529969	0.398122	0.39207	1.01544	0.950245	1.06861
106	2006	资阳市	19	0.521433	0.294376	0.315777	0.204402	1.54488	1.77132	0.872165
107	2006	自贡市	3	0.326351	0.473608	0.264327	0.363399	0.727373	0.689074	1.05558
108	2006	遵义市	22	1	0.747533	0.557433	0.499842	1.11522	1.33773	0.833662
109	2007	安庆市	100	0.570768	0.659219	0.392383	0.422077	0.92965	0.865825	1.07371
110	2007	安顺市	23	0.500432	0.482148	0.274228	0.336599	0.814702	1.03792	0.784937
111	2007	巴中市	18	0.491102	0.393085	0.251872	0.248969	1.01166	1.24935	0.809748
112	2007	蚌埠市	95	0.344862	0.355488	0.250337	0.253499	0.987527	0.970108	1.01796
113	2007	保山市	27	0.532626	0.53205	0.258695	0.345241	0.749317	1.00108	0.748507
114	2007	亳州市	106	0.518303	0.432639	0.274887	0.273881	1.00367	1.198	0.837788
115	2007	长沙市	55	1	1	0.65272	0.656355	0.994461	1	0.994461
116	2007	常德市	61	0.907256	0.840716	0.518711	0.528305	0.981839	1.07915	0.909829
117	2007	常州市	72	0.735528	0.73353	0.602522	0.614332	0.980776	1.00272	0.978111
118	2007	郴州市	64	1	1	0.545735	0.589129	0.926342	1	0.926342
119	2007	成都市	2	0.784089	0.745478	0.610697	0.613499	0.995432	1.05179	0.946414
120	2007	池州市	107	0.400188	0.405489	0.170044	0.192378	0.883902	0.986926	0.895611
121	2007	滁州市	102	0.452615	0.496122	0.308331	0.326043	0.945676	0.912305	1.03658
122	2007	达州市	16	0.637098	0.609736	0.292724	0.356635	0.820795	1.04488	0.785543
123	2007	德阳市	6	0.921623	0.913446	0.579351	0.586215	0.98829	1.00895	0.979522
124	2007	鄂州市	48	0.824441	0.769418	0.339074	0.375566	0.902835	1.07151	0.842579
125	2007	抚州市	41	0.609417	0.628719	0.281883	0.357909	0.787582	0.9693	0.812526
126	2007	阜阳市	103	0.705629	0.700481	0.358407	0.401338	0.893031	1.00735	0.886516
127	2007	赣州市	38	0.61169	0.671836	0.394433	0.402403	0.980194	0.910476	1.07657
128	2007	广安市	15	0.704679	0.661057	0.427232	0.495565	0.86211	1.06599	0.808743
129	2007	广元市	8	0.474815	0.463915	0.189489	0.220947	0.857624	1.0235	0.837936
130	2007	贵阳市	20	0.567657	0.560108	0.456216	0.454344	1.00412	1.01348	0.990767
131	2007	杭州市	82	0.780365	0.754589	0.647004	0.659312	0.981332	1.03416	0.948918
132	2007	合肥市	93	0.600771	0.593763	0.501118	0.504738	0.992826	1.0118	0.981244
133	2007	衡阳市	58	0.517996	0.492201	0.333646	0.336334	0.992006	1.05241	0.942606
134	2007	湖州市	86	0.664956	0.68654	0.53384	0.539547	0.989423	0.968561	1.02154
135	2007	怀化市	66	0.515967	0.549687	0.236907	0.307144	0.771323	0.938655	0.821732
136	2007	淮安市	76	0.615852	0.615368	0.472041	0.471472	1.00121	1.00079	1.00042
137	2007	淮北市	98	0.165297	0.16233	0.126103	0.124777	1.01063	1.01827	0.992494
138	2007	淮南市	96	0.495367	0.47584	0.297207	0.298872	0.994426	1.04104	0.955227
139	2007	黄冈市	52	0.569551	0.557526	0.293653	0.347503	0.845038	1.02157	0.827196
140	2007	黄山市	101	0.339553	0.374584	0.159288	0.211351	0.753663	0.906481	0.831416
141	2007	黄石市	44	0.550191	0.556998	0.425967	0.425516	1.00106	0.987778	1.01345
142	2007	吉安市	39	0.708737	0.734701	0.364391	0.450052	0.809665	0.964661	0.839326
143	2007	嘉兴市	85	0.842525	0.957435	0.610459	0.616575	0.990082	0.879982	1.12512
144	2007	金华市	88	0.803291	0.755821	0.561777	0.568967	0.987363	1.06281	0.929016
145	2007	荆门市	49	0.478728	0.488424	0.284266	0.29421	0.966202	0.980148	0.985771
146	2007	荆州市	51	0.359856	0.36172	0.270614	0.273544	0.989292	0.994849	0.994414
147	2007	景德镇市	33	0.0156273	0.0166738	0.010715	0.0111147	0.964036	0.937239	1.02859
148	2007	九江市	35	0.523722	0.532714	0.370001	0.374468	0.988069	0.983119	1.00503
149	2007	昆明市	24	0.707271	0.706773	0.573759	0.580475	0.98843	1.0007	0.987734
150	2007	乐山市	11	0.693323	0.726397	0.478217	0.477948	1.00056	0.95447	1.04829
151	2007	丽江市	29	0.754379	0.792852	0.459294	0.579289	0.792858	0.951475	0.833294
152	2007	丽水市	92	0.59612	0.622142	0.391334	0.403246	0.970461	0.958173	1.01282
153	2007	连云港市	75	0.639539	0.638978	0.467081	0.472083	0.989405	1.00088	0.988537
154	2007	临沧市	31	1	1	0.777346	0.841838	0.923392	1	0.923392
155	2007	六安市	105	0.578714	0.623618	0.30388	0.350273	0.867551	0.927995	0.934867
156	2007	六盘水市	21	0.538944	0.569497	0.318021	0.3219	0.987949	0.946351	1.04396
157	2007	娄底市	67	0.538143	0.457561	0.261733	0.261551	1.0007	1.17611	0.85085
158	2007	泸州市	5	0.695425	0.708653	0.417681	0.425845	0.980829	0.981333	0.999486
159	2007	马鞍山市	97	0.535141	0.550192	0.42912	0.433294	0.990365	0.972644	1.01822
160	2007	眉山市	13	0.766816	0.82625	0.42627	0.45123	0.944684	0.928068	1.0179
161	2007	绵阳市	7	0.442906	0.465194	0.353497	0.357819	0.987923	0.952089	1.03764
162	2007	内江市	10	0.581705	0.525462	0.318643	0.331944	0.959931	1.10704	0.867118
163	2007	南昌市	32	0.57135	0.56621	0.465091	0.466441	0.997106	1.00908	0.988135
164	2007	南充市	12	0.575951	0.491055	0.270819	0.281063	0.963555	1.17288	0.821526
165	2007	南京市	69	0.958443	0.954252	0.668647	0.675001	0.990586	1.00439	0.986255
166	2007	南通市	74	1	1	0.662407	0.673341	0.983762	1	0.983762
167	2007	宁波市	83	0.829856	0.823675	0.660772	0.674953	0.97899	1.0075	0.971698
168	2007	攀枝花市	4	0.54805	0.553924	0.428569	0.42953	0.997762	0.989396	1.00846
169	2007	萍乡市	34	0.758047	0.689738	0.381153	0.387561	0.983468	1.09904	0.894846
170	2007	普洱市	30	0.846805	0.824026	0.462582	0.557094	0.830349	1.02764	0.808012
171	2007	曲靖市	25	0.725134	0.799982	0.484091	0.498314	0.971459	0.906437	1.07173
172	2007	衢州市	89	0.521855	0.582851	0.379614	0.396471	0.957483	0.895349	1.0694
173	2007	上海市	68	1	1	0.751321	0.783231	0.959258	1	0.959258
174	2007	上饶市	42	0.408298	0.425809	0.230438	0.240194	0.959384	0.958876	1.00053
175	2007	邵阳市	59	0.648074	0.540608	0.321173	0.318168	1.00944	1.19879	0.842056
176	2007	绍兴市	87	1	1	0.660757	0.664763	0.993974	1	0.993974
177	2007	十堰市	45	0.0947394	0.0910921	0.0798779	0.078596	1.01631	1.04004	0.977184
178	2007	苏州市	73	1	1	0.719893	0.743744	0.967931	1	0.967931
179	2007	宿迁市	81	0.690058	0.7371	0.385219	0.418865	0.919674	0.93618	0.98237
180	2007	宿州市	104	0.126555	0.135786	0.0465279	0.0637349	0.730022	0.932015	0.783273
181	2007	随州市	54	0.812488	0.664369	0.402309	0.414844	0.969784	1.22295	0.792989
182	2007	遂宁市	9	0.632087	0.648453	0.32463	0.423485	0.766567	0.974762	0.786415
183	2007	台州市	91	0.680446	0.686368	0.576405	0.587392	0.981295	0.991372	0.989835
184	2007	泰州市	80	0.833406	0.888207	0.57498	0.580429	0.990612	0.938301	1.05575
185	2007	铜陵市	99	0.490049	0.546474	0.38619	0.39102	0.987647	0.896748	1.10137
186	2007	温州市	84	0.695589	0.690053	0.596514	0.604492	0.986802	1.00802	0.978948
187	2007	无锡市	70	1	1	0.680578	0.701973	0.969522	1	0.969522
188	2007	芜湖市	94	0.557011	0.568844	0.460493	0.470317	0.979113	0.979198	0.999914
189	2007	武汉市	43	0.809965	0.82281	0.633296	0.639463	0.990356	0.984389	1.00606
190	2007	咸宁市	53	0.943054	0.992851	0.485482	0.629774	0.770882	0.949845	0.811588
191	2007	湘潭市	57	0.511211	0.514635	0.391892	0.387443	1.01148	0.993346	1.01826
192	2007	襄阳市	47	0.479922	0.479107	0.381779	0.385031	0.991554	1.0017	0.98987
193	2007	孝感市	50	0.538908	0.518608	0.309428	0.327697	0.944249	1.03914	0.908681
194	2007	新余市	36	0.583815	0.778087	0.420502	0.432428	0.97242	0.750322	1.296
195	2007	徐州市	71	0.805456	0.795162	0.588761	0.587666	1.00186	1.01295	0.989059
196	2007	宣城市	108	0.440078	0.484015	0.272551	0.292988	0.930246	0.909224	1.02312
197	2007	雅安市	17	0.849113	0.876219	0.445582	0.537102	0.829604	0.969065	0.856087
198	2007	盐城市	77	0.69785	0.663049	0.51508	0.517499	0.995325	1.05249	0.945689
199	2007	扬州市	78	0.790865	0.821377	0.592927	0.598683	0.990385	0.962852	1.0286
200	2007	宜宾市	14	0.606109	0.637874	0.468532	0.475548	0.985247	0.950201	1.03688
201	2007	宜昌市	46	1	1	0.654648	0.663134	0.987204	1	0.987204
202	2007	宜春市	40	0.770401	0.713232	0.425091	0.461008	0.92209	1.08015	0.853666
203	2007	益阳市	63	0.342435	0.319698	0.160494	0.175838	0.91274	1.07112	0.852136
204	2007	鹰潭市	37	1	1	1	0.848379	1.17872	1	1.17872
205	2007	永州市	65	0.713895	0.668025	0.330528	0.368363	0.89729	1.06867	0.839635
206	2007	玉溪市	26	1	1	0.519692	0.542509	0.957941	1	0.957941
207	2007	岳阳市	60	0.450022	0.448421	0.34566	0.351437	0.983564	1.00357	0.980065
208	2007	张家界市	62	0.0250319	0.0206725	0.00987935	0.0117858	0.838239	1.21088	0.692255
209	2007	昭通市	28	0.723288	0.761825	0.37152	0.460111	0.807458	0.949415	0.85048
210	2007	镇江市	79	0.673446	0.666116	0.554945	0.55602	0.998067	1.011	0.987203
211	2007	重庆市	1	0.715563	0.709961	0.589842	0.591191	0.997718	1.00789	0.989907
212	2007	舟山市	90	0.453676	0.514532	0.322045	0.337178	0.955119	0.881725	1.08324
213	2007	株洲市	56	0.491923	0.5036	0.394886	0.398122	0.991871	0.976811	1.01542
214	2007	资阳市	19	0.516137	0.521433	0.281171	0.315777	0.89041	0.989843	0.899547
215	2007	自贡市	3	0.334259	0.326351	0.265798	0.264327	1.00557	1.02423	0.981776
216	2007	遵义市	22	0.859791	1	0.536441	0.557433	0.962341	0.859791	1.11927
217	2008	安庆市	100	0.607418	0.570768	0.419037	0.392383	1.06793	1.06421	1.00349
218	2008	安顺市	23	0.707609	0.500432	0.326247	0.274228	1.18969	1.414	0.84137
219	2008	巴中市	18	0.508708	0.491102	0.294503	0.251872	1.16926	1.03585	1.12879
220	2008	蚌埠市	95	0.389598	0.344862	0.287185	0.250337	1.14719	1.12972	1.01547
221	2008	保山市	27	0.42073	0.532626	0.183645	0.258695	0.70989	0.789916	0.89869
222	2008	亳州市	106	0.501833	0.518303	0.268815	0.274887	0.977912	0.968225	1.01001
223	2008	长沙市	55	1	1	0.650134	0.65272	0.996039	1	0.996039
224	2008	常德市	61	0.895928	0.907256	0.532831	0.518711	1.02722	0.987514	1.04021
225	2008	常州市	72	0.789541	0.735528	0.613501	0.602522	1.01822	1.07343	0.948566
226	2008	郴州市	64	0.981839	1	0.547851	0.545735	1.00388	0.981839	1.02245
227	2008	成都市	2	0.883394	0.784089	0.653677	0.610697	1.07038	1.12665	0.950054
228	2008	池州市	107	0.710637	0.400188	0.37742	0.170044	2.21955	1.77576	1.24992
229	2008	滁州市	102	0.587128	0.452615	0.393603	0.308331	1.27656	1.29719	0.984094
230	2008	达州市	16	0.495359	0.637098	0.295954	0.292724	1.01103	0.777523	1.30033
231	2008	德阳市	6	0.530201	0.921623	0.446706	0.579351	0.771046	0.57529	1.34027
232	2008	鄂州市	48	1	0.824441	0.806272	0.339074	2.37786	1.21294	1.96041
233	2008	抚州市	41	0.475643	0.609417	0.301457	0.281883	1.06944	0.780489	1.37022
234	2008	阜阳市	103	0.816364	0.705629	0.487028	0.358407	1.35887	1.15693	1.17455
235	2008	赣州市	38	0.539508	0.61169	0.380679	0.394433	0.965128	0.881996	1.09425
236	2008	广安市	15	0.672918	0.704679	0.325979	0.427232	0.763002	0.954929	0.799015
237	2008	广元市	8	0.172191	0.474815	0.0904141	0.189489	0.477146	0.362649	1.31573
238	2008	贵阳市	20	0.487969	0.567657	0.406384	0.456216	0.890771	0.85962	1.03624
239	2008	杭州市	82	0.777752	0.780365	0.647403	0.647004	1.00062	0.996652	1.00398
240	2008	合肥市	93	0.558068	0.600771	0.483443	0.501118	0.96473	0.92892	1.03855
241	2008	衡阳市	58	0.77344	0.517996	0.50499	0.333646	1.51355	1.49314	1.01367
242	2008	湖州市	86	0.631921	0.664956	0.524	0.53384	0.981568	0.95032	1.03288
243	2008	怀化市	66	0.422998	0.515967	0.244533	0.236907	1.03219	0.819816	1.25905
244	2008	淮安市	76	0.60955	0.615852	0.472497	0.472041	1.00097	0.989767	1.01132
245	2008	淮北市	98	0.583177	0.165297	0.414489	0.126103	3.2869	3.52806	0.931645
246	2008	淮南市	96	0.436861	0.495367	0.332952	0.297207	1.12027	0.881893	1.2703
247	2008	黄冈市	52	0.852036	0.569551	0.45027	0.293653	1.53334	1.49598	1.02498
248	2008	黄山市	101	0.487993	0.339553	0.270428	0.159288	1.69773	1.43716	1.18131
249	2008	黄石市	44	0.463284	0.550191	0.368329	0.425967	0.864689	0.842044	1.02689
250	2008	吉安市	39	1	0.708737	0.571038	0.364391	1.5671	1.41096	1.11066
251	2008	嘉兴市	85	0.765892	0.842525	0.591932	0.610459	0.969651	0.909043	1.06667
252	2008	金华市	88	0.75744	0.803291	0.542195	0.561777	0.965142	0.942921	1.02357
253	2008	荆门市	49	0.159432	0.478728	0.118219	0.284266	0.415873	0.333033	1.24874
254	2008	荆州市	51	0.347364	0.359856	0.269876	0.270614	0.997271	0.965285	1.03314
255	2008	景德镇市	33	0.277223	0.0156273	0.178895	0.010715	16.6958	17.7397	0.941156
256	2008	九江市	35	0.0477625	0.523722	0.0367594	0.370001	0.0993495	0.0911983	1.08938
257	2008	昆明市	24	0.541361	0.707271	0.487818	0.573759	0.850214	0.765422	1.11078
258	2008	乐山市	11	0.730999	0.693323	0.479648	0.478217	1.00299	1.05434	0.951299
259	2008	丽江市	29	0.549831	0.754379	0.313857	0.459294	0.683347	0.728852	0.937566
260	2008	丽水市	92	0.525197	0.59612	0.374958	0.391334	0.958153	0.881026	1.08754
261	2008	连云港市	75	0.815556	0.639539	0.550764	0.467081	1.17916	1.27522	0.92467
262	2008	临沧市	31	0.101604	1	0.0390049	0.777346	0.050177	0.101604	0.493846
263	2008	六安市	105	0.839496	0.578714	0.479839	0.30388	1.57905	1.45062	1.08853
264	2008	六盘水市	21	0.574568	0.538944	0.380921	0.318021	1.19779	1.0661	1.12352
265	2008	娄底市	67	1	0.538143	0.519304	0.261733	1.9841	1.85824	1.06773
266	2008	泸州市	5	0.691115	0.695425	0.441609	0.417681	1.05729	0.993803	1.06388
267	2008	马鞍山市	97	0.638479	0.535141	0.503423	0.42912	1.17315	1.1931	0.983279
268	2008	眉山市	13	0.690574	0.766816	0.388072	0.42627	0.91039	0.900573	1.0109
269	2008	绵阳市	7	0.536112	0.442906	0.397665	0.353497	1.12494	1.21044	0.929365
270	2008	内江市	10	0.759409	0.581705	0.418668	0.318643	1.31391	1.30549	1.00645
271	2008	南昌市	32	0.547976	0.57135	0.457557	0.465091	0.9838	0.959091	1.02576
272	2008	南充市	12	0.581767	0.575951	0.400018	0.270819	1.47707	1.0101	1.4623
273	2008	南京市	69	0.58611	0.958443	0.538051	0.668647	0.804687	0.611523	1.31587
274	2008	南通市	74	1	1	0.68037	0.662407	1.02712	1	1.02712
275	2008	宁波市	83	0.694477	0.829856	0.609987	0.660772	0.923143	0.836864	1.1031
276	2008	攀枝花市	4	0.460231	0.54805	0.371745	0.428569	0.86741	0.839761	1.03292
277	2008	萍乡市	34	0.703871	0.758047	0.48125	0.381153	1.26262	0.928531	1.3598
278	2008	普洱市	30	0.313842	0.846805	0.131056	0.462582	0.283313	0.370618	0.764434
279	2008	曲靖市	25	0.61917	0.725134	0.416411	0.484091	0.86019	0.85387	1.0074
280	2008	衢州市	89	0.585178	0.521855	0.430062	0.379614	1.13289	1.12134	1.0103
281	2008	上海市	68	1	1	0.71329	0.751321	0.949381	1	0.949381
282	2008	上饶市	42	0.410591	0.408298	0.237866	0.230438	1.03223	1.00561	1.02647
283	2008	邵阳市	59	0.592533	0.648074	0.342531	0.321173	1.0665	0.914298	1.16647
284	2008	绍兴市	87	1	1	0.668186	0.660757	1.01124	1	1.01124
285	2008	十堰市	45	0.537731	0.0947394	0.44759	0.0798779	5.60342	5.6759	0.987231
286	2008	苏州市	73	1	1	0.760752	0.719893	1.05676	1	1.05676
287	2008	宿迁市	81	0.628483	0.690058	0.406678	0.385219	1.05571	0.910769	1.15914
288	2008	宿州市	104	0.0989135	0.126555	0.0579626	0.0465279	1.24576	0.781586	1.59389
289	2008	随州市	54	1	0.812488	0.682502	0.402309	1.69646	1.23079	1.37835
290	2008	遂宁市	9	0.807249	0.632087	0.427333	0.32463	1.31637	1.27712	1.03074
291	2008	台州市	91	0.59814	0.680446	0.540988	0.576405	0.938556	0.879041	1.0677
292	2008	泰州市	80	1	0.833406	0.613495	0.57498	1.06699	1.1999	0.889232
293	2008	铜陵市	99	0.407454	0.490049	0.323544	0.38619	0.837785	0.831456	1.00761
294	2008	温州市	84	0.666551	0.695589	0.589386	0.596514	0.988051	0.958255	1.03109
295	2008	无锡市	70	1	1	0.681398	0.680578	1.0012	1	1.0012
296	2008	芜湖市	94	0.567012	0.557011	0.470218	0.460493	1.02112	1.01795	1.00311
297	2008	武汉市	43	0.781969	0.809965	0.633629	0.633296	1.00053	0.965436	1.03635
298	2008	咸宁市	53	0.844989	0.943054	0.480428	0.485482	0.989591	0.896014	1.10444
299	2008	湘潭市	57	0.437712	0.511211	0.343049	0.391892	0.875367	0.856225	1.02236
300	2008	襄阳市	47	0.870613	0.479922	0.577052	0.381779	1.51148	1.81407	0.833199
301	2008	孝感市	50	0.548943	0.538908	0.328722	0.309428	1.06235	1.01862	1.04293
302	2008	新余市	36	0.770119	0.583815	0.516082	0.420502	1.2273	1.31911	0.930396
303	2008	徐州市	71	0.984577	0.805456	0.653428	0.588761	1.10983	1.22238	0.907927
304	2008	宣城市	108	0.466317	0.440078	0.284373	0.272551	1.04338	1.05962	0.984666
305	2008	雅安市	17	0.788714	0.849113	0.439603	0.445582	0.98658	0.928868	1.06213
306	2008	盐城市	77	0.977635	0.69785	0.550188	0.51508	1.06816	1.40092	0.762468
307	2008	扬州市	78	0.760873	0.790865	0.59765	0.592927	1.00797	0.962078	1.0477
308	2008	宜宾市	14	1	0.606109	0.600216	0.468532	1.28106	1.64987	0.776459
309	2008	宜昌市	46	1	1	0.655542	0.654648	1.00137	1	1.00137
310	2008	宜春市	40	0.958207	0.770401	0.496958	0.425091	1.16906	1.24378	0.93993
311	2008	益阳市	63	0.33236	0.342435	0.183959	0.160494	1.1462	0.970577	1.18095
312	2008	鹰潭市	37	1	1	1	1	1	1	1
313	2008	永州市	65	0.499706	0.713895	0.321167	0.330528	0.971679	0.699971	1.38817
314	2008	玉溪市	26	0.964058	1	0.508237	0.519692	0.977958	0.964058	1.01442
315	2008	岳阳市	60	0.227761	0.450022	0.175175	0.34566	0.506783	0.506111	1.00133
316	2008	张家界市	62	0.0983925	0.0250319	0.0620268	0.00987935	6.27843	3.93068	1.59729
317	2008	昭通市	28	0.692437	0.723288	0.325969	0.37152	0.877392	0.957347	0.916483
318	2008	镇江市	79	0.695557	0.673446	0.569036	0.554945	1.02539	1.03283	0.992796
319	2008	重庆市	1	0.769298	0.715563	0.610321	0.589842	1.03472	1.07509	0.962446
320	2008	舟山市	90	0.442986	0.453676	0.345487	0.322045	1.07279	0.976436	1.09868
321	2008	株洲市	56	0.498085	0.491923	0.399464	0.394886	1.01159	1.01253	0.999079
322	2008	资阳市	19	0.906678	0.516137	0.498952	0.281171	1.77455	1.75666	1.01018
323	2008	自贡市	3	0.280521	0.334259	0.227346	0.265798	0.855332	0.839233	1.01918
324	2008	遵义市	22	0.968152	0.859791	0.578144	0.536441	1.07774	1.12603	0.957114
325	2009	安庆市	100	0.889774	0.607418	0.54087	0.419037	1.29074	1.46485	0.881146
326	2009	安顺市	23	0.576812	0.707609	0.265074	0.326247	0.812493	0.815156	0.996733
327	2009	巴中市	18	0.390678	0.508708	0.213836	0.294503	0.726091	0.767981	0.945455
328	2009	蚌埠市	95	0.539057	0.389598	0.35388	0.287185	1.23224	1.38362	0.890588
329	2009	保山市	27	0.463821	0.42073	0.20896	0.183645	1.13785	1.10242	1.03214
330	2009	亳州市	106	0.973856	0.501833	0.596979	0.268815	2.22078	1.9406	1.14438
331	2009	长沙市	55	1	1	0.761302	0.650134	1.17099	1	1.17099
332	2009	常德市	61	0.851639	0.895928	0.536803	0.532831	1.00745	0.950566	1.05985
333	2009	常州市	72	0.727654	0.789541	0.64086	0.613501	1.04459	0.921617	1.13344
334	2009	郴州市	64	1	0.981839	0.593982	0.547851	1.0842	1.0185	1.06451
335	2009	成都市	2	0.773823	0.883394	0.632448	0.653677	0.967524	0.875966	1.10452
336	2009	池州市	107	0.609282	0.710637	0.325759	0.37742	0.863121	0.857374	1.0067
337	2009	滁州市	102	0.704108	0.587128	0.429091	0.393603	1.09016	1.19924	0.909044
338	2009	达州市	16	0.594219	0.495359	0.330701	0.295954	1.11741	1.19957	0.931504
339	2009	德阳市	6	0.644264	0.530201	0.523467	0.446706	1.17184	1.21513	0.96437
340	2009	鄂州市	48	0.574216	1	0.323424	0.806272	0.401136	0.574216	0.69858
341	2009	抚州市	41	0.591879	0.475643	0.340929	0.301457	1.13094	1.24437	0.90884
342	2009	阜阳市	103	0.844686	0.816364	0.521505	0.487028	1.07079	1.03469	1.03489
343	2009	赣州市	38	0.612493	0.539508	0.382336	0.380679	1.00435	1.13528	0.884675
344	2009	广安市	15	0.851381	0.672918	0.515757	0.325979	1.58218	1.26521	1.25053
345	2009	广元市	8	0.441934	0.172191	0.212232	0.0904141	2.34734	2.56653	0.914594
346	2009	贵阳市	20	0.459444	0.487969	0.379329	0.406384	0.933426	0.941542	0.99138
347	2009	杭州市	82	0.764885	0.777752	0.642324	0.647403	0.992155	0.983456	1.00885
348	2009	合肥市	93	0.819742	0.558068	0.640821	0.483443	1.32553	1.46889	0.902405
349	2009	衡阳市	58	0.639003	0.77344	0.405026	0.50499	0.802047	0.826183	0.970785
350	2009	湖州市	86	0.636783	0.631921	0.53012	0.524	1.01168	1.00769	1.00395
351	2009	怀化市	66	0.608652	0.422998	0.349865	0.244533	1.43074	1.4389	0.994331
352	2009	淮安市	76	0.63746	0.60955	0.485511	0.472497	1.02754	1.04579	0.982554
353	2009	淮北市	98	0.566176	0.583177	0.360619	0.414489	0.870033	0.970847	0.896158
354	2009	淮南市	96	0.431015	0.436861	0.296291	0.332952	0.889892	0.986617	0.901963
355	2009	黄冈市	52	0.766685	0.852036	0.456466	0.45027	1.01376	0.899827	1.12662
356	2009	黄山市	101	0.564099	0.487993	0.301283	0.270428	1.1141	1.15596	0.963789
357	2009	黄石市	44	0.444067	0.463284	0.357313	0.368329	0.970093	0.958519	1.01207
358	2009	吉安市	39	1	1	0.609077	0.571038	1.06661	1	1.06661
359	2009	嘉兴市	85	0.808845	0.765892	0.616897	0.591932	1.04218	1.05608	0.986831
360	2009	金华市	88	0.704373	0.75744	0.55281	0.542195	1.01958	0.929939	1.09639
361	2009	荆门市	49	0.649303	0.159432	0.400503	0.118219	3.38781	4.0726	0.831855
362	2009	荆州市	51	0.523513	0.347364	0.360147	0.269876	1.33449	1.5071	0.885468
363	2009	景德镇市	33	0.328622	0.277223	0.20846	0.178895	1.16526	1.18541	0.983006
364	2009	九江市	35	0.616411	0.0477625	0.405346	0.0367594	11.027	12.9057	0.854426
365	2009	昆明市	24	0.615707	0.541361	0.529672	0.487818	1.0858	1.13733	0.954689
366	2009	乐山市	11	0.890736	0.730999	0.524104	0.479648	1.09268	1.21852	0.896731
367	2009	丽江市	29	0.559402	0.549831	0.321074	0.313857	1.023	1.01741	1.00549
368	2009	丽水市	92	0.565332	0.525197	0.379316	0.374958	1.01162	1.07642	0.939803
369	2009	连云港市	75	0.807593	0.815556	0.567289	0.550764	1.03	0.990237	1.04016
370	2009	临沧市	31	1	0.101604	0.600666	0.0390049	15.3998	9.84209	1.56469
371	2009	六安市	105	0.701622	0.839496	0.406314	0.479839	0.84677	0.835766	1.01317
372	2009	六盘水市	21	0.880879	0.574568	0.451311	0.380921	1.18479	1.53312	0.772798
373	2009	娄底市	67	0.685945	1	0.352273	0.519304	0.678356	0.685945	0.988936
374	2009	泸州市	5	0.885114	0.691115	0.51561	0.441609	1.16757	1.2807	0.911663
375	2009	马鞍山市	97	0.529555	0.638479	0.43525	0.503423	0.86458	0.8294	1.04242
376	2009	眉山市	13	0.592264	0.690574	0.329544	0.388072	0.849184	0.857641	0.990139
377	2009	绵阳市	7	0.735449	0.536112	0.542925	0.397665	1.36528	1.37182	0.995235
378	2009	内江市	10	0.820583	0.759409	0.487598	0.418668	1.16464	1.08056	1.07782
379	2009	南昌市	32	0.635121	0.547976	0.520367	0.457557	1.13727	1.15903	0.981229
380	2009	南充市	12	1	0.581767	0.608623	0.400018	1.52149	1.7189	0.885153
381	2009	南京市	69	0.770688	0.58611	0.636389	0.538051	1.18277	1.31492	0.899496
382	2009	南通市	74	1	1	0.705661	0.68037	1.03717	1	1.03717
383	2009	宁波市	83	0.803329	0.694477	0.65626	0.609987	1.07586	1.15674	0.930079
384	2009	攀枝花市	4	0.269817	0.460231	0.222574	0.371745	0.598727	0.586264	1.02126
385	2009	萍乡市	34	1	0.703871	0.639731	0.48125	1.32931	1.42072	0.935663
386	2009	普洱市	30	0.216573	0.313842	0.097548	0.131056	0.744324	0.690069	1.07862
387	2009	曲靖市	25	0.567584	0.61917	0.398659	0.416411	0.95737	0.916686	1.04438
388	2009	衢州市	89	0.588966	0.585178	0.403355	0.430062	0.937899	1.00647	0.931868
389	2009	上海市	68	1	1	0.756646	0.71329	1.06078	1	1.06078
390	2009	上饶市	42	0.721743	0.410591	0.431004	0.237866	1.81196	1.75782	1.0308
391	2009	邵阳市	59	0.69251	0.592533	0.406722	0.342531	1.1874	1.16873	1.01598
392	2009	绍兴市	87	0.919333	1	0.674083	0.668186	1.00883	0.919333	1.09735
393	2009	十堰市	45	0.675253	0.537731	0.562205	0.44759	1.25607	1.25575	1.00026
394	2009	苏州市	73	1	1	0.797442	0.760752	1.04823	1	1.04823
395	2009	宿迁市	81	1	0.628483	0.57188	0.406678	1.40622	1.59113	0.883785
396	2009	宿州市	104	0.677377	0.0989135	0.390662	0.0579626	6.7399	6.84817	0.98419
397	2009	随州市	54	0.895167	1	0.541767	0.682502	0.793795	0.895167	0.886756
398	2009	遂宁市	9	0.888127	0.807249	0.524415	0.427333	1.22718	1.10019	1.11543
399	2009	台州市	91	0.621501	0.59814	0.554622	0.540988	1.0252	1.03906	0.986666
400	2009	泰州市	80	1	1	0.711416	0.613495	1.15961	1	1.15961
401	2009	铜陵市	99	0.365673	0.407454	0.260539	0.323544	0.805267	0.897459	0.897274
402	2009	温州市	84	0.656014	0.666551	0.579705	0.589386	0.983574	0.984192	0.999372
403	2009	无锡市	70	1	1	0.782817	0.681398	1.14884	1	1.14884
404	2009	芜湖市	94	0.600457	0.567012	0.500579	0.470218	1.06457	1.05898	1.00527
405	2009	武汉市	43	0.728564	0.781969	0.620558	0.633629	0.97937	0.931705	1.05116
406	2009	咸宁市	53	0.749618	0.844989	0.440651	0.480428	0.917204	0.887133	1.0339
407	2009	湘潭市	57	0.606272	0.437712	0.423424	0.343049	1.2343	1.38509	0.891127
408	2009	襄阳市	47	0.542408	0.870613	0.447267	0.577052	0.775089	0.623019	1.24409
409	2009	孝感市	50	1	0.548943	0.719644	0.328722	2.18922	1.82168	1.20176
410	2009	新余市	36	0.748969	0.770119	0.467128	0.516082	0.905144	0.972536	0.930704
411	2009	徐州市	71	1	0.984577	0.681952	0.653428	1.04365	1.01566	1.02756
412	2009	宣城市	108	1	0.466317	0.626694	0.284373	2.20378	2.14446	1.02766
413	2009	雅安市	17	0.657491	0.788714	0.368748	0.439603	0.838822	0.833624	1.00624
414	2009	盐城市	77	0.855209	0.977635	0.590417	0.550188	1.07312	0.874773	1.22674
415	2009	扬州市	78	1	0.760873	0.813393	0.59765	1.36099	1.31428	1.03554
416	2009	宜宾市	14	0.756957	1	0.509382	0.600216	0.848665	0.756957	1.12115
417	2009	宜昌市	46	1	1	0.641156	0.655542	0.978055	1	0.978055
418	2009	宜春市	40	1	0.958207	0.605525	0.496958	1.21846	1.04362	1.16754
419	2009	益阳市	63	0.628393	0.33236	0.346091	0.183959	1.88135	1.8907	0.995055
420	2009	鹰潭市	37	1	1	0.64755	1	0.64755	1	0.64755
421	2009	永州市	65	0.673922	0.499706	0.38855	0.321167	1.20981	1.34864	0.897059
422	2009	玉溪市	26	0.763901	0.964058	0.488004	0.508237	0.96019	0.792381	1.21178
423	2009	岳阳市	60	0.557993	0.227761	0.348082	0.175175	1.98706	2.4499	0.811075
424	2009	张家界市	62	0.259101	0.0983925	0.128414	0.0620268	2.0703	2.63334	0.786186
425	2009	昭通市	28	0.630701	0.692437	0.295282	0.325969	0.905859	0.910843	0.994528
426	2009	镇江市	79	0.708634	0.695557	0.580183	0.569036	1.01959	1.0188	1.00077
427	2009	重庆市	1	0.731035	0.769298	0.604359	0.610321	0.990231	0.950262	1.04206
428	2009	舟山市	90	0.368476	0.442986	0.302325	0.345487	0.875068	0.831801	1.05202
429	2009	株洲市	56	0.448009	0.498085	0.364249	0.399464	0.911846	0.899463	1.01377
430	2009	资阳市	19	0.955213	0.906678	0.536424	0.498952	1.0751	1.05353	1.02048
431	2009	自贡市	3	0.385187	0.280521	0.29939	0.227346	1.31689	1.37311	0.959056
432	2009	遵义市	22	0.890772	0.968152	0.605388	0.578144	1.04712	0.920075	1.13809
433	2010	安庆市	100	0.910238	0.889774	0.687544	0.54087	1.27118	1.023	1.2426
434	2010	安顺市	23	0.241279	0.576812	0.177695	0.265074	0.670362	0.418298	1.6026
435	2010	巴中市	18	0.350455	0.390678	0.289303	0.213836	1.35292	0.897041	1.5082
436	2010	蚌埠市	95	0.531508	0.539057	0.422247	0.35388	1.19319	0.985997	1.21014
437	2010	保山市	27	1	0.463821	1	0.20896	4.7856	2.15601	2.21966
438	2010	亳州市	106	0.737978	0.973856	0.651375	0.596979	1.09112	0.757789	1.43987
439	2010	长沙市	55	1	1	0.827611	0.761302	1.0871	1	1.0871
440	2010	常德市	61	0.724306	0.851639	0.545684	0.536803	1.01654	0.850485	1.19525
441	2010	常州市	72	1	0.727654	0.765634	0.64086	1.1947	1.37428	0.869327
442	2010	郴州市	64	1	1	0.782601	0.593982	1.31755	1	1.31755
443	2010	成都市	2	0.755927	0.773823	0.664953	0.632448	1.0514	0.976873	1.07629
444	2010	池州市	107	0.582012	0.609282	0.436818	0.325759	1.34092	0.955242	1.40375
445	2010	滁州市	102	0.737193	0.704108	0.60735	0.429091	1.41543	1.04699	1.35191
446	2010	达州市	16	0.669533	0.594219	0.483523	0.330701	1.46212	1.12674	1.29765
447	2010	德阳市	6	0.643033	0.644264	0.559419	0.523467	1.06868	0.998089	1.07073
448	2010	鄂州市	48	0.360821	0.574216	0.241791	0.323424	0.747597	0.628372	1.18974
449	2010	抚州市	41	0.57333	0.591879	0.440501	0.340929	1.29206	0.968662	1.33386
450	2010	阜阳市	103	0.76066	0.844686	0.584108	0.521505	1.12004	0.900524	1.24377
451	2010	赣州市	38	0.721564	0.612493	0.517644	0.382336	1.3539	1.17808	1.14925
452	2010	广安市	15	0.746764	0.851381	0.552739	0.515757	1.0717	0.877122	1.22184
453	2010	广元市	8	0.380015	0.441934	0.288031	0.212232	1.35715	0.859891	1.57828
454	2010	贵阳市	20	0.424917	0.459444	0.365624	0.379329	0.96387	0.92485	1.04219
455	2010	杭州市	82	0.812752	0.764885	0.695133	0.642324	1.08222	1.06258	1.01848
456	2010	合肥市	93	0.953997	0.819742	0.757183	0.640821	1.18158	1.16378	1.0153
457	2010	衡阳市	58	0.977758	0.639003	0.637575	0.405026	1.57416	1.53013	1.02877
458	2010	湖州市	86	0.627745	0.636783	0.542963	0.53012	1.02423	0.985806	1.03898
459	2010	怀化市	66	0.69599	0.608652	0.538082	0.349865	1.53797	1.14349	1.34498
460	2010	淮安市	76	0.652546	0.63746	0.524623	0.485511	1.08056	1.02367	1.05558
461	2010	淮北市	98	0.51066	0.566176	0.405629	0.360619	1.12481	0.901946	1.2471
462	2010	淮南市	96	0.422819	0.431015	0.323322	0.296291	1.09123	0.980986	1.11238
463	2010	黄冈市	52	0.83333	0.766685	0.607389	0.456466	1.33063	1.08692	1.22422
464	2010	黄山市	101	0.596214	0.564099	0.496738	0.301283	1.64874	1.05693	1.55993
465	2010	黄石市	44	0.429437	0.444067	0.365539	0.357313	1.02302	0.967055	1.05787
466	2010	吉安市	39	1	1	0.913405	0.609077	1.49965	1	1.49965
467	2010	嘉兴市	85	0.774862	0.808845	0.656551	0.616897	1.06428	0.957986	1.11096
468	2010	金华市	88	0.765843	0.704373	0.608593	0.55281	1.10091	1.08727	1.01255
469	2010	荆门市	49	0.560168	0.649303	0.405511	0.400503	1.0125	0.862721	1.17362
470	2010	荆州市	51	0.533279	0.523513	0.386834	0.360147	1.0741	1.01866	1.05443
471	2010	景德镇市	33	0.393765	0.328622	0.296852	0.20846	1.42403	1.19823	1.18844
472	2010	九江市	35	0.635973	0.616411	0.476061	0.405346	1.17446	1.03174	1.13833
473	2010	昆明市	24	0.420552	0.615707	0.395142	0.529672	0.746011	0.683039	1.09219
474	2010	乐山市	11	0.610896	0.890736	0.45399	0.524104	0.866221	0.685833	1.26302
475	2010	丽江市	29	0.51716	0.559402	0.453814	0.321074	1.41342	0.924488	1.52887
476	2010	丽水市	92	0.820346	0.565332	0.697026	0.379316	1.83759	1.45109	1.26635
477	2010	连云港市	75	0.78453	0.807593	0.638778	0.567289	1.12602	0.971442	1.15912
478	2010	临沧市	31	0.467137	1	0.374905	0.600666	0.624149	0.467137	1.33611
479	2010	六安市	105	0.785896	0.701622	0.612255	0.406314	1.50685	1.12011	1.34527
480	2010	六盘水市	21	0.738451	0.880879	0.507979	0.451311	1.12556	0.838311	1.34266
481	2010	娄底市	67	0.649137	0.685945	0.411386	0.352273	1.16781	0.94634	1.23402
482	2010	泸州市	5	0.756769	0.885114	0.561818	0.51561	1.08962	0.854997	1.27441
483	2010	马鞍山市	97	0.653658	0.529555	0.549522	0.43525	1.26255	1.23435	1.02284
484	2010	眉山市	13	0.570369	0.592264	0.443988	0.329544	1.34728	0.963032	1.399
485	2010	绵阳市	7	0.612135	0.735449	0.498791	0.542925	0.918711	0.832328	1.10379
486	2010	内江市	10	0.840905	0.820583	0.604928	0.487598	1.24063	1.02476	1.21065
487	2010	南昌市	32	0.624857	0.635121	0.540693	0.520367	1.03906	0.98384	1.05613
488	2010	南充市	12	0.727108	1	0.567143	0.608623	0.931845	0.727108	1.28158
489	2010	南京市	69	0.723732	0.770688	0.661841	0.636389	1.04	0.939073	1.10747
490	2010	南通市	74	1	1	0.778004	0.705661	1.10252	1	1.10252
491	2010	宁波市	83	0.796181	0.803329	0.690919	0.65626	1.05281	0.991102	1.06226
492	2010	攀枝花市	4	0.413479	0.269817	0.350455	0.222574	1.57455	1.53244	1.02748
493	2010	萍乡市	34	1	1	0.795415	0.639731	1.24336	1	1.24336
494	2010	普洱市	30	0.348618	0.216573	0.252341	0.097548	2.58684	1.60971	1.60703
495	2010	曲靖市	25	0.577132	0.567584	0.431961	0.398659	1.08353	1.01682	1.06561
496	2010	衢州市	89	0.609973	0.588966	0.497481	0.403355	1.23336	1.03567	1.19088
497	2010	上海市	68	1	1	0.900006	0.756646	1.18947	1	1.18947
498	2010	上饶市	42	1	0.721743	0.766003	0.431004	1.77725	1.38553	1.28272
499	2010	邵阳市	59	1	0.69251	0.846798	0.406722	2.08201	1.44402	1.44181
500	2010	绍兴市	87	0.955744	0.919333	0.713647	0.674083	1.05869	1.03961	1.01836
501	2010	十堰市	45	0.635521	0.675253	0.571782	0.562205	1.01703	0.941159	1.08062
502	2010	苏州市	73	1	1	0.969938	0.797442	1.21631	1	1.21631
503	2010	宿迁市	81	0.780504	1	0.60873	0.57188	1.06444	0.780504	1.36378
504	2010	宿州市	104	0.623334	0.677377	0.466346	0.390662	1.19373	0.920218	1.29723
505	2010	随州市	54	0.512404	0.895167	0.399196	0.541767	0.736841	0.572411	1.28726
506	2010	遂宁市	9	0.706563	0.888127	0.547288	0.524415	1.04362	0.795564	1.31179
507	2010	台州市	91	0.63126	0.621501	0.578637	0.554622	1.0433	1.0157	1.02717
508	2010	泰州市	80	1	1	0.79984	0.711416	1.12429	1	1.12429
509	2010	铜陵市	99	0.332366	0.365673	0.291761	0.260539	1.11983	0.908914	1.23206
510	2010	温州市	84	0.654132	0.656014	0.601299	0.579705	1.03725	0.997131	1.04024
511	2010	无锡市	70	1	1	0.833104	0.782817	1.06424	1	1.06424
512	2010	芜湖市	94	0.578573	0.600457	0.512198	0.500579	1.02321	0.963555	1.06191
513	2010	武汉市	43	0.641605	0.728564	0.624659	0.620558	1.00661	0.880644	1.14304
514	2010	咸宁市	53	0.771264	0.749618	0.587323	0.440651	1.33285	1.02888	1.29545
515	2010	湘潭市	57	0.64344	0.606272	0.498502	0.423424	1.17731	1.06131	1.1093
516	2010	襄阳市	47	0.606088	0.542408	0.518091	0.447267	1.15835	1.1174	1.03664
517	2010	孝感市	50	0.739307	1	0.499773	0.719644	0.694472	0.739307	0.939356
518	2010	新余市	36	0.754789	0.748969	0.572908	0.467128	1.22645	1.00777	1.21699
519	2010	徐州市	71	1	1	0.785341	0.681952	1.15161	1	1.15161
520	2010	宣城市	108	1	1	0.970773	0.626694	1.54904	1	1.54904
521	2010	雅安市	17	0.545861	0.657491	0.508622	0.368748	1.37932	0.830218	1.6614
522	2010	盐城市	77	0.8789	0.855209	0.656351	0.590417	1.11167	1.0277	1.08171
523	2010	扬州市	78	1	1	0.82648	0.813393	1.01609	1	1.01609
524	2010	宜宾市	14	0.874147	0.756957	0.600618	0.509382	1.17911	1.15482	1.02104
525	2010	宜昌市	46	0.799077	1	0.617917	0.641156	0.963755	0.799077	1.20609
526	2010	宜春市	40	0.707347	1	0.502916	0.605525	0.830546	0.707347	1.17417
527	2010	益阳市	63	0.705586	0.628393	0.523399	0.346091	1.51231	1.12284	1.34686
528	2010	鹰潭市	37	1	1	0.795339	0.64755	1.22823	1	1.22823
529	2010	永州市	65	0.765083	0.673922	0.600071	0.38855	1.54438	1.13527	1.36037
530	2010	玉溪市	26	0.780076	0.763901	0.529177	0.488004	1.08437	1.02117	1.06189
531	2010	岳阳市	60	0.745655	0.557993	0.497915	0.348082	1.43045	1.33632	1.07045
532	2010	张家界市	62	0.661436	0.259101	0.561812	0.128414	4.37501	2.55281	1.7138
533	2010	昭通市	28	0.359589	0.630701	0.262062	0.295282	0.887497	0.570142	1.55662
534	2010	镇江市	79	0.703414	0.708634	0.610497	0.580183	1.05225	0.992634	1.06006
535	2010	重庆市	1	0.714856	0.731035	0.634792	0.604359	1.05036	0.977869	1.07413
536	2010	舟山市	90	0.564534	0.368476	0.454441	0.302325	1.50316	1.53208	0.981123
537	2010	株洲市	56	0.620029	0.448009	0.487769	0.364249	1.33911	1.38397	0.967586
538	2010	资阳市	19	1	0.955213	0.855384	0.536424	1.5946	1.04689	1.52319
539	2010	自贡市	3	0.558566	0.385187	0.453147	0.29939	1.51357	1.45011	1.04376
540	2010	遵义市	22	1	0.890772	0.738877	0.605388	1.2205	1.12262	1.08719
541	2011	安庆市	100	0.78666	0.910238	0.671163	0.687544	0.976175	0.864235	1.12953
542	2011	安顺市	23	0.203867	0.241279	0.160225	0.177695	0.901686	0.844944	1.06715
543	2011	巴中市	18	0.349781	0.350455	0.344362	0.289303	1.19031	0.998078	1.19261
544	2011	蚌埠市	95	0.383288	0.531508	0.340619	0.422247	0.806683	0.721133	1.11863
545	2011	保山市	27	0.334993	1	0.31477	1	0.31477	0.334993	0.93963
546	2011	亳州市	106	0.73603	0.737978	0.645497	0.651375	0.990975	0.997361	0.993598
547	2011	长沙市	55	1	1	0.891694	0.827611	1.07743	1	1.07743
548	2011	常德市	61	0.76337	0.724306	0.649041	0.545684	1.18941	1.05393	1.12854
549	2011	常州市	72	0.741465	1	0.713481	0.765634	0.931882	0.741465	1.25681
550	2011	郴州市	64	0.800161	1	0.714569	0.782601	0.913069	0.800161	1.14111
551	2011	成都市	2	0.79009	0.755927	0.702589	0.664953	1.0566	1.04519	1.01091
552	2011	池州市	107	0.726341	0.582012	0.583292	0.436818	1.33532	1.24798	1.06998
553	2011	滁州市	102	1	0.737193	1	0.60735	1.6465	1.3565	1.21379
554	2011	达州市	16	0.585237	0.669533	0.533529	0.483523	1.10342	0.874098	1.26235
555	2011	德阳市	6	0.660131	0.643033	0.603309	0.559419	1.07846	1.02659	1.05052
556	2011	鄂州市	48	0.737528	0.360821	0.424201	0.241791	1.75441	2.04403	0.85831
557	2011	抚州市	41	0.509086	0.57333	0.470747	0.440501	1.06866	0.887945	1.20352
558	2011	阜阳市	103	0.639278	0.76066	0.576086	0.584108	0.986266	0.840425	1.17353
559	2011	赣州市	38	0.731325	0.721564	0.611815	0.517644	1.18192	1.01353	1.16615
560	2011	广安市	15	0.794497	0.746764	0.606042	0.552739	1.09643	1.06392	1.03056
561	2011	广元市	8	0.461609	0.380015	0.36956	0.288031	1.28306	1.21471	1.05627
562	2011	贵阳市	20	0.464134	0.424917	0.417205	0.365624	1.14107	1.09229	1.04466
563	2011	杭州市	82	0.817246	0.812752	0.713001	0.695133	1.0257	1.00553	1.02006
564	2011	合肥市	93	0.803453	0.953997	0.705666	0.757183	0.931962	0.842197	1.10658
565	2011	衡阳市	58	0.932642	0.977758	0.721621	0.637575	1.13182	0.953858	1.18657
566	2011	湖州市	86	0.607326	0.627745	0.55492	0.542963	1.02202	0.967472	1.05638
567	2011	怀化市	66	1	0.69599	0.91701	0.538082	1.70422	1.4368	1.18612
568	2011	淮安市	76	0.639352	0.652546	0.544174	0.524623	1.03727	0.979781	1.05867
569	2011	淮北市	98	0.484018	0.51066	0.419211	0.405629	1.03348	0.947829	1.09037
570	2011	淮南市	96	0.423772	0.422819	0.349431	0.323322	1.08075	1.00225	1.07832
571	2011	黄冈市	52	0.534743	0.83333	0.502161	0.607389	0.826754	0.641695	1.28839
572	2011	黄山市	101	0.507565	0.596214	0.43631	0.496738	0.87835	0.851314	1.03176
573	2011	黄石市	44	0.424336	0.429437	0.382335	0.365539	1.04595	0.988121	1.05852
574	2011	吉安市	39	1	1	0.861469	0.913405	0.94314	1	0.94314
575	2011	嘉兴市	85	0.727165	0.774862	0.639917	0.656551	0.974664	0.938444	1.0386
576	2011	金华市	88	0.765137	0.765843	0.641682	0.608593	1.05437	0.999079	1.05534
577	2011	荆门市	49	0.649777	0.560168	0.523864	0.405511	1.29186	1.15997	1.11371
578	2011	荆州市	51	0.456198	0.533279	0.389595	0.386834	1.00714	0.855458	1.17731
579	2011	景德镇市	33	0.285704	0.393765	0.246325	0.296852	0.829789	0.725569	1.14364
580	2011	九江市	35	0.640711	0.635973	0.533793	0.476061	1.12127	1.00745	1.11298
581	2011	昆明市	24	0.571277	0.420552	0.524775	0.395142	1.32807	1.3584	0.977673
582	2011	乐山市	11	0.522188	0.610896	0.432965	0.45399	0.95369	0.85479	1.1157
583	2011	丽江市	29	0.395998	0.51716	0.38295	0.453814	0.843848	0.765716	1.10204
584	2011	丽水市	92	0.784566	0.820346	0.750743	0.697026	1.07707	0.956384	1.12619
585	2011	连云港市	75	0.714548	0.78453	0.652044	0.638778	1.02077	0.910797	1.12074
586	2011	临沧市	31	0.552154	0.467137	0.511926	0.374905	1.36548	1.182	1.15523
587	2011	六安市	105	0.652687	0.785896	0.54171	0.612255	0.884779	0.830501	1.06536
588	2011	六盘水市	21	0.585797	0.738451	0.495279	0.507979	0.974999	0.793279	1.22908
589	2011	娄底市	67	0.607017	0.649137	0.479852	0.411386	1.16643	0.935113	1.24736
590	2011	泸州市	5	0.743104	0.756769	0.657097	0.561818	1.16959	0.981943	1.1911
591	2011	马鞍山市	97	0.514667	0.653658	0.492272	0.549522	0.895818	0.787364	1.13774
592	2011	眉山市	13	0.77856	0.570369	0.650296	0.443988	1.46467	1.36501	1.07301
593	2011	绵阳市	7	0.600967	0.612135	0.5371	0.498791	1.0768	0.981756	1.09682
594	2011	内江市	10	0.739981	0.840905	0.691743	0.604928	1.14351	0.879981	1.29947
595	2011	南昌市	32	0.614817	0.624857	0.557048	0.540693	1.03025	0.983933	1.04707
596	2011	南充市	12	0.718853	0.727108	0.620469	0.567143	1.09403	0.988647	1.10659
597	2011	南京市	69	0.775373	0.723732	0.688281	0.661841	1.03995	1.07135	0.970688
598	2011	南通市	74	1	1	0.884265	0.778004	1.13658	1	1.13658
599	2011	宁波市	83	0.771733	0.796181	0.667948	0.690919	0.966753	0.969293	0.99738
600	2011	攀枝花市	4	0.446239	0.413479	0.407126	0.350455	1.16171	1.07923	1.07642
601	2011	萍乡市	34	1	1	0.879128	0.795415	1.10524	1	1.10524
602	2011	普洱市	30	0.45119	0.348618	0.421677	0.252341	1.67106	1.29422	1.29117
603	2011	曲靖市	25	0.480175	0.577132	0.401406	0.431961	0.929266	0.832003	1.1169
604	2011	衢州市	89	0.628836	0.609973	0.572093	0.497481	1.14998	1.03093	1.11548
605	2011	上海市	68	1	1	0.846982	0.900006	0.941084	1	0.941084
606	2011	上饶市	42	1	1	0.836646	0.766003	1.09222	1	1.09222
607	2011	邵阳市	59	1	1	1	0.846798	1.18092	1	1.18092
608	2011	绍兴市	87	0.92038	0.955744	0.739354	0.713647	1.03602	0.962998	1.07583
609	2011	十堰市	45	0.689161	0.635521	0.613283	0.571782	1.07258	1.0844	0.989098
610	2011	苏州市	73	1	1	0.964094	0.969938	0.993975	1	0.993975
611	2011	宿迁市	81	0.84714	0.780504	0.711688	0.60873	1.16913	1.08538	1.07717
612	2011	宿州市	104	0.527539	0.623334	0.477284	0.466346	1.02346	0.846318	1.2093
613	2011	随州市	54	0.697999	0.512404	0.598624	0.399196	1.49957	1.3622	1.10084
614	2011	遂宁市	9	0.818708	0.706563	0.767016	0.547288	1.40149	1.15872	1.20951
615	2011	台州市	91	0.582812	0.63126	0.547256	0.578637	0.945767	0.923253	1.02439
616	2011	泰州市	80	1	1	0.889987	0.79984	1.11271	1	1.11271
617	2011	铜陵市	99	0.395857	0.332366	0.378082	0.291761	1.29586	1.19103	1.08802
618	2011	温州市	84	0.606906	0.654132	0.56202	0.601299	0.934676	0.927804	1.00741
619	2011	无锡市	70	1	1	1	0.833104	1.20033	1	1.20033
620	2011	芜湖市	94	0.610598	0.578573	0.569093	0.512198	1.11108	1.05535	1.05281
621	2011	武汉市	43	0.67761	0.641605	0.631983	0.624659	1.01172	1.05612	0.957966
622	2011	咸宁市	53	0.63088	0.771264	0.581877	0.587323	0.990728	0.817982	1.21119
623	2011	湘潭市	57	0.434481	0.64344	0.394475	0.498502	0.79132	0.675247	1.1719
624	2011	襄阳市	47	0.875773	0.606088	0.729268	0.518091	1.40761	1.44496	0.974149
625	2011	孝感市	50	0.610616	0.739307	0.518745	0.499773	1.03796	0.825931	1.25672
626	2011	新余市	36	0.612151	0.754789	0.53209	0.572908	0.928753	0.811022	1.14516
627	2011	徐州市	71	1	1	0.946405	0.785341	1.20509	1	1.20509
628	2011	宣城市	108	0.867644	1	0.697944	0.970773	0.718957	0.867644	0.828631
629	2011	雅安市	17	0.712318	0.545861	0.625873	0.508622	1.23053	1.30495	0.942972
630	2011	盐城市	77	0.835627	0.8789	0.693468	0.656351	1.05655	0.950764	1.11126
631	2011	扬州市	78	1	1	0.920184	0.82648	1.11338	1	1.11338
632	2011	宜宾市	14	0.830965	0.874147	0.65984	0.600618	1.0986	0.950601	1.15569
633	2011	宜昌市	46	0.712498	0.799077	0.620946	0.617917	1.0049	0.891652	1.12701
634	2011	宜春市	40	1	0.707347	1	0.502916	1.9884	1.41373	1.40649
635	2011	益阳市	63	0.652392	0.705586	0.585485	0.523399	1.11862	0.92461	1.20983
636	2011	鹰潭市	37	1	1	0.982764	0.795339	1.23565	1	1.23565
637	2011	永州市	65	0.716641	0.765083	0.629869	0.600071	1.04966	0.936684	1.12061
638	2011	玉溪市	26	0.688001	0.780076	0.561981	0.529177	1.06199	0.881967	1.20412
639	2011	岳阳市	60	0.637998	0.745655	0.498938	0.497915	1.00206	0.855621	1.17114
640	2011	张家界市	62	0.255606	0.661436	0.216902	0.561812	0.386076	0.386441	0.999054
641	2011	昭通市	28	0.372837	0.359589	0.306374	0.262062	1.16909	1.03684	1.12755
642	2011	镇江市	79	0.70522	0.703414	0.651647	0.610497	1.0674	1.00257	1.06467
643	2011	重庆市	1	0.758095	0.714856	0.67072	0.634792	1.0566	1.06049	0.996334
644	2011	舟山市	90	0.311173	0.564534	0.290437	0.454441	0.639109	0.551203	1.15948
645	2011	株洲市	56	0.559604	0.620029	0.490243	0.487769	1.00507	0.902544	1.1136
646	2011	资阳市	19	0.939678	1	0.814647	0.855384	0.952376	0.939678	1.01351
647	2011	自贡市	3	0.5017	0.558566	0.455243	0.453147	1.00463	0.898193	1.1185
648	2011	遵义市	22	1	1	0.773911	0.738877	1.04742	1	1.04742
649	2012	安庆市	100	1	0.78666	0.978807	0.671163	1.45837	1.2712	1.14724
650	2012	安顺市	23	0.192554	0.203867	0.174888	0.160225	1.09151	0.944506	1.15564
651	2012	巴中市	18	0.415186	0.349781	0.399962	0.344362	1.16146	1.18699	0.978492
652	2012	蚌埠市	95	0.43675	0.383288	0.400194	0.340619	1.1749	1.13948	1.03108
653	2012	保山市	27	0.318906	0.334993	0.30084	0.31477	0.955746	0.951978	1.00396
654	2012	亳州市	106	0.761684	0.73603	0.691126	0.645497	1.07069	1.03485	1.03463
655	2012	长沙市	55	1	1	0.91517	0.891694	1.02633	1	1.02633
656	2012	常德市	61	0.82556	0.76337	0.650943	0.649041	1.00293	1.08147	0.927379
657	2012	常州市	72	0.800987	0.741465	0.71465	0.713481	1.00164	1.08028	0.927206
658	2012	郴州市	64	0.834863	0.800161	0.747335	0.714569	1.04585	1.04337	1.00238
659	2012	成都市	2	0.880823	0.79009	0.746109	0.702589	1.06194	1.11484	0.952553
660	2012	池州市	107	0.693766	0.726341	0.571667	0.583292	0.98007	0.955153	1.02609
661	2012	滁州市	102	1	1	0.985952	1	0.985952	1	0.985952
662	2012	达州市	16	0.64609	0.585237	0.584435	0.533529	1.09541	1.10398	0.99224
663	2012	德阳市	6	0.617142	0.660131	0.609703	0.603309	1.0106	0.934878	1.081
664	2012	鄂州市	48	0.33122	0.737528	0.268041	0.424201	0.631873	0.449095	1.40699
665	2012	抚州市	41	0.449642	0.509086	0.399269	0.470747	0.84816	0.883233	0.96029
666	2012	阜阳市	103	0.567241	0.639278	0.520541	0.576086	0.903583	0.887315	1.01833
667	2012	赣州市	38	0.73577	0.731325	0.596712	0.611815	0.975315	1.00608	0.969422
668	2012	广安市	15	1	0.794497	0.962734	0.606042	1.58856	1.25866	1.26211
669	2012	广元市	8	0.448887	0.461609	0.444406	0.36956	1.20253	0.972441	1.23661
670	2012	贵阳市	20	0.549142	0.464134	0.497054	0.417205	1.19139	1.18316	1.00696
671	2012	杭州市	82	0.869526	0.817246	0.688545	0.713001	0.965701	1.06397	0.907639
672	2012	合肥市	93	0.751713	0.803453	0.686995	0.705666	0.973541	0.935603	1.04055
673	2012	衡阳市	58	0.747653	0.932642	0.593168	0.721621	0.821994	0.80165	1.02538
674	2012	湖州市	86	0.59215	0.607326	0.545122	0.55492	0.982343	0.975013	1.00752
675	2012	怀化市	66	1	1	0.826006	0.91701	0.900759	1	0.900759
676	2012	淮安市	76	0.674665	0.639352	0.603134	0.544174	1.10835	1.05523	1.05034
677	2012	淮北市	98	0.480292	0.484018	0.449565	0.419211	1.07241	0.992302	1.08073
678	2012	淮南市	96	0.368865	0.423772	0.331754	0.349431	0.949411	0.870433	1.09074
679	2012	黄冈市	52	0.420776	0.534743	0.323052	0.502161	0.643325	0.786874	0.81757
680	2012	黄山市	101	0.39095	0.507565	0.382622	0.43631	0.876949	0.770245	1.13853
681	2012	黄石市	44	0.396813	0.424336	0.365146	0.382335	0.955042	0.935139	1.02128
682	2012	吉安市	39	1	1	1	0.861469	1.16081	1	1.16081
683	2012	嘉兴市	85	0.68079	0.727165	0.615493	0.639917	0.961832	0.936225	1.02735
684	2012	金华市	88	0.684197	0.765137	0.618266	0.641682	0.963508	0.894215	1.07749
685	2012	荆门市	49	0.604247	0.649777	0.517231	0.523864	0.987337	0.92993	1.06173
686	2012	荆州市	51	0.472047	0.456198	0.42942	0.389595	1.10222	1.03474	1.06521
687	2012	景德镇市	33	0.349502	0.285704	0.304026	0.246325	1.23425	1.2233	1.00895
688	2012	九江市	35	0.718037	0.640711	0.620048	0.533793	1.16159	1.12069	1.0365
689	2012	昆明市	24	0.568386	0.571277	0.51579	0.524775	0.982879	0.994939	0.987878
690	2012	乐山市	11	0.429959	0.522188	0.385708	0.432965	0.890851	0.823379	1.08195
691	2012	丽江市	29	0.644879	0.395998	0.480092	0.38295	1.25367	1.62849	0.769834
692	2012	丽水市	92	0.814813	0.784566	0.791227	0.750743	1.05393	1.03855	1.0148
693	2012	连云港市	75	0.868213	0.714548	0.785804	0.652044	1.20514	1.21505	0.991842
694	2012	临沧市	31	0.851996	0.552154	0.732576	0.511926	1.43102	1.54304	0.927403
695	2012	六安市	105	0.731074	0.652687	0.588144	0.54171	1.08572	1.1201	0.969306
696	2012	六盘水市	21	0.663604	0.585797	0.572084	0.495279	1.15507	1.13282	1.01964
697	2012	娄底市	67	0.599693	0.607017	0.506061	0.479852	1.05462	0.987935	1.0675
698	2012	泸州市	5	0.664112	0.743104	0.602765	0.657097	0.917316	0.8937	1.02643
699	2012	马鞍山市	97	0.507221	0.514667	0.496105	0.492272	1.00779	0.985532	1.02258
700	2012	眉山市	13	0.557505	0.77856	0.516199	0.650296	0.793791	0.716072	1.10854
701	2012	绵阳市	7	0.520867	0.600967	0.501682	0.5371	0.934057	0.866715	1.0777
702	2012	内江市	10	0.639071	0.739981	0.51258	0.691743	0.740998	0.863632	0.858002
703	2012	南昌市	32	0.649674	0.614817	0.595233	0.557048	1.06855	1.0567	1.01122
704	2012	南充市	12	0.736744	0.718853	0.661494	0.620469	1.06612	1.02489	1.04023
705	2012	南京市	69	0.776735	0.775373	0.680631	0.688281	0.988884	1.00176	0.98715
706	2012	南通市	74	1	1	1	0.884265	1.13088	1	1.13088
707	2012	宁波市	83	0.783191	0.771733	0.644332	0.667948	0.964644	1.01485	0.950531
708	2012	攀枝花市	4	0.280086	0.446239	0.260278	0.407126	0.639306	0.627659	1.01856
709	2012	萍乡市	34	1	1	1	0.879128	1.13749	1	1.13749
710	2012	普洱市	30	0.42858	0.45119	0.315978	0.421677	0.749336	0.949889	0.788866
711	2012	曲靖市	25	0.437904	0.480175	0.384484	0.401406	0.957843	0.911966	1.05031
712	2012	衢州市	89	0.521902	0.628836	0.498171	0.572093	0.870787	0.829949	1.0492
713	2012	上海市	68	1	1	0.803988	0.846982	0.949239	1	0.949239
714	2012	上饶市	42	1	1	0.757999	0.836646	0.905997	1	0.905997
715	2012	邵阳市	59	0.840812	1	0.816434	1	0.816434	0.840812	0.971007
716	2012	绍兴市	87	0.802621	0.92038	0.72858	0.739354	0.985428	0.872054	1.13001
717	2012	十堰市	45	0.621467	0.689161	0.580202	0.613283	0.946059	0.901773	1.04911
718	2012	苏州市	73	0.997088	1	0.725459	0.964094	0.752477	0.997088	0.754674
719	2012	宿迁市	81	0.841805	0.84714	0.762872	0.711688	1.07192	0.993702	1.07871
720	2012	宿州市	104	0.505428	0.527539	0.453852	0.477284	0.950906	0.958087	0.992505
721	2012	随州市	54	0.818497	0.697999	0.713035	0.598624	1.19112	1.17263	1.01577
722	2012	遂宁市	9	0.762604	0.818708	0.665378	0.767016	0.867489	0.931473	0.931309
723	2012	台州市	91	0.609456	0.582812	0.551258	0.547256	1.00731	1.04572	0.963276
724	2012	泰州市	80	1	1	1	0.889987	1.12361	1	1.12361
725	2012	铜陵市	99	0.38718	0.395857	0.380461	0.378082	1.00629	0.978082	1.02884
726	2012	温州市	84	0.620222	0.606906	0.552032	0.56202	0.982227	1.02194	0.961139
727	2012	无锡市	70	0.982029	1	0.775792	1	0.775792	0.982029	0.789989
728	2012	芜湖市	94	0.626127	0.610598	0.582192	0.569093	1.02302	1.02543	0.997645
729	2012	武汉市	43	0.651325	0.67761	0.606809	0.631983	0.960167	0.961209	0.998916
730	2012	咸宁市	53	0.779016	0.63088	0.689603	0.581877	1.18513	1.23481	0.959772
731	2012	湘潭市	57	0.424096	0.434481	0.387167	0.394475	0.981474	0.976097	1.00551
732	2012	襄阳市	47	1	0.875773	0.926324	0.729268	1.27021	1.14185	1.11242
733	2012	孝感市	50	0.701879	0.610616	0.54865	0.518745	1.05765	1.14946	0.920127
734	2012	新余市	36	0.30445	0.612151	0.297558	0.53209	0.559225	0.497344	1.12442
735	2012	徐州市	71	1	1	1	0.946405	1.05663	1	1.05663
736	2012	宣城市	108	0.664	0.867644	0.548566	0.697944	0.785975	0.76529	1.02703
737	2012	雅安市	17	0.746778	0.712318	0.681327	0.625873	1.0886	1.04838	1.03837
738	2012	盐城市	77	1	0.835627	0.837056	0.693468	1.20706	1.19671	1.00865
739	2012	扬州市	78	0.903943	1	0.860641	0.920184	0.935293	0.903943	1.03468
740	2012	宜宾市	14	0.783214	0.830965	0.692377	0.65984	1.04931	0.942536	1.11328
741	2012	宜昌市	46	0.74035	0.712498	0.658267	0.620946	1.0601	1.03909	1.02022
742	2012	宜春市	40	1	1	0.728285	1	0.728285	1	0.728285
743	2012	益阳市	63	0.58656	0.652392	0.529166	0.585485	0.903808	0.899091	1.00525
744	2012	鹰潭市	37	1	1	1	0.982764	1.01754	1	1.01754
745	2012	永州市	65	0.43902	0.716641	0.388495	0.629869	0.616788	0.612608	1.00682
746	2012	玉溪市	26	0.551991	0.688001	0.494619	0.561981	0.880134	0.802311	1.097
747	2012	岳阳市	60	0.775195	0.637998	0.648801	0.498938	1.30036	1.21504	1.07022
748	2012	张家界市	62	0.23768	0.255606	0.220184	0.216902	1.01513	0.92987	1.09169
749	2012	昭通市	28	0.27862	0.372837	0.230856	0.306374	0.753511	0.747298	1.00831
750	2012	镇江市	79	0.75747	0.70522	0.695758	0.651647	1.06769	1.07409	0.994042
751	2012	重庆市	1	0.725862	0.758095	0.644249	0.67072	0.960533	0.957482	1.00319
752	2012	舟山市	90	0.11559	0.311173	0.114363	0.290437	0.393763	0.371467	1.06002
753	2012	株洲市	56	0.544266	0.559604	0.500859	0.490243	1.02165	0.972592	1.05044
754	2012	资阳市	19	1	0.939678	0.997247	0.814647	1.22415	1.06419	1.1503
755	2012	自贡市	3	0.486569	0.5017	0.462142	0.455243	1.01515	0.969841	1.04672
756	2012	遵义市	22	1	1	0.862611	0.773911	1.11461	1	1.11461
757	2013	安庆市	100	0.815037	1	0.655581	0.978807	0.669775	0.815037	0.821773
758	2013	安顺市	23	0.62944	0.192554	0.468799	0.174888	2.68056	3.2689	0.82002
759	2013	巴中市	18	0.422317	0.415186	0.412537	0.399962	1.03144	1.01717	1.01403
760	2013	蚌埠市	95	0.449621	0.43675	0.378513	0.400194	0.945822	1.02947	0.918747
761	2013	保山市	27	0.300625	0.318906	0.279012	0.30084	0.927444	0.942676	0.983841
762	2013	亳州市	106	0.840655	0.761684	0.692154	0.691126	1.00149	1.10368	0.907408
763	2013	长沙市	55	1	1	0.863966	0.91517	0.94405	1	0.94405
764	2013	常德市	61	0.855675	0.82556	0.680903	0.650943	1.04602	1.03648	1.00921
765	2013	常州市	72	0.858237	0.800987	0.726171	0.71465	1.01612	1.07147	0.948339
766	2013	郴州市	64	0.854432	0.834863	0.714132	0.747335	0.955572	1.02344	0.933687
767	2013	成都市	2	0.81616	0.880823	0.719997	0.746109	0.965001	0.926588	1.04146
768	2013	池州市	107	0.733919	0.693766	0.537395	0.571667	0.940049	1.05788	0.888619
769	2013	滁州市	102	1	1	1	0.985952	1.01425	1	1.01425
770	2013	达州市	16	0.586504	0.64609	0.53178	0.584435	0.909905	0.907774	1.00235
771	2013	德阳市	6	0.695092	0.617142	0.572301	0.609703	0.938655	1.12631	0.833391
772	2013	鄂州市	48	1	0.33122	0.663429	0.268041	2.4751	3.01914	0.819803
773	2013	抚州市	41	0.558771	0.449642	0.526575	0.399269	1.31885	1.2427	1.06127
774	2013	阜阳市	103	0.571524	0.567241	0.478262	0.520541	0.918777	1.00755	0.911893
775	2013	赣州市	38	0.777141	0.73577	0.636039	0.596712	1.06591	1.05623	1.00916
776	2013	广安市	15	0.918411	1	0.648952	0.962734	0.674072	0.918411	0.733955
777	2013	广元市	8	0.524209	0.448887	0.406792	0.444406	0.91536	1.1678	0.783835
778	2013	贵阳市	20	0.635459	0.549142	0.58666	0.497054	1.18027	1.15718	1.01995
779	2013	杭州市	82	0.859086	0.869526	0.704238	0.688545	1.02279	0.987994	1.03522
780	2013	合肥市	93	0.866496	0.751713	0.762735	0.686995	1.11025	1.1527	0.963176
781	2013	衡阳市	58	0.654125	0.747653	0.603811	0.593168	1.01794	0.874904	1.16349
782	2013	湖州市	86	0.660613	0.59215	0.589684	0.545122	1.08175	1.11562	0.969641
783	2013	怀化市	66	1	1	0.928634	0.826006	1.12425	1	1.12425
784	2013	淮安市	76	0.644246	0.674665	0.604918	0.603134	1.00296	0.954913	1.05031
785	2013	淮北市	98	0.400271	0.480292	0.365221	0.449565	0.812387	0.83339	0.974798
786	2013	淮南市	96	0.162276	0.368865	0.15175	0.331754	0.457417	0.439932	1.03975
787	2013	黄冈市	52	0.501232	0.420776	0.398577	0.323052	1.23379	1.19121	1.03574
788	2013	黄山市	101	0.595389	0.39095	0.477715	0.382622	1.24853	1.52293	0.819821
789	2013	黄石市	44	0.465528	0.396813	0.422061	0.365146	1.15587	1.17317	0.985258
790	2013	吉安市	39	1	1	1	1	1	1	1
791	2013	嘉兴市	85	0.729486	0.68079	0.655338	0.615493	1.06474	1.07153	0.993662
792	2013	金华市	88	0.702015	0.684197	0.608941	0.618266	0.984918	1.02604	0.95992
793	2013	荆门市	49	0.618802	0.604247	0.559036	0.517231	1.08083	1.02409	1.0554
794	2013	荆州市	51	0.574915	0.472047	0.51189	0.42942	1.19205	1.21792	0.97876
795	2013	景德镇市	33	0.421789	0.349502	0.346588	0.304026	1.14	1.20683	0.94462
796	2013	九江市	35	0.922229	0.718037	0.75982	0.620048	1.22542	1.28438	0.954098
797	2013	昆明市	24	0.568	0.568386	0.53277	0.51579	1.03292	0.999322	1.03362
798	2013	乐山市	11	0.464944	0.429959	0.39029	0.385708	1.01188	1.08137	0.935738
799	2013	丽江市	29	1	0.644879	1	0.480092	2.08293	1.55068	1.34324
800	2013	丽水市	92	1	0.814813	0.957246	0.791227	1.20982	1.22728	0.985781
801	2013	连云港市	75	0.935688	0.868213	0.759515	0.785804	0.966546	1.07772	0.896845
802	2013	临沧市	31	0.906454	0.851996	0.707312	0.732576	0.965513	1.06392	0.907506
803	2013	六安市	105	0.656642	0.731074	0.569767	0.588144	0.968754	0.898188	1.07856
804	2013	六盘水市	21	0.420847	0.663604	0.352022	0.572084	0.615333	0.634183	0.970276
805	2013	娄底市	67	0.642473	0.599693	0.553491	0.506061	1.09372	1.07134	1.0209
806	2013	泸州市	5	0.59237	0.664112	0.536409	0.602765	0.889913	0.891973	0.99769
807	2013	马鞍山市	97	0.698817	0.507221	0.54643	0.496105	1.10144	1.37774	0.799456
808	2013	眉山市	13	0.569043	0.557505	0.477425	0.516199	0.924885	1.0207	0.906132
809	2013	绵阳市	7	0.472456	0.520867	0.42652	0.501682	0.850179	0.907057	0.937295
810	2013	内江市	10	0.643465	0.639071	0.514574	0.51258	1.00389	1.00687	0.997035
811	2013	南昌市	32	0.654476	0.649674	0.613575	0.595233	1.03082	1.00739	1.02325
812	2013	南充市	12	0.656163	0.736744	0.577509	0.661494	0.873038	0.890626	0.980253
813	2013	南京市	69	0.920769	0.776735	0.797232	0.680631	1.17131	1.18543	0.988088
814	2013	南通市	74	1	1	0.893021	1	0.893021	1	0.893021
815	2013	宁波市	83	0.825332	0.783191	0.683328	0.644332	1.06052	1.05381	1.00637
816	2013	攀枝花市	4	0.116915	0.280086	0.108965	0.260278	0.418647	0.417427	1.00292
817	2013	萍乡市	34	1	1	0.980785	1	0.980785	1	0.980785
818	2013	普洱市	30	0.410802	0.42858	0.360998	0.315978	1.14248	0.958519	1.19192
819	2013	曲靖市	25	0.448712	0.437904	0.399457	0.384484	1.03894	1.02468	1.01392
820	2013	衢州市	89	0.606176	0.521902	0.477244	0.498171	0.957992	1.16147	0.824807
821	2013	上海市	68	1	1	0.841008	0.803988	1.04605	1	1.04605
822	2013	上饶市	42	1	1	0.993467	0.757999	1.31064	1	1.31064
823	2013	邵阳市	59	0.918757	0.840812	0.894704	0.816434	1.09587	1.0927	1.0029
824	2013	绍兴市	87	0.739319	0.802621	0.638206	0.72858	0.875958	0.921131	0.95096
825	2013	十堰市	45	0.666909	0.621467	0.592584	0.580202	1.02134	1.07312	0.951747
826	2013	苏州市	73	0.977307	0.997088	0.766077	0.725459	1.05599	0.980161	1.07736
827	2013	宿迁市	81	0.813456	0.841805	0.725826	0.762872	0.951439	0.966324	0.984596
828	2013	宿州市	104	0.480431	0.505428	0.44623	0.453852	0.983207	0.950543	1.03436
829	2013	随州市	54	0.793159	0.818497	0.63849	0.713035	0.895455	0.969043	0.924061
830	2013	遂宁市	9	0.672123	0.762604	0.610104	0.665378	0.916928	0.881353	1.04036
831	2013	台州市	91	0.575467	0.609456	0.534149	0.551258	0.968964	0.94423	1.0262
832	2013	泰州市	80	1	1	1	1	1	1	1
833	2013	铜陵市	99	0.469019	0.38718	0.370604	0.380461	0.974093	1.21137	0.804123
834	2013	温州市	84	0.619121	0.620222	0.567848	0.552032	1.02865	0.998225	1.03048
835	2013	无锡市	70	0.923595	0.982029	0.747098	0.775792	0.963013	0.940497	1.02394
836	2013	芜湖市	94	0.775972	0.626127	0.630596	0.582192	1.08314	1.23932	0.873979
837	2013	武汉市	43	0.661167	0.651325	0.623074	0.606809	1.0268	1.01511	1.01152
838	2013	咸宁市	53	0.914704	0.779016	0.713	0.689603	1.03393	1.17418	0.880555
839	2013	湘潭市	57	0.491556	0.424096	0.464731	0.387167	1.20034	1.15907	1.0356
840	2013	襄阳市	47	1	1	0.905356	0.926324	0.977364	1	0.977364
841	2013	孝感市	50	0.689126	0.701879	0.570234	0.54865	1.03934	0.98183	1.05857
842	2013	新余市	36	0.472393	0.30445	0.375684	0.297558	1.26256	1.55163	0.813697
843	2013	徐州市	71	1	1	0.889079	1	0.889079	1	0.889079
844	2013	宣城市	108	0.759371	0.664	0.602106	0.548566	1.0976	1.14363	0.959749
845	2013	雅安市	17	0.555612	0.746778	0.38778	0.681327	0.569153	0.744013	0.764977
846	2013	盐城市	77	1	1	0.80396	0.837056	0.960461	1	0.960461
847	2013	扬州市	78	0.915687	0.903943	0.808011	0.860641	0.938847	1.01299	0.926807
848	2013	宜宾市	14	0.817961	0.783214	0.661833	0.692377	0.955885	1.04436	0.915279
849	2013	宜昌市	46	0.826456	0.74035	0.741376	0.658267	1.12625	1.1163	1.00891
850	2013	宜春市	40	1	1	0.802839	0.728285	1.10237	1	1.10237
851	2013	益阳市	63	0.608792	0.58656	0.543712	0.529166	1.02749	1.0379	0.989965
852	2013	鹰潭市	37	1	1	0.789913	1	0.789913	1	0.789913
853	2013	永州市	65	0.435285	0.43902	0.41678	0.388495	1.0728	0.991494	1.08201
854	2013	玉溪市	26	0.529788	0.551991	0.43771	0.494619	0.884944	0.959777	0.922031
855	2013	岳阳市	60	0.622885	0.775195	0.557489	0.648801	0.85926	0.803521	1.06937
856	2013	张家界市	62	0.253114	0.23768	0.237489	0.220184	1.07859	1.06493	1.01283
857	2013	昭通市	28	0.416108	0.27862	0.316666	0.230856	1.3717	1.49346	0.918472
858	2013	镇江市	79	1	0.75747	0.738826	0.695758	1.0619	1.32018	0.804358
859	2013	重庆市	1	0.780758	0.725862	0.694924	0.644249	1.07866	1.07563	1.00282
860	2013	舟山市	90	0.156097	0.11559	0.121656	0.114363	1.06377	1.35043	0.787725
861	2013	株洲市	56	0.547441	0.544266	0.516168	0.500859	1.03057	1.00583	1.02459
862	2013	资阳市	19	0.940232	1	0.717388	0.997247	0.719368	0.940232	0.765097
863	2013	自贡市	3	0.50506	0.486569	0.418009	0.462142	0.904503	1.038	0.871388
864	2013	遵义市	22	1	1	0.794728	0.862611	0.921305	1	0.921305
865	2014	安庆市	100	0.776058	0.815037	0.644504	0.655581	0.983103	0.952176	1.03248
866	2014	安顺市	23	0.528561	0.62944	0.394114	0.468799	0.840687	0.839732	1.00114
867	2014	巴中市	18	0.430714	0.422317	0.400088	0.412537	0.969823	1.01988	0.950917
868	2014	蚌埠市	95	0.428872	0.449621	0.374322	0.378513	0.98893	0.953853	1.03677
869	2014	保山市	27	0.406852	0.300625	0.365449	0.279012	1.3098	1.35335	0.967814
870	2014	亳州市	106	0.650107	0.840655	0.532405	0.692154	0.7692	0.773334	0.994655
871	2014	长沙市	55	1	1	0.905966	0.863966	1.04861	1	1.04861
872	2014	常德市	61	0.7444	0.855675	0.626142	0.680903	0.919577	0.869956	1.05704
873	2014	常州市	72	0.873958	0.858237	0.754139	0.726171	1.03851	1.01832	1.01983
874	2014	郴州市	64	0.824468	0.854432	0.69048	0.714132	0.96688	0.964932	1.00202
875	2014	成都市	2	0.89954	0.81616	0.809396	0.719997	1.12417	1.10216	1.01997
876	2014	池州市	107	0.692651	0.733919	0.520886	0.537395	0.969279	0.943771	1.02703
877	2014	滁州市	102	1	1	0.968419	1	0.968419	1	0.968419
878	2014	达州市	16	0.639299	0.586504	0.573679	0.53178	1.07879	1.09002	0.989702
879	2014	德阳市	6	0.509717	0.695092	0.440037	0.572301	0.76889	0.733309	1.04852
880	2014	鄂州市	48	0.392863	1	0.342308	0.663429	0.515969	0.392863	1.31336
881	2014	抚州市	41	0.618837	0.558771	0.552222	0.526575	1.0487	1.1075	0.946915
882	2014	阜阳市	103	0.552699	0.571524	0.463423	0.478262	0.968973	0.967062	1.00198
883	2014	赣州市	38	0.753667	0.777141	0.645542	0.636039	1.01494	0.969795	1.04655
884	2014	广安市	15	0.761533	0.918411	0.561413	0.648952	0.865107	0.829186	1.04332
885	2014	广元市	8	0.467974	0.524209	0.38693	0.406792	0.951174	0.892725	1.06547
886	2014	贵阳市	20	0.613092	0.635459	0.577849	0.58666	0.984982	0.964802	1.02092
887	2014	杭州市	82	0.844098	0.859086	0.708756	0.704238	1.00642	0.982554	1.02429
888	2014	合肥市	93	0.766569	0.866496	0.708386	0.762735	0.928744	0.884676	1.04981
889	2014	衡阳市	58	0.525922	0.654125	0.439419	0.603811	0.727743	0.804009	0.905143
890	2014	湖州市	86	0.674962	0.660613	0.60502	0.589684	1.02601	1.02172	1.0042
891	2014	怀化市	66	0.736622	1	0.644466	0.928634	0.693993	0.736622	0.942129
892	2014	淮安市	76	0.756413	0.644246	0.668593	0.604918	1.10526	1.17411	0.941366
893	2014	淮北市	98	0.367353	0.400271	0.336651	0.365221	0.921773	0.917761	1.00437
894	2014	淮南市	96	0.0483655	0.162276	0.0448155	0.15175	0.295325	0.298045	0.990873
895	2014	黄冈市	52	0.596181	0.501232	0.50103	0.398577	1.25705	1.18943	1.05685
896	2014	黄山市	101	0.457645	0.595389	0.3728	0.477715	0.780382	0.768649	1.01526
897	2014	黄石市	44	0.436817	0.465528	0.418227	0.422061	0.990915	0.938327	1.05604
898	2014	吉安市	39	1	1	0.973393	1	0.973393	1	0.973393
899	2014	嘉兴市	85	0.734322	0.729486	0.668763	0.655338	1.02049	1.00663	1.01376
900	2014	金华市	88	0.689856	0.702015	0.624925	0.608941	1.02625	0.98268	1.04434
901	2014	荆门市	49	0.657976	0.618802	0.557289	0.559036	0.996875	1.06331	0.937524
902	2014	荆州市	51	0.581505	0.574915	0.51613	0.51189	1.00828	1.01146	0.996856
903	2014	景德镇市	33	0.420383	0.421789	0.364874	0.346588	1.05276	0.996666	1.05628
904	2014	九江市	35	0.955464	0.922229	0.808705	0.75982	1.06434	1.03604	1.02732
905	2014	昆明市	24	0.522367	0.568	0.501798	0.53277	0.941867	0.91966	1.02415
906	2014	乐山市	11	0.324304	0.464944	0.272406	0.39029	0.697958	0.697511	1.00064
907	2014	丽江市	29	0.751195	1	0.639515	1	0.639515	0.751195	0.85133
908	2014	丽水市	92	1	1	0.997894	0.957246	1.04246	1	1.04246
909	2014	连云港市	75	0.927289	0.935688	0.732862	0.759515	0.964908	0.991024	0.973648
910	2014	临沧市	31	0.816873	0.906454	0.625198	0.707312	0.883907	0.901174	0.980839
911	2014	六安市	105	0.644489	0.656642	0.586557	0.569767	1.02947	0.981492	1.04888
912	2014	六盘水市	21	0.194477	0.420847	0.168054	0.352022	0.477398	0.462109	1.03308
913	2014	娄底市	67	0.567447	0.642473	0.486736	0.553491	0.879392	0.883223	0.995663
914	2014	泸州市	5	0.513194	0.59237	0.449088	0.536409	0.837213	0.866339	0.96638
915	2014	马鞍山市	97	0.516863	0.698817	0.426717	0.54643	0.780918	0.739626	1.05583
916	2014	眉山市	13	0.59104	0.569043	0.482665	0.477425	1.01098	1.03866	0.973348
917	2014	绵阳市	7	0.476649	0.472456	0.441544	0.42652	1.03522	1.00887	1.02612
918	2014	内江市	10	0.528752	0.643465	0.452875	0.514574	0.880098	0.821727	1.07103
919	2014	南昌市	32	0.688188	0.654476	0.6574	0.613575	1.07143	1.05151	1.01894
920	2014	南充市	12	0.702125	0.656163	0.594125	0.577509	1.02877	1.07005	0.961428
921	2014	南京市	69	0.821804	0.920769	0.743291	0.797232	0.93234	0.892519	1.04462
922	2014	南通市	74	1	1	0.9266	0.893021	1.0376	1	1.0376
923	2014	宁波市	83	0.810452	0.825332	0.685833	0.683328	1.00367	0.981971	1.02209
924	2014	攀枝花市	4	1	0.116915	0.929118	0.108965	8.52678	8.55319	0.996912
925	2014	萍乡市	34	1	1	1	0.980785	1.01959	1	1.01959
926	2014	普洱市	30	0.262217	0.410802	0.240003	0.360998	0.664832	0.638304	1.04156
927	2014	曲靖市	25	0.0633044	0.448712	0.0589895	0.399457	0.147674	0.14108	1.04674
928	2014	衢州市	89	0.562795	0.606176	0.458843	0.477244	0.961444	0.928435	1.03555
929	2014	上海市	68	1	1	0.865214	0.841008	1.02878	1	1.02878
930	2014	上饶市	42	1	1	1	0.993467	1.00658	1	1.00658
931	2014	邵阳市	59	0.577042	0.918757	0.532434	0.894704	0.595095	0.628068	0.947501
932	2014	绍兴市	87	0.735963	0.739319	0.647103	0.638206	1.01394	0.995461	1.01856
933	2014	十堰市	45	0.58241	0.666909	0.547129	0.592584	0.923294	0.873297	1.05725
934	2014	苏州市	73	0.989418	0.977307	0.794561	0.766077	1.03718	1.01239	1.02449
935	2014	宿迁市	81	0.82727	0.813456	0.711514	0.725826	0.980282	1.01698	0.963913
936	2014	宿州市	104	0.482449	0.480431	0.41889	0.44623	0.938731	1.0042	0.934804
937	2014	随州市	54	0.774668	0.793159	0.622688	0.63849	0.975251	0.976687	0.998529
938	2014	遂宁市	9	0.601819	0.672123	0.541756	0.610104	0.887973	0.8954	0.991706
939	2014	台州市	91	0.59981	0.575467	0.561507	0.534149	1.05122	1.0423	1.00855
940	2014	泰州市	80	1	1	0.890873	1	0.890873	1	0.890873
941	2014	铜陵市	99	0.306541	0.469019	0.25811	0.370604	0.696457	0.653578	1.06561
942	2014	温州市	84	0.648376	0.619121	0.597706	0.567848	1.05258	1.04725	1.00509
943	2014	无锡市	70	0.912675	0.923595	0.761541	0.747098	1.01933	0.988177	1.03153
944	2014	芜湖市	94	0.760788	0.775972	0.644879	0.630596	1.02265	0.980433	1.04306
945	2014	武汉市	43	0.652448	0.661167	0.620557	0.623074	0.99596	0.986811	1.00927
946	2014	咸宁市	53	0.73167	0.914704	0.595004	0.713	0.834507	0.799897	1.04327
947	2014	湘潭市	57	0.366674	0.491556	0.347838	0.464731	0.748472	0.745946	1.00339
948	2014	襄阳市	47	1	1	0.840308	0.905356	0.928152	1	0.928152
949	2014	孝感市	50	0.635401	0.689126	0.548031	0.570234	0.961064	0.922039	1.04232
950	2014	新余市	36	0.467681	0.472393	0.38223	0.375684	1.01742	0.990026	1.02767
951	2014	徐州市	71	1	1	0.909272	0.889079	1.02271	1	1.02271
952	2014	宣城市	108	0.854067	0.759371	0.701901	0.602106	1.16574	1.1247	1.03649
953	2014	雅安市	17	0.532128	0.555612	0.383086	0.38778	0.987897	0.957733	1.0315
954	2014	盐城市	77	1	1	0.853525	0.80396	1.06165	1	1.06165
955	2014	扬州市	78	0.910269	0.915687	0.825114	0.808011	1.02117	0.994083	1.02725
956	2014	宜宾市	14	0.75125	0.817961	0.623534	0.661833	0.942132	0.918442	1.02579
957	2014	宜昌市	46	0.850055	0.826456	0.741603	0.741376	1.00031	1.02855	0.972536
958	2014	宜春市	40	1	1	0.798747	0.802839	0.994903	1	0.994903
959	2014	益阳市	63	0.501421	0.608792	0.448914	0.543712	0.825648	0.823631	1.00245
960	2014	鹰潭市	37	0.950094	1	0.788478	0.789913	0.998183	0.950094	1.05062
961	2014	永州市	65	0.417598	0.435285	0.384876	0.41678	0.923453	0.959366	0.962566
962	2014	玉溪市	26	0.234388	0.529788	0.18869	0.43771	0.431086	0.442418	0.974386
963	2014	岳阳市	60	0.596225	0.622885	0.497504	0.557489	0.892402	0.9572	0.932305
964	2014	张家界市	62	1	0.253114	1	0.237489	4.21072	3.95079	1.06579
965	2014	昭通市	28	0.694262	0.416108	0.533963	0.316666	1.6862	1.66846	1.01063
966	2014	镇江市	79	0.979099	1	0.784741	0.738826	1.06215	0.979099	1.08482
967	2014	重庆市	1	0.882216	0.780758	0.773254	0.694924	1.11272	1.12995	0.984752
968	2014	舟山市	90	0.0371649	0.156097	0.0342971	0.121656	0.281918	0.238088	1.18409
969	2014	株洲市	56	0.536035	0.547441	0.513866	0.516168	0.99554	0.979166	1.01672
970	2014	资阳市	19	0.876861	0.940232	0.645381	0.717388	0.899626	0.932601	0.964642
971	2014	自贡市	3	0.53443	0.50506	0.44834	0.418009	1.07256	1.05815	1.01362
972	2014	遵义市	22	1	1	0.803082	0.794728	1.01051	1	1.01051
973	2015	安庆市	100	0.706467	0.776058	0.636658	0.644504	0.987826	0.910328	1.08513
974	2015	安顺市	23	0.345089	0.528561	0.295784	0.394114	0.750505	0.652884	1.14952
975	2015	巴中市	18	0.554625	0.430714	0.472685	0.400088	1.18145	1.28769	0.9175
976	2015	蚌埠市	95	0.432522	0.428872	0.394834	0.374322	1.0548	1.00851	1.0459
977	2015	保山市	27	0.349602	0.406852	0.303943	0.365449	0.831697	0.859284	0.967896
978	2015	亳州市	106	0.590281	0.650107	0.549766	0.532405	1.03261	0.907975	1.13726
979	2015	长沙市	55	0.969509	1	0.893603	0.905966	0.986353	0.969509	1.01737
980	2015	常德市	61	0.618769	0.7444	0.603003	0.626142	0.963044	0.831232	1.15857
981	2015	常州市	72	0.900594	0.873958	0.807571	0.754139	1.07085	1.03048	1.03918
982	2015	郴州市	64	0.677023	0.824468	0.630209	0.69048	0.912712	0.821163	1.11149
983	2015	成都市	2	0.716854	0.89954	0.675187	0.809396	0.834186	0.796912	1.04677
984	2015	池州市	107	0.71506	0.692651	0.565575	0.520886	1.08579	1.03235	1.05177
985	2015	滁州市	102	1	1	0.970599	0.968419	1.00225	1	1.00225
986	2015	达州市	16	0.500497	0.639299	0.473523	0.573679	0.825414	0.782885	1.05432
987	2015	德阳市	6	0.6625	0.509717	0.6379	0.440037	1.44965	1.29974	1.11534
988	2015	鄂州市	48	0.318079	0.392863	0.277206	0.342308	0.809815	0.809645	1.00021
989	2015	抚州市	41	0.581383	0.618837	0.547294	0.552222	0.991076	0.939477	1.05492
990	2015	阜阳市	103	0.522713	0.552699	0.46814	0.463423	1.01018	0.945747	1.06813
991	2015	赣州市	38	0.645161	0.753667	0.633279	0.645542	0.981003	0.856029	1.14599
992	2015	广安市	15	0.627739	0.761533	0.497188	0.561413	0.885601	0.824309	1.07436
993	2015	广元市	8	0.51375	0.467974	0.411423	0.38693	1.0633	1.09782	0.968561
994	2015	贵阳市	20	0.611165	0.613092	0.590837	0.577849	1.02248	0.996857	1.0257
995	2015	杭州市	82	0.825196	0.844098	0.702216	0.708756	0.990772	0.977607	1.01347
996	2015	合肥市	93	0.786287	0.766569	0.746137	0.708386	1.05329	1.02572	1.02688
997	2015	衡阳市	58	0.703735	0.525922	0.622538	0.439419	1.41673	1.3381	1.05876
998	2015	湖州市	86	0.649064	0.674962	0.628214	0.60502	1.03834	0.961631	1.07977
999	2015	怀化市	66	0.55772	0.736622	0.472134	0.644466	0.732598	0.757132	0.967596
1000	2015	淮安市	76	0.750486	0.756413	0.70969	0.668593	1.06147	0.992164	1.06985
1001	2015	淮北市	98	0.234548	0.367353	0.224699	0.336651	0.667452	0.638481	1.04538
1002	2015	淮南市	96	0.124145	0.0483655	0.116571	0.0448155	2.60114	2.56681	1.01337
1003	2015	黄冈市	52	0.44914	0.596181	0.446586	0.50103	0.891335	0.753362	1.18314
1004	2015	黄山市	101	0.4126	0.457645	0.341641	0.3728	0.916419	0.901572	1.01647
1005	2015	黄石市	44	0.342462	0.436817	0.33363	0.418227	0.797725	0.783994	1.01751
1006	2015	吉安市	39	0.96035	1	0.880346	0.973393	0.904409	0.96035	0.94175
1007	2015	嘉兴市	85	0.715904	0.734322	0.681933	0.668763	1.01969	0.974918	1.04593
1008	2015	金华市	88	0.633642	0.689856	0.612173	0.624925	0.979596	0.918514	1.0665
1009	2015	荆门市	49	0.618856	0.657976	0.568154	0.557289	1.0195	0.940544	1.08394
1010	2015	荆州市	51	0.528453	0.581505	0.515629	0.51613	0.999029	0.908768	1.09932
1011	2015	景德镇市	33	0.391322	0.420383	0.381351	0.364874	1.04516	0.930871	1.12278
1012	2015	九江市	35	0.847638	0.955464	0.8257	0.808705	1.02102	0.887148	1.1509
1013	2015	昆明市	24	0.507714	0.522367	0.485165	0.501798	0.966853	0.971949	0.994757
1014	2015	乐山市	11	0.343603	0.324304	0.322902	0.272406	1.18537	1.05951	1.11879
1015	2015	丽江市	29	0.478052	0.751195	0.387122	0.639515	0.605336	0.636389	0.951206
1016	2015	丽水市	92	1	1	0.936562	0.997894	0.938538	1	0.938538
1017	2015	连云港市	75	0.98503	0.927289	0.85268	0.732862	1.16349	1.06227	1.09529
1018	2015	临沧市	31	0.422319	0.816873	0.377687	0.625198	0.604107	0.516994	1.1685
1019	2015	六安市	105	0.421861	0.644489	0.411154	0.586557	0.700963	0.654567	1.07088
1020	2015	六盘水市	21	0.121467	0.194477	0.113851	0.168054	0.677467	0.624583	1.08467
1021	2015	娄底市	67	0.411563	0.567447	0.388339	0.486736	0.797844	0.72529	1.10004
1022	2015	泸州市	5	0.515945	0.513194	0.48175	0.449088	1.07273	1.00536	1.06701
1023	2015	马鞍山市	97	0.398583	0.516863	0.352068	0.426717	0.825062	0.771158	1.0699
1024	2015	眉山市	13	0.548849	0.59104	0.513481	0.482665	1.06385	0.928616	1.14563
1025	2015	绵阳市	7	0.45284	0.476649	0.43777	0.441544	0.991453	0.950051	1.04358
1026	2015	内江市	10	0.452002	0.528752	0.44678	0.452875	0.98654	0.854846	1.15406
1027	2015	南昌市	32	0.657186	0.688188	0.639451	0.6574	0.972696	0.954951	1.01858
1028	2015	南充市	12	0.652222	0.702125	0.628026	0.594125	1.05706	0.928926	1.13794
1029	2015	南京市	69	0.788754	0.821804	0.730162	0.743291	0.982336	0.959784	1.0235
1030	2015	南通市	74	1	1	0.953525	0.9266	1.02906	1	1.02906
1031	2015	宁波市	83	0.8113	0.810452	0.692532	0.685833	1.00977	1.00105	1.00871
1032	2015	攀枝花市	4	0.15266	1	0.14755	0.929118	0.158806	0.15266	1.04026
1033	2015	萍乡市	34	1	1	0.984324	1	0.984324	1	0.984324
1034	2015	普洱市	30	0.124416	0.262217	0.102022	0.240003	0.425087	0.474476	0.895909
1035	2015	曲靖市	25	0.189352	0.0633044	0.185575	0.0589895	3.14591	2.99114	1.05174
1036	2015	衢州市	89	0.487218	0.562795	0.39895	0.458843	0.869469	0.865712	1.00434
1037	2015	上海市	68	1	1	0.872038	0.865214	1.00789	1	1.00789
1038	2015	上饶市	42	0.760731	1	0.757322	1	0.757322	0.760731	0.995518
1039	2015	邵阳市	59	0.773192	0.577042	0.654001	0.532434	1.22832	1.33992	0.916711
1040	2015	绍兴市	87	0.715231	0.735963	0.642467	0.647103	0.992835	0.971831	1.02161
1041	2015	十堰市	45	0.555909	0.58241	0.540416	0.547129	0.987731	0.954499	1.03482
1042	2015	苏州市	73	0.977293	0.989418	0.804873	0.794561	1.01298	0.987746	1.02554
1043	2015	宿迁市	81	0.78642	0.82727	0.74126	0.711514	1.04181	0.95062	1.09592
1044	2015	宿州市	104	0.515879	0.482449	0.427014	0.41889	1.01939	1.06929	0.953334
1045	2015	随州市	54	0.894102	0.774668	0.788686	0.622688	1.26658	1.15417	1.09739
1046	2015	遂宁市	9	0.50798	0.601819	0.493342	0.541756	0.910636	0.844074	1.07886
1047	2015	台州市	91	0.595496	0.59981	0.5625	0.561507	1.00177	0.992808	1.00902
1048	2015	泰州市	80	1	1	0.985487	0.890873	1.1062	1	1.1062
1049	2015	铜陵市	99	0.309678	0.306541	0.27016	0.25811	1.04669	1.01024	1.03608
1050	2015	温州市	84	0.630579	0.648376	0.597196	0.597706	0.999147	0.972551	1.02735
1051	2015	无锡市	70	0.890399	0.912675	0.774252	0.761541	1.01669	0.975593	1.04213
1052	2015	芜湖市	94	0.780244	0.760788	0.676849	0.644879	1.04958	1.02557	1.0234
1053	2015	武汉市	43	0.645602	0.652448	0.619894	0.620557	0.998932	0.989508	1.00952
1054	2015	咸宁市	53	0.75487	0.73167	0.701229	0.595004	1.17853	1.03171	1.14231
1055	2015	湘潭市	57	0.478969	0.366674	0.438069	0.347838	1.25941	1.30625	0.964137
1056	2015	襄阳市	47	0.66413	1	0.648515	0.840308	0.771759	0.66413	1.16206
1057	2015	孝感市	50	0.568466	0.635401	0.563907	0.548031	1.02897	0.894657	1.15013
1058	2015	新余市	36	0.379909	0.467681	0.324802	0.38223	0.849757	0.812325	1.04608
1059	2015	徐州市	71	1	1	0.967892	0.909272	1.06447	1	1.06447
1060	2015	宣城市	108	1	0.854067	0.970333	0.701901	1.38244	1.17087	1.18069
1061	2015	雅安市	17	0.531511	0.532128	0.384339	0.383086	1.00327	0.99884	1.00444
1062	2015	盐城市	77	0.861342	1	0.829634	0.853525	0.972009	0.861342	1.12848
1063	2015	扬州市	78	0.842421	0.910269	0.81441	0.825114	0.987027	0.925464	1.06652
1064	2015	宜宾市	14	0.65761	0.75125	0.628595	0.623534	1.00812	0.875354	1.15167
1065	2015	宜昌市	46	0.726609	0.850055	0.702869	0.741603	0.947771	0.854779	1.10879
1066	2015	宜春市	40	1	1	1	0.798747	1.25196	1	1.25196
1067	2015	益阳市	63	0.499201	0.501421	0.49459	0.448914	1.10175	0.995574	1.10664
1068	2015	鹰潭市	37	0.770697	0.950094	0.651915	0.788478	0.826802	0.81118	1.01926
1069	2015	永州市	65	0.367081	0.417598	0.330559	0.384876	0.858871	0.879031	0.977066
1070	2015	玉溪市	26	0.252891	0.234388	0.241616	0.18869	1.28049	1.07894	1.1868
1071	2015	岳阳市	60	0.586668	0.596225	0.533715	0.497504	1.07278	0.98397	1.09026
1072	2015	张家界市	62	0.571723	1	0.482828	1	0.482828	0.571723	0.844514
1073	2015	昭通市	28	0.674043	0.694262	0.608842	0.533963	1.14023	0.970878	1.17444
1074	2015	镇江市	79	1	0.979099	0.821414	0.784741	1.04673	1.02135	1.02486
1075	2015	重庆市	1	0.910018	0.882216	0.803457	0.773254	1.03906	1.03151	1.00731
1076	2015	舟山市	90	0.121863	0.0371649	0.117531	0.0342971	3.42684	3.27899	1.04509
1077	2015	株洲市	56	0.547011	0.536035	0.530425	0.513866	1.03223	1.02048	1.01151
1078	2015	资阳市	19	0.620143	0.876861	0.61922	0.645381	0.959465	0.707231	1.35665
1079	2015	自贡市	3	0.495514	0.53443	0.457637	0.44834	1.02074	0.927182	1.1009
1080	2015	遵义市	22	0.974745	1	0.842864	0.803082	1.04954	0.974745	1.07673
1081	2016	安庆市	100	0.69637	0.706467	0.675468	0.636658	1.06096	0.985707	1.07634
1082	2016	安顺市	23	0.501684	0.345089	0.491338	0.295784	1.66114	1.45378	1.14263
1083	2016	巴中市	18	0.578015	0.554625	0.459683	0.472685	0.972493	1.04217	0.93314
1084	2016	蚌埠市	95	0.431606	0.432522	0.419954	0.394834	1.06362	0.997884	1.06588
1085	2016	保山市	27	0.416706	0.349602	0.338321	0.303943	1.11311	1.19195	0.933859
1086	2016	亳州市	106	0.56833	0.590281	0.491939	0.549766	0.894815	0.962811	0.929378
1087	2016	长沙市	55	0.889698	0.969509	0.874334	0.893603	0.978437	0.917679	1.06621
1088	2016	常德市	61	0.682391	0.618769	0.624633	0.603003	1.03587	1.10282	0.939292
1089	2016	常州市	72	0.853297	0.900594	0.848998	0.807571	1.0513	0.947482	1.10957
1090	2016	郴州市	64	0.656894	0.677023	0.639276	0.630209	1.01439	0.970268	1.04547
1091	2016	成都市	2	0.806131	0.716854	0.784141	0.675187	1.16137	1.12454	1.03275
1092	2016	池州市	107	0.592168	0.71506	0.539001	0.565575	0.953016	0.828137	1.15079
1093	2016	滁州市	102	1	1	1	0.970599	1.03029	1	1.03029
1094	2016	达州市	16	0.146743	0.500497	0.130576	0.473523	0.275754	0.293194	0.940519
1095	2016	德阳市	6	0.822057	0.6625	0.725993	0.6379	1.1381	1.24084	0.917199
1096	2016	鄂州市	48	0.36011	0.318079	0.312551	0.277206	1.1275	1.13214	0.995904
1097	2016	抚州市	41	0.618969	0.581383	0.529589	0.547294	0.967649	1.06465	0.90889
1098	2016	阜阳市	103	0.527915	0.522713	0.526421	0.46814	1.12449	1.00995	1.11341
1099	2016	赣州市	38	0.74508	0.645161	0.675484	0.633279	1.06665	1.15487	0.923603
1100	2016	广安市	15	0.640971	0.627739	0.585655	0.497188	1.17793	1.02108	1.15362
1101	2016	广元市	8	0.542585	0.51375	0.469843	0.411423	1.142	1.05613	1.08131
1102	2016	贵阳市	20	0.573854	0.611165	0.549882	0.590837	0.930683	0.93895	0.991195
1103	2016	杭州市	82	0.823632	0.825196	0.722659	0.702216	1.02911	0.998105	1.03107
1104	2016	合肥市	93	0.778583	0.786287	0.76744	0.746137	1.02855	0.990202	1.03873
1105	2016	衡阳市	58	0.479486	0.703735	0.432006	0.622538	0.693943	0.681345	1.01849
1106	2016	湖州市	86	0.648914	0.649064	0.648519	0.628214	1.03232	0.999769	1.03256
1107	2016	怀化市	66	0.675142	0.55772	0.538256	0.472134	1.14005	1.21054	0.94177
1108	2016	淮安市	76	0.729756	0.750486	0.725442	0.70969	1.0222	0.972378	1.05123
1109	2016	淮北市	98	0.40127	0.234548	0.39807	0.224699	1.77158	1.71082	1.03551
1110	2016	淮南市	96	0.32889	0.124145	0.307104	0.116571	2.63448	2.64924	0.994425
1111	2016	黄冈市	52	0.61458	0.44914	0.483666	0.446586	1.08303	1.36835	0.791488
1112	2016	黄山市	101	0.407946	0.4126	0.357408	0.341641	1.04615	0.98872	1.05809
1113	2016	黄石市	44	0.365373	0.342462	0.365216	0.33363	1.09467	1.0669	1.02603
1114	2016	吉安市	39	1	0.96035	0.8814	0.880346	1.0012	1.04129	0.9615
1115	2016	嘉兴市	85	0.755966	0.715904	0.753215	0.681933	1.10453	1.05596	1.046
1116	2016	金华市	88	0.634406	0.633642	0.631651	0.612173	1.03182	1.00121	1.03058
1117	2016	荆门市	49	0.597772	0.618856	0.552935	0.568154	0.973213	0.965931	1.00754
1118	2016	荆州市	51	0.488337	0.528453	0.47651	0.515629	0.924133	0.924088	1.00005
1119	2016	景德镇市	33	0.407728	0.391322	0.3825	0.381351	1.00301	1.04192	0.962655
1120	2016	九江市	35	0.973482	0.847638	0.898403	0.8257	1.08805	1.14846	0.947395
1121	2016	昆明市	24	0.390849	0.507714	0.377901	0.485165	0.778912	0.769821	1.01181
1122	2016	乐山市	11	0.431505	0.343603	0.419563	0.322902	1.29935	1.25582	1.03466
1123	2016	丽江市	29	0.189419	0.478052	0.0876661	0.387122	0.226456	0.396231	0.571526
1124	2016	丽水市	92	1	1	1	0.936562	1.06774	1	1.06774
1125	2016	连云港市	75	1	0.98503	0.95257	0.85268	1.11715	1.0152	1.10042
1126	2016	临沧市	31	0.316412	0.422319	0.210317	0.377687	0.556855	0.749225	0.743241
1127	2016	六安市	105	0.475903	0.421861	0.425226	0.411154	1.03422	1.1281	0.916781
1128	2016	六盘水市	21	0.282991	0.121467	0.265023	0.113851	2.3278	2.32977	0.999151
1129	2016	娄底市	67	0.579146	0.411563	0.53793	0.388339	1.38521	1.40719	0.984381
1130	2016	泸州市	5	0.561252	0.515945	0.507916	0.48175	1.05432	1.08781	0.969207
1131	2016	马鞍山市	97	0.49904	0.398583	0.467531	0.352068	1.32796	1.25204	1.06064
1132	2016	眉山市	13	0.576423	0.548849	0.539163	0.513481	1.05002	1.05024	0.999786
1133	2016	绵阳市	7	0.478855	0.45284	0.475226	0.43777	1.08556	1.05745	1.02659
1134	2016	内江市	10	0.514297	0.452002	0.452387	0.44678	1.01255	1.13782	0.889903
1135	2016	南昌市	32	0.663437	0.657186	0.657367	0.639451	1.02802	1.00951	1.01833
1136	2016	南充市	12	0.728644	0.652222	0.647385	0.628026	1.03082	1.11717	0.922709
1137	2016	南京市	69	0.816979	0.788754	0.761617	0.730162	1.04308	1.03578	1.00704
1138	2016	南通市	74	1	1	1	0.953525	1.04874	1	1.04874
1139	2016	宁波市	83	0.872429	0.8113	0.761927	0.692532	1.1002	1.07535	1.02312
1140	2016	攀枝花市	4	0.286302	0.15266	0.282232	0.14755	1.91279	1.87542	1.01993
1141	2016	萍乡市	34	1	1	0.992129	0.984324	1.00793	1	1.00793
1142	2016	普洱市	30	0.0832278	0.124416	0.0652224	0.102022	0.639296	0.66895	0.955671
1143	2016	曲靖市	25	0.17599	0.189352	0.162804	0.185575	0.877296	0.92943	0.943907
1144	2016	衢州市	89	0.50703	0.487218	0.48271	0.39895	1.20995	1.04066	1.16267
1145	2016	上海市	68	1	1	0.891885	0.872038	1.02276	1	1.02276
1146	2016	上饶市	42	0.917099	0.760731	0.789307	0.757322	1.04223	1.20555	0.864531
1147	2016	邵阳市	59	0.611145	0.773192	0.506443	0.654001	0.774377	0.790418	0.979706
1148	2016	绍兴市	87	0.716062	0.715231	0.661908	0.642467	1.03026	1.00116	1.02907
1149	2016	十堰市	45	0.59388	0.555909	0.59084	0.540416	1.09331	1.0683	1.0234
1150	2016	苏州市	73	0.993084	0.977293	0.851988	0.804873	1.05854	1.01616	1.04171
1151	2016	宿迁市	81	0.776958	0.78642	0.766127	0.74126	1.03355	0.987968	1.04613
1152	2016	宿州市	104	0.536736	0.515879	0.428893	0.427014	1.0044	1.04043	0.965373
1153	2016	随州市	54	0.745222	0.894102	0.640536	0.788686	0.812156	0.833486	0.974408
1154	2016	遂宁市	9	0.561546	0.50798	0.483625	0.493342	0.980302	1.10545	0.88679
1155	2016	台州市	91	0.616901	0.595496	0.595568	0.5625	1.05879	1.03594	1.02205
1156	2016	泰州市	80	1	1	1	0.985487	1.01473	1	1.01473
1157	2016	铜陵市	99	0.296305	0.309678	0.286014	0.27016	1.05868	0.956815	1.10647
1158	2016	温州市	84	0.619109	0.630579	0.595347	0.597196	0.996904	0.98181	1.01537
1159	2016	无锡市	70	0.866795	0.890399	0.797402	0.774252	1.0299	0.973491	1.05795
1160	2016	芜湖市	94	0.651168	0.780244	0.633162	0.676849	0.935455	0.834569	1.12088
1161	2016	武汉市	43	0.707892	0.645602	0.66745	0.619894	1.07672	1.09648	0.981973
1162	2016	咸宁市	53	0.89447	0.75487	0.762021	0.701229	1.08669	1.18493	0.917093
1163	2016	湘潭市	57	0.547058	0.478969	0.536679	0.438069	1.2251	1.14216	1.07262
1164	2016	襄阳市	47	0.752239	0.66413	0.732392	0.648515	1.12934	1.13267	0.997058
1165	2016	孝感市	50	0.608275	0.568466	0.543124	0.563907	0.963145	1.07003	0.900111
1166	2016	新余市	36	0.407433	0.379909	0.390927	0.324802	1.20358	1.07245	1.12228
1167	2016	徐州市	71	1	1	1	0.967892	1.03317	1	1.03317
1168	2016	宣城市	108	0.927816	1	0.842671	0.970333	0.868435	0.927816	0.935999
1169	2016	雅安市	17	0.432775	0.531511	0.380398	0.384339	0.989744	0.814236	1.21555
1170	2016	盐城市	77	0.753328	0.861342	0.749593	0.829634	0.903522	0.874599	1.03307
1171	2016	扬州市	78	0.810874	0.842421	0.803284	0.81441	0.986339	0.962552	1.02471
1172	2016	宜宾市	14	0.707806	0.65761	0.634099	0.628595	1.00876	1.07633	0.937216
1173	2016	宜昌市	46	0.732718	0.726609	0.72304	0.702869	1.0287	1.00841	1.02012
1174	2016	宜春市	40	1	1	0.850765	1	0.850765	1	0.850765
1175	2016	益阳市	63	0.514953	0.499201	0.474591	0.49459	0.959566	1.03155	0.930214
1176	2016	鹰潭市	37	0.975993	0.770697	0.687073	0.651915	1.05393	1.26638	0.832239
1177	2016	永州市	65	0.4636	0.367081	0.389733	0.330559	1.17901	1.26293	0.93355
1178	2016	玉溪市	26	1	0.252891	1	0.241616	4.1388	3.95428	1.04666
1179	2016	岳阳市	60	0.630299	0.586668	0.578334	0.533715	1.0836	1.07437	1.00859
1180	2016	张家界市	62	0.570529	0.571723	0.469297	0.482828	0.971975	0.997912	0.974008
1181	2016	昭通市	28	0.756448	0.674043	0.681324	0.608842	1.11905	1.12225	0.997143
1182	2016	镇江市	79	0.898046	1	0.864173	0.821414	1.05206	0.898046	1.17149
1183	2016	重庆市	1	0.927876	0.910018	0.838555	0.803457	1.04368	1.01962	1.0236
1184	2016	舟山市	90	0.203357	0.121863	0.2026	0.117531	1.72381	1.66873	1.03301
1185	2016	株洲市	56	0.538129	0.547011	0.5342	0.530425	1.00712	0.983762	1.02374
1186	2016	资阳市	19	0.587557	0.620143	0.49885	0.61922	0.805611	0.947453	0.850291
1187	2016	自贡市	3	0.49638	0.495514	0.444176	0.457637	0.970585	1.00175	0.96889
1188	2016	遵义市	22	0.88518	0.974745	0.875443	0.842864	1.03865	0.908115	1.14375
1189	2017	安庆市	100	0.742381	0.69637	0.644918	0.675468	0.954772	1.06607	0.895596
1190	2017	安顺市	23	0.360328	0.501684	0.333389	0.491338	0.678534	0.718236	0.944722
1191	2017	巴中市	18	0.353112	0.578015	0.184442	0.459683	0.401237	0.610905	0.656791
1192	2017	蚌埠市	95	0.47357	0.431606	0.404441	0.419954	0.96306	1.09723	0.877722
1193	2017	保山市	27	0.384106	0.416706	0.327276	0.338321	0.967353	0.921767	1.04945
1194	2017	亳州市	106	0.765399	0.56833	0.591904	0.491939	1.20321	1.34675	0.893414
1195	2017	长沙市	55	1	0.889698	0.849481	0.874334	0.971575	1.12398	0.864409
1196	2017	常德市	61	0.742063	0.682391	0.608652	0.624633	0.974414	1.08745	0.896058
1197	2017	常州市	72	0.941302	0.853297	0.918844	0.848998	1.08227	1.10314	0.981084
1198	2017	郴州市	64	0.618514	0.656894	0.600508	0.639276	0.939355	0.941574	0.997643
1199	2017	成都市	2	1	0.806131	0.941276	0.784141	1.20039	1.24049	0.967672
1200	2017	池州市	107	0.543967	0.592168	0.435053	0.539001	0.807147	0.918602	0.878668
1201	2017	滁州市	102	1	1	0.953285	1	0.953285	1	0.953285
1202	2017	达州市	16	0.313181	0.146743	0.297759	0.130576	2.28035	2.13422	1.06847
1203	2017	德阳市	6	0.790796	0.822057	0.712856	0.725993	0.981905	0.961972	1.02072
1204	2017	鄂州市	48	0.351476	0.36011	0.293789	0.312551	0.939972	0.976026	0.963061
1205	2017	抚州市	41	0.619636	0.618969	0.448761	0.529589	0.847377	1.00108	0.846465
1206	2017	阜阳市	103	0.588443	0.527915	0.549188	0.526421	1.04325	1.11465	0.93594
1207	2017	赣州市	38	0.691729	0.74508	0.63211	0.675484	0.935787	0.928396	1.00796
1208	2017	广安市	15	0.586902	0.640971	0.505647	0.585655	0.863388	0.915644	0.942929
1209	2017	广元市	8	0.532987	0.542585	0.457542	0.469843	0.973819	0.982312	0.991354
1210	2017	贵阳市	20	0.559002	0.573854	0.555264	0.549882	1.00979	0.974119	1.03662
1211	2017	杭州市	82	0.766203	0.823632	0.752757	0.722659	1.04165	0.930273	1.11972
1212	2017	合肥市	93	0.713491	0.778583	0.69086	0.76744	0.900214	0.916397	0.982341
1213	2017	衡阳市	58	0.537961	0.479486	0.506337	0.432006	1.17206	1.12195	1.04466
1214	2017	湖州市	86	0.676579	0.648914	0.667005	0.648519	1.0285	1.04263	0.98645
1215	2017	怀化市	66	0.576057	0.675142	0.46862	0.538256	0.870627	0.853237	1.02038
1216	2017	淮安市	76	0.783387	0.729756	0.737516	0.725442	1.01664	1.07349	0.947045
1217	2017	淮北市	98	0.844955	0.40127	0.808105	0.39807	2.03006	2.1057	0.964075
1218	2017	淮南市	96	0.348535	0.32889	0.308694	0.307104	1.00518	1.05973	0.948521
1219	2017	黄冈市	52	0.425204	0.61458	0.410932	0.483666	0.849619	0.69186	1.22802
1220	2017	黄山市	101	0.553828	0.407946	0.366455	0.357408	1.02531	1.3576	0.755238
1221	2017	黄石市	44	0.460845	0.365373	0.448681	0.365216	1.22854	1.2613	0.974023
1222	2017	吉安市	39	0.965215	1	0.783757	0.8814	0.889219	0.965215	0.921264
1223	2017	嘉兴市	85	0.82458	0.755966	0.811378	0.753215	1.07722	1.09076	0.987583
1224	2017	金华市	88	0.538594	0.634406	0.534045	0.631651	0.845475	0.848974	0.995879
1225	2017	荆门市	49	0.595752	0.597772	0.565603	0.552935	1.02291	0.996621	1.02638
1226	2017	荆州市	51	0.554755	0.488337	0.512604	0.47651	1.07575	1.13601	0.946954
1227	2017	景德镇市	33	0.505399	0.407728	0.389015	0.3825	1.01703	1.23955	0.820485
1228	2017	九江市	35	1	0.973482	0.991195	0.898403	1.10329	1.02724	1.07403
1229	2017	昆明市	24	0.464904	0.390849	0.462514	0.377901	1.2239	1.18947	1.02895
1230	2017	乐山市	11	0.462984	0.431505	0.451835	0.419563	1.07692	1.07295	1.0037
1231	2017	丽江市	29	0.0443924	0.189419	0.0287379	0.0876661	0.327811	0.234361	1.39874
1232	2017	丽水市	92	0.623099	1	0.566635	1	0.566635	0.623099	0.909382
1233	2017	连云港市	75	0.963719	1	0.88159	0.95257	0.925486	0.963719	0.960328
1234	2017	临沧市	31	0.55165	0.316412	0.527932	0.210317	2.51018	1.74345	1.43977
1235	2017	六安市	105	0.52111	0.475903	0.400531	0.425226	0.941925	1.09499	0.860211
1236	2017	六盘水市	21	0.235055	0.282991	0.229321	0.265023	0.865288	0.830609	1.04175
1237	2017	娄底市	67	0.706738	0.579146	0.652076	0.53793	1.21219	1.22031	0.993349
1238	2017	泸州市	5	0.592131	0.561252	0.513443	0.507916	1.01088	1.05502	0.958164
1239	2017	马鞍山市	97	0.628936	0.49904	0.587285	0.467531	1.25614	1.26029	0.996707
1240	2017	眉山市	13	0.466922	0.576423	0.456971	0.539163	0.847557	0.810033	1.04632
1241	2017	绵阳市	7	0.600041	0.478855	0.516311	0.475226	1.08645	1.25307	0.867031
1242	2017	内江市	10	0.264231	0.514297	0.237638	0.452387	0.525298	0.513771	1.02244
1243	2017	南昌市	32	0.711699	0.663437	0.642824	0.657367	0.977877	1.07274	0.911566
1244	2017	南充市	12	0.815876	0.728644	0.569547	0.647385	0.879765	1.11972	0.785703
1245	2017	南京市	69	0.801366	0.816979	0.785019	0.761617	1.03073	0.98089	1.05081
1246	2017	南通市	74	1	1	1	1	1	1	1
1247	2017	宁波市	83	0.972545	0.872429	0.921885	0.761927	1.20994	1.11476	1.08538
1248	2017	攀枝花市	4	0.386116	0.286302	0.35563	0.282232	1.26007	1.34863	0.934328
1249	2017	萍乡市	34	1	1	0.837025	0.992129	0.843665	1	0.843665
1250	2017	普洱市	30	0.37699	0.0832278	0.245057	0.0652224	3.75724	4.52961	0.829484
1251	2017	曲靖市	25	0.507007	0.17599	0.505521	0.162804	3.10508	2.88089	1.07782
1252	2017	衢州市	89	0.588624	0.50703	0.559567	0.48271	1.15922	1.16092	0.998532
1253	2017	上海市	68	1	1	0.978625	0.891885	1.09726	1	1.09726
1254	2017	上饶市	42	0.670062	0.917099	0.650724	0.789307	0.824425	0.730633	1.12837
1255	2017	邵阳市	59	1	0.611145	0.738148	0.506443	1.45751	1.63627	0.890752
1256	2017	绍兴市	87	0.641735	0.716062	0.637942	0.661908	0.963793	0.8962	1.07542
1257	2017	十堰市	45	0.743253	0.59388	0.620711	0.59084	1.05056	1.25152	0.839425
1258	2017	苏州市	73	1	0.993084	0.975905	0.851988	1.14545	1.00696	1.13752
1259	2017	宿迁市	81	0.687306	0.776958	0.681506	0.766127	0.889546	0.884612	1.00558
1260	2017	宿州市	104	1	0.536736	1	0.428893	2.33158	1.86312	1.25144
1261	2017	随州市	54	0.966557	0.745222	0.617467	0.640536	0.963984	1.29701	0.743238
1262	2017	遂宁市	9	1	0.561546	0.814836	0.483625	1.68485	1.7808	0.946122
1263	2017	台州市	91	0.612291	0.616901	0.607573	0.595568	1.02016	0.992528	1.02784
1264	2017	泰州市	80	1	1	1	1	1	1	1
1265	2017	铜陵市	99	0.428975	0.296305	0.405127	0.286014	1.41646	1.44775	0.978389
1266	2017	温州市	84	0.564879	0.619109	0.561731	0.595347	0.943535	0.912407	1.03412
1267	2017	无锡市	70	0.899431	0.866795	0.869158	0.797402	1.08999	1.03765	1.05044
1268	2017	芜湖市	94	0.678102	0.651168	0.651782	0.633162	1.02941	1.04136	0.98852
1269	2017	武汉市	43	0.682386	0.707892	0.677964	0.66745	1.01575	0.963969	1.05372
1270	2017	咸宁市	53	0.618664	0.89447	0.514592	0.762021	0.675299	0.691655	0.976353
1271	2017	湘潭市	57	0.437565	0.547058	0.408372	0.536679	0.760924	0.79985	0.951333
1272	2017	襄阳市	47	0.977484	0.752239	0.764543	0.732392	1.0439	1.29943	0.803349
1273	2017	孝感市	50	0.520631	0.608275	0.50642	0.543124	0.932421	0.855914	1.08939
1274	2017	新余市	36	0.542245	0.407433	0.505173	0.390927	1.29224	1.33088	0.970969
1275	2017	徐州市	71	1	1	1	1	1	1	1
1276	2017	宣城市	108	0.710977	0.927816	0.664477	0.842671	0.788537	0.76629	1.02903
1277	2017	雅安市	17	0.346095	0.432775	0.313193	0.380398	0.82333	0.799712	1.02953
1278	2017	盐城市	77	0.754318	0.753328	0.749206	0.749593	0.999484	1.00131	0.998173
1279	2017	扬州市	78	0.782274	0.810874	0.765481	0.803284	0.952939	0.96473	0.987778
1280	2017	宜宾市	14	0.923023	0.707806	0.728636	0.634099	1.14909	1.30406	0.881162
1281	2017	宜昌市	46	0.66043	0.732718	0.643846	0.72304	0.890471	0.901343	0.987938
1282	2017	宜春市	40	1	1	1	0.850765	1.17541	1	1.17541
1283	2017	益阳市	63	0.623171	0.514953	0.477597	0.474591	1.00633	1.21015	0.831578
1284	2017	鹰潭市	37	0.643332	0.975993	0.561482	0.687073	0.817209	0.659157	1.23978
1285	2017	永州市	65	0.493588	0.4636	0.425384	0.389733	1.09147	1.06468	1.02516
1286	2017	玉溪市	26	0.490947	1	0.489859	1	0.489859	0.490947	0.997785
1287	2017	岳阳市	60	0.578747	0.630299	0.551305	0.578334	0.953265	0.918211	1.03818
1288	2017	张家界市	62	0.469804	0.570529	0.30274	0.469297	0.645092	0.823453	0.783399
1289	2017	昭通市	28	0.682067	0.756448	0.654496	0.681324	0.960623	0.901671	1.06538
1290	2017	镇江市	79	0.871198	0.898046	0.823759	0.864173	0.953233	0.970104	0.982609
1291	2017	重庆市	1	1	0.927876	1	0.838555	1.19253	1.07773	1.10652
1292	2017	舟山市	90	0.163674	0.203357	0.127277	0.2026	0.628217	0.80486	0.780529
1293	2017	株洲市	56	0.652705	0.538129	0.542947	0.5342	1.01637	1.21291	0.83796
1294	2017	资阳市	19	0.62671	0.587557	0.374952	0.49885	0.751632	1.06664	0.704674
1295	2017	自贡市	3	0.604884	0.49638	0.441844	0.444176	0.994751	1.21859	0.816313
1296	2017	遵义市	22	1	0.88518	0.958773	0.875443	1.09519	1.12971	0.969436
1297	2018	安庆市	100	0.825617	0.742381	0.698688	0.644918	1.08337	1.11212	0.974152
1298	2018	安顺市	23	0.484944	0.360328	0.442561	0.333389	1.32746	1.34584	0.986341
1299	2018	巴中市	18	0.825542	0.353112	0.509146	0.184442	2.76047	2.3379	1.18075
1300	2018	蚌埠市	95	0.856664	0.47357	0.666413	0.404441	1.64774	1.80895	0.910881
1301	2018	保山市	27	0.532991	0.384106	0.456166	0.327276	1.39382	1.38761	1.00448
1302	2018	亳州市	106	0.704586	0.765399	0.461798	0.591904	0.780191	0.920548	0.847529
1303	2018	长沙市	55	1	1	0.861867	0.849481	1.01458	1	1.01458
1304	2018	常德市	61	0.718973	0.742063	0.630966	0.608652	1.03666	0.968884	1.06996
1305	2018	常州市	72	0.914527	0.941302	0.877054	0.918844	0.954518	0.971556	0.982464
1306	2018	郴州市	64	0.605531	0.618514	0.581593	0.600508	0.968502	0.97901	0.989267
1307	2018	成都市	2	0.690775	1	0.690775	0.941276	0.733871	0.690775	1.06239
1308	2018	池州市	107	0.704002	0.543967	0.631207	0.435053	1.45087	1.2942	1.12106
1309	2018	滁州市	102	0.945505	1	0.922367	0.953285	0.967567	0.945505	1.02333
1310	2018	达州市	16	0.628274	0.313181	0.521901	0.297759	1.75276	2.00611	0.873714
1311	2018	德阳市	6	1	0.790796	0.819478	0.712856	1.14957	1.26455	0.909075
1312	2018	鄂州市	48	0.45447	0.351476	0.355804	0.293789	1.21109	1.29303	0.936626
1313	2018	抚州市	41	0.594441	0.619636	0.483795	0.448761	1.07807	0.959339	1.12376
1314	2018	阜阳市	103	0.717787	0.588443	0.657295	0.549188	1.19685	1.21981	0.981178
1315	2018	赣州市	38	0.641893	0.691729	0.595245	0.63211	0.94168	0.927955	1.01479
1316	2018	广安市	15	0.654758	0.586902	0.521004	0.505647	1.03037	1.11562	0.923587
1317	2018	广元市	8	0.747534	0.532987	0.658501	0.457542	1.43921	1.40254	1.02615
1318	2018	贵阳市	20	0.5553	0.559002	0.539583	0.555264	0.97176	0.993377	0.978239
1319	2018	杭州市	82	0.742148	0.766203	0.742148	0.752757	0.985907	0.968606	1.01786
1320	2018	合肥市	93	0.595855	0.713491	0.595855	0.69086	0.862483	0.835127	1.03276
1321	2018	衡阳市	58	0.537676	0.537961	0.47424	0.506337	0.936608	0.999471	0.937104
1322	2018	湖州市	86	0.661892	0.676579	0.628648	0.667005	0.942493	0.978293	0.963406
1323	2018	怀化市	66	0.683543	0.576057	0.52214	0.46862	1.11421	1.18659	0.938999
1324	2018	淮安市	76	0.64249	0.783387	0.593986	0.737516	0.805387	0.820144	0.982007
1325	2018	淮北市	98	0.63985	0.844955	0.525481	0.808105	0.650264	0.75726	0.858706
1326	2018	淮南市	96	0.420413	0.348535	0.381586	0.308694	1.23613	1.20623	1.02479
1327	2018	黄冈市	52	0.453331	0.425204	0.416591	0.410932	1.01377	1.06615	0.950873
1328	2018	黄山市	101	0.386142	0.553828	0.277374	0.366455	0.756911	0.697224	1.08561
1329	2018	黄石市	44	0.493061	0.460845	0.465141	0.448681	1.03669	1.06991	0.968952
1330	2018	吉安市	39	0.864744	0.965215	0.73857	0.783757	0.942346	0.895908	1.05183
1331	2018	嘉兴市	85	0.982401	0.82458	0.868848	0.811378	1.07083	1.1914	0.898803
1332	2018	金华市	88	0.553955	0.538594	0.548381	0.534045	1.02684	1.02852	0.998369
1333	2018	荆门市	49	0.82421	0.595752	0.714905	0.565603	1.26397	1.38348	0.913618
1334	2018	荆州市	51	0.914313	0.554755	0.79126	0.512604	1.54361	1.64814	0.936577
1335	2018	景德镇市	33	0.408983	0.505399	0.319839	0.389015	0.822177	0.809227	1.016
1336	2018	九江市	35	1	1	1	0.991195	1.00888	1	1.00888
1337	2018	昆明市	24	0.511563	0.464904	0.502628	0.462514	1.08673	1.10036	0.98761
1338	2018	乐山市	11	0.571282	0.462984	0.548361	0.451835	1.21363	1.23391	0.983563
1339	2018	丽江市	29	0.189326	0.0443924	0.152271	0.0287379	5.29862	4.26482	1.2424
1340	2018	丽水市	92	0.532461	0.623099	0.525082	0.566635	0.926668	0.854537	1.08441
1341	2018	连云港市	75	0.658722	0.963719	0.614127	0.88159	0.696613	0.683521	1.01915
1342	2018	临沧市	31	0.455996	0.55165	0.290124	0.527932	0.549548	0.826603	0.664827
1343	2018	六安市	105	0.345011	0.52111	0.325547	0.400531	0.812788	0.662069	1.22765
1344	2018	六盘水市	21	0.38425	0.235055	0.322608	0.229321	1.4068	1.63473	0.860572
1345	2018	娄底市	67	0.791821	0.706738	0.678257	0.652076	1.04015	1.12039	0.928383
1346	2018	泸州市	5	0.621024	0.592131	0.550228	0.513443	1.07164	1.04879	1.02179
1347	2018	马鞍山市	97	0.621955	0.628936	0.601394	0.587285	1.02402	0.9889	1.03552
1348	2018	眉山市	13	0.484649	0.466922	0.454397	0.456971	0.994366	1.03797	0.957995
1349	2018	绵阳市	7	0.501338	0.600041	0.470956	0.516311	0.912156	0.835507	1.09174
1350	2018	内江市	10	0.417753	0.264231	0.352561	0.237638	1.48361	1.58101	0.938388
1351	2018	南昌市	32	0.641884	0.711699	0.619455	0.642824	0.963646	0.901904	1.06846
1352	2018	南充市	12	1	0.815876	0.684433	0.569547	1.20172	1.22568	0.98045
1353	2018	南京市	69	0.733927	0.801366	0.716101	0.785019	0.912208	0.915845	0.996029
1354	2018	南通市	74	1	1	1	1	1	1	1
1355	2018	宁波市	83	0.971857	0.972545	0.93387	0.921885	1.013	0.999293	1.01372
1356	2018	攀枝花市	4	0.577592	0.386116	0.535528	0.35563	1.50586	1.4959	1.00665
1357	2018	萍乡市	34	0.758529	1	0.641909	0.837025	0.766893	0.758529	1.01103
1358	2018	普洱市	30	0.547565	0.37699	0.389997	0.245057	1.59146	1.45247	1.09569
1359	2018	曲靖市	25	0.528952	0.507007	0.474724	0.505521	0.939078	1.04328	0.900118
1360	2018	衢州市	89	0.634612	0.588624	0.623585	0.559567	1.11441	1.07813	1.03365
1361	2018	上海市	68	1	1	1	0.978625	1.02184	1	1.02184
1362	2018	上饶市	42	0.638138	0.670062	0.612178	0.650724	0.940765	0.952356	0.987829
1363	2018	邵阳市	59	0.786687	1	0.569907	0.738148	0.772077	0.786687	0.981428
1364	2018	绍兴市	87	0.595544	0.641735	0.591123	0.637942	0.926608	0.928021	0.998477
1365	2018	十堰市	45	0.651379	0.743253	0.604534	0.620711	0.973939	0.876389	1.11131
1366	2018	苏州市	73	1	1	1	0.975905	1.02469	1	1.02469
1367	2018	宿迁市	81	0.717071	0.687306	0.664673	0.681506	0.9753	1.04331	0.934818
1368	2018	宿州市	104	0.685932	1	0.563759	1	0.563759	0.685932	0.821888
1369	2018	随州市	54	0.853073	0.966557	0.603556	0.617467	0.977472	0.882589	1.10751
1370	2018	遂宁市	9	1	1	0.681003	0.814836	0.835754	1	0.835754
1371	2018	台州市	91	0.632674	0.612291	0.632674	0.607573	1.04131	1.03329	1.00777
1372	2018	泰州市	80	0.843372	1	0.750962	1	0.750962	0.843372	0.890428
1373	2018	铜陵市	99	0.454735	0.428975	0.443561	0.405127	1.09487	1.06005	1.03284
1374	2018	温州市	84	0.576919	0.564879	0.576919	0.561731	1.02704	1.02132	1.0056
1375	2018	无锡市	70	1	0.899431	0.994846	0.869158	1.14461	1.11181	1.0295
1376	2018	芜湖市	94	0.719654	0.678102	0.681249	0.651782	1.04521	1.06128	0.98486
1377	2018	武汉市	43	0.668617	0.682386	0.665222	0.677964	0.981206	0.979822	1.00141
1378	2018	咸宁市	53	1	0.618664	1	0.514592	1.94329	1.61639	1.20224
1379	2018	湘潭市	57	0.622948	0.437565	0.575433	0.408372	1.40909	1.42367	0.989759
1380	2018	襄阳市	47	1	0.977484	0.926854	0.764543	1.2123	1.02303	1.185
1381	2018	孝感市	50	0.65711	0.520631	0.565417	0.50642	1.1165	1.26214	0.884608
1382	2018	新余市	36	0.579385	0.542245	0.57241	0.505173	1.1331	1.06849	1.06046
1383	2018	徐州市	71	0.626417	1	0.610038	1	0.610038	0.626417	0.973852
1384	2018	宣城市	108	0.626911	0.710977	0.603826	0.664477	0.908723	0.88176	1.03058
1385	2018	雅安市	17	0.438976	0.346095	0.407611	0.313193	1.30147	1.26837	1.0261
1386	2018	盐城市	77	0.716658	0.754318	0.64534	0.749206	0.861366	0.950074	0.90663
1387	2018	扬州市	78	0.696745	0.782274	0.688232	0.765481	0.899085	0.890665	1.00945
1388	2018	宜宾市	14	1	0.923023	0.847629	0.728636	1.16331	1.0834	1.07376
1389	2018	宜昌市	46	0.918829	0.66043	0.768951	0.643846	1.19431	1.39126	0.858438
1390	2018	宜春市	40	0.784907	1	0.700671	1	0.700671	0.784907	0.89268
1391	2018	益阳市	63	0.563148	0.623171	0.497148	0.477597	1.04094	0.903682	1.15188
1392	2018	鹰潭市	37	0.621798	0.643332	0.499847	0.561482	0.890227	0.966527	0.921058
1393	2018	永州市	65	0.629794	0.493588	0.47166	0.425384	1.10879	1.27595	0.868988
1394	2018	玉溪市	26	0.511914	0.490947	0.469752	0.489859	0.958953	1.04271	0.919676
1395	2018	岳阳市	60	0.647768	0.578747	0.603655	0.551305	1.09496	1.11926	0.978286
1396	2018	张家界市	62	0.437789	0.469804	0.245639	0.30274	0.811387	0.931855	0.870722
1397	2018	昭通市	28	1	0.682067	1	0.654496	1.52789	1.46613	1.04213
1398	2018	镇江市	79	0.629523	0.871198	0.610368	0.823759	0.740955	0.722595	1.02541
1399	2018	重庆市	1	0.764857	1	0.750554	1	0.750554	0.764857	0.9813
1400	2018	舟山市	90	0.154162	0.163674	0.0703285	0.127277	0.552563	0.941886	0.586656
1401	2018	株洲市	56	0.490771	0.652705	0.465426	0.542947	0.857221	0.751903	1.14007
1402	2018	资阳市	19	0.787989	0.62671	0.37932	0.374952	1.01165	1.25734	0.804595
1403	2018	自贡市	3	0.687856	0.604884	0.420478	0.441844	0.951643	1.13717	0.836852
1404	2018	遵义市	22	1	1	1	0.958773	1.043	1	1.043
