# Supplementary material for: Industrial green total factor productivity in China’s Yangtze River Economic Zone: Temporal and spatial difference analysis based on 108 panel data
Source: PLoS One. 2022 Jul 1;17(7):e0259366. doi: 10.1371/journal.pone.0259366 (PMC9249244; doi:10.1371/journal.pone.0259366)
Supplement: S4 File — (XLSX) [file pone.0259366.s005.xlsx]

## Sheet: Tbl_Results_Summary
Property	Value
Model Type	Envelopment Model
Number of Periods	14
Number of DMUs	108
Number of Inputs	4
Number of Outputs	2
Distance	Directional Distance Function (Chambers, Chung and Fare 1996; Chung, Fare and Grosskopf 1997)
Orientation	Output-oriented
Returns to Scale	Constant
Frontier Type	Convex: Data Envelopment Analysis, DEA
Extended Options	Undesirable - Malmquist Productivity Index (Global, Single Index, Multiplicative and GeoMean) - MetaFrontier
Elapsed Time	52.46 Seconds
